# Supplementary material for: Trazodone rescues dysregulated synaptic and mitochondrial nascent proteomes in prion neurodegeneration
Source: Brain. 2023 Sep 13;147(2):649–64. doi: 10.1093/brain/awad313 (PMC10834243; doi:10.1093/brain/awad313)
Supplement: awad313_Supplementary_Data [file awad313_supplementary_data.zip]

Archive with 6 entries (6 files):
- brain-2023-01047-File008.pdf
- brain-2023-01047-File009.xlsx
- brain-2023-01047-File010.xlsx
- brain-2023-01047-File011.xlsx
- brain-2023-01047-File012.xlsx
- brain-2023-01047-File013.pdf
