# Supplementary material for: Trazodone rescues dysregulated synaptic and mitochondrial nascent proteomes in prion neurodegeneration
Source: Brain. 2023 Sep 13;147(2):649–64. doi: 10.1093/brain/awad313 (PMC10834243; doi:10.1093/brain/awad313)
Supplement: awad313_Supplementary_Data [file awad313_supplementary_data.zip › brain-2023-01047-File009.xlsx]

## Sheet: Sheet1
Supplementary Table 1- MaxQuant paramaters
General
MaxQuant version	1.5.3.8
LC-MS run type	Standard
Multiplicity	1
Labels	-
Digestion
Enzyme mode	Specific
Enzyme	Trypsin/P
Max. missed cleavages	2
Separate enzyme for first search	False
Modifications
Fixed modifications	Carbamidomethyl (C)
Variable modifications	Deamidation(NQ);Oxidation (M); Acetyl(N-term)
Max. number of modifications per peptide	6
Separate variable modifications for first search	False
Sequences
Fasta file	UniProtKB Mus musculus
Include contaminants	True
Decoy mode	Revert
Special AAs	KR
Min. peptide length	4
Max. peptide mass	4600 Da
Min. peptide length for unspecific search	8
Max. peptide length for unspecific search	25
Identification
PSM FDR	0.01
Protein FDR	0.01
Site FDR	0.01
Min. unique peptides	1
Min. razor + unqiue peptides	0
Min. peptides	1
Min. score for unmodified peptides	0
Min. score for modified peptides	40
Min. delta score for unmodified peptides	0
Min. delta score for modified peptides	6
Base FDR calculations on delta score	False
Razor protein FDR	True
Second peptides	True
Find dependent peptides	False
Match between runs	True
Labeled amino acid filtering	True
Quantification
Use only unmodified peptides and ..	True
Modifications included in protein quantification	Oxidation (M);Acetyl (N-term)
Peptides used for protein quantification	Unique
Discard unmodified counterpart peptides	True
Min. ratio count	1
Label-free quantification	True
LFQ min. ratio count	1
Fast LFQ	False
Separate LFQ in parameter groups	True
Stabilize large LFQ ratios	True
Require MS/MS for LFQ comparisons	True
iBAQ	False
iBAQ log fit	False
Re-quantify	False
Advanced ratio estimation	True
Instrument
Instrument type	Orbitrap
First search peptide tolerance	20 ppm
Main search peptide tolerance	4.5 ppm
Individual peptide mass tolerance	True
Isotope match tolerance	2 ppm
Centroid match tolerence	8 ppm
Centroid half width	35 ppm
Time valley factor	1.4
Isotope time correlation	0.6
Theoretical isotope correlation	0.6
Recalibration unit	ppm
Use MS1 centroids	False
Use MS2 centroids	False
Intensity dependent calibration	False
Min. peak length	4
Max. charge	5
Min score for recalibration	70
Cut peaks	True
Gap scans	1
Advanced peak splitting	False
Intensity threshold	500
Intensity determination	Value at maximum
MS/MS tol. (FTMS)	20 ppm
Top MS/MS peaks per 100 Da. (FTMS)	12
MS/MS deisotoping (FTMS)	True
MS/MS deisotoping tol. (FTMS)	7 ppm
FTMS recalibration	False
MS/MS tol. (ITMS)	0.5 Da
Top MS/MS peaks per 100 Da. (ITMS)	8
MS/MS deisotoping (ITMS)	False
MS/MS deisotoping tol. (ITMS)	0.15 Da
ITMS recalibration	False
