# Supplementary material for: Trazodone rescues dysregulated synaptic and mitochondrial nascent proteomes in prion neurodegeneration
Source: Brain. 2023 Sep 13;147(2):649–64. doi: 10.1093/brain/awad313 (PMC10834243; doi:10.1093/brain/awad313)
Supplement: awad313_Supplementary_Data [file awad313_supplementary_data.zip › brain-2023-01047-File010.xlsx]

## Sheet: Differential expression analysi
Supplemmentary Table 2 Differential expression analysis
Non-cell specific hippocampal AHA labelled nascent translatome
Protein	Trazodone_vs_prion_p.val_AHA	Trazodone_vs_prion_foldchange_AHA	control_vs_prion_p.val_AHA	control_vs_prion_foldchange_AHA	control_vs_Trazodone_p.val_AHA	control_vs_Trazodone_foldchange_AHA
Acadl	0.3746	0.243	0.00256932	-1.43	0.00130291	-1.67
Aco2	1.01e-05	5.34	1.22e-05	5.14	0.499402	-0.202
Actb	0.69904	0.174	3.44e-06	10.3	3.72e-06	10.1
Actg1	0.69904	0.174	3.44e-06	10.3	3.72e-06	10.1
Actr2	0.00101902	2.78	0.000604	3.12	0.417275	0.346
Actr3	0.000412	3.86	0.000272	4.23	0.445294	0.368
Add3	0.0953246	0.916	0.0246376	-1.43	0.00362753	-2.34
Ahcy	0.000347	3.12	0.246261	0.455	0.000708	-2.67
Ahcyl1	5.89e-05	4.61	0.000284	3.28	0.0132647	-1.33
Aldh2	0.000475	2.54	0.0252238	0.966	0.00384211	-1.57
Aldoa	0.0464808	0.969	4.04e-06	8.53	7.15e-06	7.56
Aldoart1	0.0464808	0.969	4.04e-06	8.53	7.15e-06	7.56
Aldoc	4.76e-05	4.78	2.04e-05	5.72	0.0422262	0.945
Ap2a2	0.000109	3.84	0.000953	-2.38	1.13e-05	-6.22
Ap2b1	8.62e-05	4.85	0.000553	3.23	0.0104725	-1.61
Ap2m1	0.000235	3.67	0.000692	2.89	0.0939158	-0.776
Arf1	1.59e-05	5.29	1.9e-05	5.1	0.551543	-0.193
Arf3	1.59e-05	5.29	1.9e-05	5.1	0.551543	-0.193
Arf2	1.59e-05	5.29	1.9e-05	5.1	0.551543	-0.193
Arpc4	3.66e-05	3.75	2.95e-05	3.92	0.520211	0.176
Atp1a3	4.35e-06	8.44	4e-06	8.59	0.692678	0.153
Atp1b2	0.0710876	0.76	2.05e-05	5.47	4.13e-05	4.71
Atp5a1	2.73e-06	6.7	2.32e-06	6.93	0.420489	0.231
Atp5f1	0.000265	3.63	0.000274	3.6	0.952346	-0.0238
Atp6v1b2	5.38e-06	5.94	7.31e-06	5.57	0.226015	-0.373
C1qb	0.000646	2.61	0.328158	0.36	0.00124909	-2.25
Cadps	0.100741	0.576	0.000214	-2.86	9.15e-05	-3.43
Camk2a	2.97e-06	7.85	5.66e-06	6.86	0.0261569	-0.997
Camk2b	5.18e-05	5.81	0.000128	4.78	0.0624458	-1.03
Camk2g	0.0112436	1.09	0.00241996	-1.59	0.000237	-2.67
Cand1	1e-05	5.04	0.51192	0.184	1.19e-05	-4.86
Capzb	0.0017036	2.44	0.00054	3.16	0.122118	0.722
Cct5	0.469236	0.259	0.00016	3.54	0.000226	3.28
Cd81	1.37e-05	6.02	0.518158	0.231	1.65e-05	-5.79
Ckb	3.19e-06	6.27	1.71e-06	7.15	0.0193523	0.88
Ckmt1	0.000273	4.13	0.00018	4.53	0.409137	0.392
Cldn11	0.098782	0.61	0.00164158	-1.91	0.000478	-2.52
Coro1c	0.59031	-0.168	0.000829	-2.18	0.00118342	-2.01
Crmp1	5.85e-05	6.72	0.82813	0.116	6.35e-05	-6.6
Cs	3.98e-05	6.26	0.000103	5.1	0.0464177	-1.16
Cyb5r3	0.000472	3.19	0.406815	0.342	0.000786	-2.85
Cyc1	0.000969	3.71	0.000795	3.88	0.756417	0.169
Cyfip2	0.000849	2.33	0.275881	0.387	0.00188024	-1.95
Ddx39b	7.39e-05	3.62	9.99e-05	3.39	0.463669	-0.227
Ddx39a	7.39e-05	3.62	9.99e-05	3.39	0.463669	-0.227
Dlat	8.85e-06	5.89	4.67e-06	6.74	0.0366796	0.851
Dld	2.93e-05	5.04	3.81e-05	4.76	0.440661	-0.274
Dlg4	0.00212921	2.11	0.000596	2.82	0.102305	0.707
Dpysl2	3.01e-06	7.77	2.25e-06	8.27	0.177127	0.492
Dync1h1	0.0358699	1.04	0.000868	-2.64	0.000194	-3.68
Eef1g	0.000164	3.39	0.000237	3.13	0.452225	-0.26
Eef2	6.94e-05	4.26	0.000282	3.14	0.0215061	-1.11
Eif4a1	2.72e-05	4.11	1.44e-05	4.7	0.0748382	0.595
Eno1	1.03e-05	5.8	6.03e-06	6.49	0.0703184	0.699
Fasn	0.12206	0.569	0.000942	-2.2	0.000334	-2.77
Gapdh	6.06e-07	9.37	7.74e-07	8.9	0.142748	-0.469
Gdi1	2.11e-05	4.87	1e-05	5.71	0.0383666	0.835
Gdi2	1.71e-05	4.63	2.17e-05	4.41	0.433111	-0.229
Gfap	4.74e-06	7.33	4.53e-05	-4.54	0.000429	-2.79
Gls	5.25e-05	3.99	6.35e-05	3.83	0.610165	-0.159
Glud1	7.38e-05	6.3	0.000396	4.38	0.0128059	-1.93
Glul	1.65e-05	6.64	1.22e-05	7.08	0.302664	0.44
Gnao1	0.425493	-0.247	2.86e-06	7.15	2.43e-06	7.4
Gnb1	3.56e-06	6.54	2.79e-06	6.88	0.261925	0.345
Gnb2l1	0.000178	3.52	0.0550484	0.849	0.000626	-2.67
Got1	0.000102	5.06	0.000339	3.9	0.0444828	-1.16
Got2	2.48e-05	5.84	3.29e-05	5.5	0.397841	-0.339
Gpi	2.01e-05	5.37	8.31e-05	3.96	0.00802581	-1.4
Gpm6a	4.37e-06	5.93	5.34e-06	5.69	0.383896	-0.246
Hapln1	0.000113	3.63	0.000325	2.88	0.0655083	-0.747
Hbb-b1	1.95e-05	6.41	1.21e-05	7.1	0.133041	0.689
Hk1	3.61e-06	6.07	7.54e-06	5.19	0.0193205	-0.874
Hsp90aa1	3.31e-06	7.28	2.17e-06	7.95	0.0753264	0.673
Hsp90ab1	6.22e-05	5.63	5.48e-05	5.79	0.731917	0.156
Hspa4	0.000272	3.25	0.000634	2.7	0.166853	-0.554
Hspa5	5.76e-05	5.03	2.76e-05	5.88	0.074774	0.855
Hspa8	0.963378	0.0258	4.61e-05	7.49	4.68e-05	7.46
Hspd1	5.03e-05	3.9	1.65e-05	4.94	0.0155714	1.04
Idh3a	0.00710053	1.48	1.02e-05	6.35	3.57e-05	4.87
Idh3g	3.68e-05	4.04	3.26e-05	4.15	0.713271	0.107
Ipo5	0.00099	2.99	0.413312	0.373	0.00177575	-2.61
Ipo7	0.00162663	2.86	0.854917	0.086	0.00185745	-2.77
Kpnb1	0.000478	4.3	0.0427706	1.4	0.0026935	-2.91
Lancl2	0.0472215	0.685	0.00235665	-1.52	0.000454	-2.2
Ldha	5.11e-06	6.57	8.22e-06	5.94	0.0878755	-0.629
Ldhb	5.05e-06	6.05	4.67e-06	6.15	0.726133	0.1
Lrp1	0.709106	-0.141	0.00175991	-2.23	0.00232919	-2.09
Mdh2	0.225005	0.447	5.49e-06	7.07	7.48e-06	6.62
Napb	0.000357	3.02	6.4e-05	4.39	0.0106446	1.37
Ncdn	1.24e-05	5.56	2.06e-05	4.99	0.11773	-0.572
Nckap1	0.00024	3.31	0.140018	0.595	0.000591	-2.71
Ndufs1	0.000252	4.23	0.00164802	2.78	0.0223045	-1.45
Npepps	0.000113	3.45	0.0951647	0.62	0.000282	-2.83
Nptn	0.0189065	1.02	1.21e-05	5.45	3.21e-05	4.43
Nsf	4.27e-06	5.94	3.24e-06	6.3	0.224639	0.357
Ogdh	0.000499	2.76	0.43166	0.284	0.000811	-2.48
Ogdhl	0.0661036	0.663	0.00144513	-1.84	0.000365365	-2.5
Ogt	0.0939086	0.646	0.0177403	-1.1	0.00282589	-1.74
Otub1	0.00331285	2.3	0.000588	3.41	0.0483494	1.12
Pcbp1	7.77e-05	4.05	3.66e-05	4.75	0.0830568	0.706
Pcbp2	0.00012	3.16	4.13e-05	3.97	0.0346701	0.809
Pcbp3	0.00012	3.16	4.13e-05	3.97	0.0346701	0.809
Pcx	0.000252	3.58	0.716591	0.142	0.000303	-3.44
Pc	0.000252	3.58	0.716591	0.142	0.000303	-3.44
Pde2a	0.000304	2.85	0.0525302	0.784	0.0012882	-2.07
Pdhb	4.04e-05	4.3	3.25e-05	4.5	0.525839	0.204
Pdhx	0.000708	-2.3	0.029443	0.913	0.000154	3.21
Pebp1	0.420667	0.386	0.000398	3.86	0.000641	3.47
Pfkm	1.31e-05	5.33	5.07e-05	3.99	0.00654652	-1.34
Pkm	1.3e-05	7.64	0.374521	0.408	1.69e-05	-7.23
Plp1	2.13e-06	9.58	8.47e-06	7.16	0.00126588	-2.42
Ppp1cc	0.000308	2.76	0.394351	0.278	0.000498	-2.48
Ppp2r1a	3.86e-05	5.12	0.000154	3.8	0.0145505	-1.32
Ppp3ca	0.0227719	0.87	4.55e-06	6.02	9.52e-06	5.15
Prdx1	9.98e-05	3.59	5.36e-05	4.1	0.153588	0.513
Prdx6	2.71e-05	5.03	2e-05	5.37	0.342046	0.338
Pygb	9.11e-06	5.19	0.894823	0.0366	9.42e-06	-5.16
Rab3c	0.131324	0.538	0.000291	-2.79	0.000129	-3.32
Rac1	4.79e-05	3.68	3.72e-05	3.88	0.475853	0.205
Rac2	4.79e-05	3.68	3.72e-05	3.88	0.475853	0.205
Rac3	4.79e-05	3.68	3.72e-05	3.88	0.475853	0.205
Rap1a	0.000448	2.45	0.000157	3.08	0.0814464	0.63
Rap1b	0.000448	2.45	0.000157	3.08	0.0814464	0.63
Rhob	0.000331	3.31	0.160138	0.601	0.000817	-2.71
Rtn1	0.000547	-4.26	0.000775	-3.94	0.568997	0.318
Rtn3	0.000226	4.33	0.188291	0.668	0.000486	-3.66
Sdha	0.000145	4.4	0.000275	3.83	0.215643	-0.573
2011-09-01	6.82e-05	3.45	0.207613	0.39	0.000119	-3.06
Sh3gl2	0.301492	0.355	3.67e-05	4.52	5.39e-05	4.16
Slc17a7	4.57e-05	4	8.64e-05	3.49	0.136083	-0.51
Slc25a12	0.000251	4.11	0.92875	0.0398	0.000262	-4.07
Slc25a22	1.64e-05	4.89	2.71e-05	4.4	0.142449	-0.492
Slc25a3	1.29e-05	5.83	4.06e-05	4.57	0.0117563	-1.26
Slc25a4	9.38e-06	7.44	2.84e-05	5.88	0.0101078	-1.56
Slc25a5	9.36e-06	5.62	4.91e-05	3.95	0.00242588	-1.67
Slc2a3	0.00455643	2.14	0.427182	-0.369	0.00233234	-2.51
Slc3a2	0.0010819	2.76	0.753275	-0.131	0.000881	-2.89
Slc6a11	4.19e-05	3.84	0.000231	2.66	0.007807	-1.18
Sod2	0.000351	3.45	0.000103	4.51	0.041344	1.06
Sptbn1	0.152352	0.429	0.000237	-2.48	0.000114	-2.91
Sptbn2	0.000127	3.41	0.532125	0.203	0.000169	-3.2
Stip1	0.00391922	1.71	0.000819	2.46	0.074461	0.746
Stx1b	0.000195	3.4	0.000177	3.47	0.839385	0.0707
Stxbp1	7.07e-06	5.96	8.37e-06	5.76	0.497772	-0.21
Sucla2	4.53e-05	4.13	2.87e-05	4.55	0.212681	0.422
Syn2	2.7e-06	6.67	2.17e-06	6.99	0.279765	0.318
Syngr1	0.0002	3.82	0.487826	0.281	0.000283	-3.54
Syngr3	6.33e-05	4	9.67e-05	3.65	0.308942	-0.347
Synj1	0.013187	0.963	7.74e-05	-3.14	2.21e-05	-4.1
Syp	2.17e-05	5.68	1.94e-05	5.82	0.701354	0.141
Tkt	4.66e-05	4.71	0.000183	3.51	0.0174271	-1.2
Tomm70a	0.586986	0.26	0.00083	3.33	0.00118931	3.07
Tuba1b	1.14e-06	8.01	0.167567	0.425	1.48e-06	-7.59
Tuba4a	0.889493	0.0692	1.78e-05	8.1	1.85e-05	8.03
Tubb2a	7.79e-07	8.6	6.58e-07	8.91	0.285675	0.311
Tubb4b	0.236166	0.517	3.8e-06	9.08	5.01e-06	8.56
Tufm	0.00128999	2.41	0.000238	3.52	0.0291171	1.1
Uqcrc1	0.514578	0.258	1.47e-05	6.56	1.78e-05	6.3
Vcl	0.000998	3.64	0.151321	0.868	0.00324135	-2.77
Vdac1	8.75e-06	7.17	1.02e-05	6.94	0.543626	-0.235
Vdac2	8.82e-06	5.86	1.45e-05	5.27	0.105249	-0.587
Wdr1	5.16e-05	4.2	6.29e-05	4.02	0.596099	-0.174
Ywhab	7.84e-05	-3.34	0.10145	0.541	3.89e-05	3.88
Ywhae	2.82e-05	-6.13	0.0233682	1.29	1.14e-05	7.42
Ywhag	4.08e-05	-5.04	0.0109733	1.41	1.28e-05	6.45
Ywhaq	0.0429942	-0.724	0.0176346	0.941	0.00176186	1.66
Aak1	0.328742	-0.62	0.0551925	-1.44	0.213015	-0.818
Aars	0.339187	-0.521	0.00926137	-2.07	0.0269696	-1.55
Abat	0.00150012	4.37	0.00611278	3.13	0.126359	-1.24
Acat1	0.237634	-1.61	0.427505	1.03	0.0800314	2.64
Acly	0.249246	0.704	0.041841	-1.48	0.0105767	-2.19
Acot7	0.014103	4.42	0.189783	1.79	0.0770585	-2.63
Acsbg1	0.13045	1.83	0.500317	-0.731	0.0533071	-2.56
Acsl6	0.00164889	2.77	0.217765	0.615	0.00478141	-2.15
Acta1	0.242902	3.12	0.0263922	7.42	0.127912	4.3
Actc1	0.242902	3.12	0.0263922	7.42	0.127912	4.3
Actg2	0.242902	3.12	0.0263922	7.42	0.127912	4.3
Acta2	0.242902	3.12	0.0263922	7.42	0.127912	4.3
Actn1	0.00286092	3.22	0.25887	0.734	0.00826828	-2.48
Actn4	0.077254	1.46	0.597045	0.368	0.156716	-1.09
Add1	0.205492	1.71	0.309036	1.33	0.757465	-0.382
Add2	0.753819	-0.16	0.122052	-0.904	0.185749	-0.744
Ahcyl2	0.213857	-0.725	0.617554	-0.27	0.411331	0.455
Aifm1	0.537366	-0.327	0.130394	-0.899	0.300555	-0.572
Akr1b1	0.00479726	2.32	0.00339638	2.52	0.685867	0.201
Alb	0.877932	0.0497	0.719622	0.117	0.83577	0.0671
Aldh1l1	0.00107983	4.34	0.108826	1.21	0.00441136	-3.12
Aldh5a1	0.626668	0.531	0.236514	1.38	0.44407	0.852
Aldh6a1	0.859017	-0.149	0.235664	1.08	0.186056	1.22
Ank2	0.160954	1.9	0.428276	-0.993	0.0552244	-2.9
Anxa6	0.110312	2.26	0.283761	1.39	0.488275	-0.867
Ap1b1	0.148762	1.35	0.417258	-0.695	0.0499699	-2.04
Ap2a1	0.131054	2.89	0.662285	-0.739	0.0735025	-3.63
Arhgdia	0.0265986	4.33	0.155783	2.3	0.201415	-2.02
Arpc1a	0.194383	1.75	0.854789	-0.224	0.152225	-1.97
Arpc2	0.0089485	3.46	0.0421129	2.24	0.197621	-1.22
Arpc3	0.418444	0.741	0.176509	1.33	0.516517	0.586
Asah1	0.183706	-1.13	0.0657308	-1.74	0.449028	-0.602
Asrgl1	0.00467668	2.1	0.00319832	2.3	0.654488	0.2
Atl1	0.00578515	1.79	0.0442329	1.02	0.10085	-0.766
Atp1a1	0.289979	0.318	0.583276	0.157	0.574842	-0.161
Atp1a2	0.179756	3.43	0.188323	3.34	0.972137	-0.0802
Atp1b1	0.205898	-0.441	0.0820968	0.661	0.0158408	1.1
Atp2a2	0.819726	0.0836	0.323457	-0.382	0.240069	-0.465
Atp2b1	0.869063	-0.0502	0.588156	-0.168	0.702188	-0.117
Atp2b2	0.374025	-0.307	0.588867	-0.181	0.705587	0.126
Atp2b3	0.500162	-0.534	0.182534	-1.14	0.446233	-0.608
Atp5b	0.184558	2.79	0.144353	3.13	0.854074	0.349
Atp5c1	0.483602	-0.244	0.0852832	0.695	0.0347391	0.939
Atp5j2	0.462456	1.09	0.432632	-1.17	0.161595	-2.25
Atp6v0a1	0.0026005	4.59	0.026847	2.52	0.0510613	-2.07
Atp6v0d1	0.0201503	3.55	0.110833	2.03	0.20395	-1.53
Atp6v1a	0.803028	-0.0726	0.163468	-0.453	0.228092	-0.381
Atp6v1c1	0.10643	-0.556	0.253658	0.363	0.0233963	0.919
Atp6v1e1	0.191182	-0.84	0.0559182	1.39	0.0109547	2.23
Atp6v1h	0.15508	2.86	0.615249	0.91	0.304367	-1.95
Bcan	0.0539843	2.78	0.131162	1.99	0.503871	-0.79
Bdh1	0.00385346	2.6	0.0199414	1.71	0.13467	-0.894
Bsn	0.184175	-0.927	0.936867	-0.0499	0.204669	0.878
Ca2	0.561743	0.183	0.625442	-0.153	0.306556	-0.337
Cacng8	0.773794	-0.098	0.00530686	-1.56	0.0068989	-1.46
Camkv	0.175608	-0.539	0.910337	0.0402	0.151104	0.579
Cap1	0.135713	2.8	0.230193	2.15	0.694018	-0.653
Cap2	0.00544313	1.96	0.00101439	2.9	0.0703749	0.945
Capn2	0.263541	0.691	0.478798	0.419	0.640051	-0.272
Capza2	0.164368	2.38	0.796003	0.396	0.232145	-1.98
Cct2	0.756663	0.0927	0.295921	-0.331	0.196256	-0.424
Cct3	0.248605	1.34	0.114482	1.97	0.566929	0.628
Cct4	0.385921	-0.309	0.250364	0.423	0.0756963	0.732
Cct6a	0.0956185	1.83	0.111363	1.72	0.907791	-0.108
Cct7	0.0271818	2.12	0.0561339	1.69	0.554437	-0.428
Cct8	0.241703	1.64	0.152872	2.09	0.732255	0.446
Cdc42	0.731774	0.159	0.763554	0.139	0.965945	-0.0196
Cfl1	0.213869	0.376	0.291574	0.311	0.814365	-0.065
Cltc	0.000663	7.32	0.0477151	2.47	0.00394893	-4.85
Cndp2	0.725885	0.257	0.615341	-0.371	0.406932	-0.628
Cnp	0.980462	0.00703	0.561882	-0.17	0.546429	-0.177
Cnrip1	0.228166	1.84	0.168276	-2.16	0.0317186	-4
Cntn1	0.11655	-0.517	0.0587731	-0.667	0.602531	-0.15
Coro1a	0.190041	-0.436	0.403258	0.262	0.0607381	0.698
Cotl1	0.0160599	3.52	0.127173	1.78	0.134369	-1.74
Cpne6	0.413099	1.31	0.14032	2.59	0.425684	1.27
Crym	0.136695	-0.48	0.774464	0.0815	0.0934694	0.562
Ctbp1	0.12682	1.59	0.315499	0.964	0.502029	-0.624
Ctnna2	0.916205	0.0379	0.00483472	-1.69	0.00441313	-1.73
Ctnnb1	0.0159701	2.75	0.117349	1.44	0.144649	-1.31
Ctsd	0.391689	1.05	0.863831	0.202	0.48288	-0.85
Cttn	0.942256	-0.0944	0.2114	1.78	0.191975	1.88
Dbn1	0.677811	0.405	0.0757345	2.07	0.131276	1.67
Dctn1	0.13087	-0.702	0.0716865	-0.889	0.649407	-0.187
Ddah1	0.897912	-0.0795	0.338508	-0.625	0.397967	-0.545
Dlg2	0.0670997	-0.845	0.476457	0.276	0.0275339	1.12
Dlst	0.416002	-0.308	0.88708	0.0519	0.348168	0.36
Dmxl2	0.601003	-0.28	0.0301003	-1.53	0.0572887	-1.25
Dnaja2	0.817297	0.185	0.101541	1.54	0.137981	1.35
Dnajc6	0.00114598	2.69	0.0122296	1.52	0.0311822	-1.17
Dnm1l	0.828711	0.099	0.084347	-0.941	0.06384	-1.04
Dnm2	0.832816	-0.213	0.0372008	-2.73	0.0481108	-2.52
Dpp6	0.318247	-1.1	0.42539	-0.863	0.818187	0.241
Dpysl3	0.0442553	2.54	0.149311	1.61	0.367695	-0.933
Dpysl4	0.100205	2.05	0.367074	-1	0.0308278	-3.05
Dpysl5	0.35522	-0.448	0.00556745	-2.1	0.0142658	-1.65
Eef1a1	0.0927746	1.02	0.523816	0.333	0.220475	-0.684
Eef1a2	0.279257	0.347	0.0369791	-0.816	0.0104113	-1.16
Eif4a2	0.887111	-0.177	0.481553	-0.903	0.567847	-0.726
Eno2	0.316454	1.62	0.117292	2.76	0.466816	1.14
Epb41l2	0.994283	-0.00437	0.36712	-0.577	0.370448	-0.573
Epb41l3	0.251867	-0.352	0.0963633	-0.559	0.48149	-0.206
Epb41l1	0.663763	-0.187	0.11566	-0.777	0.207572	-0.589
Eprs	0.600393	0.241	0.135784	-0.772	0.0677285	-1.01
Fam49b	0.252417	1.06	0.0194699	2.82	0.0861422	1.76
Farp1	0.458308	0.227	0.0424823	-0.772	0.0176333	-0.999
Fh	0.00122776	2.73	0.00460196	2.01	0.131463	-0.727
Flna	0.0177896	1.52	0.10528	0.856	0.184549	-0.665
Flot1	0.531298	-0.578	0.247458	-1.13	0.550022	-0.55
Fscn1	0.0089251	3.96	0.120005	1.76	0.0669249	-2.2
Gars	0.196865	1.47	0.975339	0.0319	0.205131	-1.44
Gda	0.0405323	3.03	0.15206	1.85	0.329632	-1.18
Gja1	0.0203549	3.15	0.337804	0.981	0.0679575	-2.17
Gm8797	0.15331	0.738	0.100032	0.885	0.748713	0.148
Uba52	0.15331	0.738	0.100032	0.885	0.748713	0.148
Ubc	0.15331	0.738	0.100032	0.885	0.748713	0.148
Ubb	0.15331	0.738	0.100032	0.885	0.748713	0.148
Rps27a	0.15331	0.738	0.100032	0.885	0.748713	0.148
Gnai1	0.183629	-1.92	0.260709	-1.57	0.792233	0.343
Gnai2	0.287666	2.06	0.871405	0.293	0.354335	-1.76
Gnaq	0.0971209	2.47	0.165169	1.97	0.691359	-0.506
Gnas	0.00828331	2.77	0.00304524	3.54	0.286008	0.768
Gnb2	0.0105616	7.08	0.114781	3.35	0.0871188	-3.73
Gpd1	0.0267469	2.46	0.111312	1.52	0.283061	-0.941
Gpd1l	0.0293146	-1.13	0.515236	0.259	0.0140574	1.39
Gpd2	0.511763	0.675	0.0195688	-3.29	0.0097224	-3.96
Gphn	0.0633395	-0.773	0.0199417	-1.1	0.353962	-0.329
Gpm6b	0.11593	-0.574	0.030251	-0.912	0.312252	-0.338
Gria1	0.74263	0.261	0.158995	-1.25	0.102577	-1.51
Gria2	0.195669	2.02	0.265885	1.69	0.817258	-0.328
Gstm1	0.136361	0.649	0.027862	1.13	0.242589	0.484
Gstm5	0.468432	-0.644	0.700527	-0.334	0.721237	0.31
Gstp2	0.981764	0.0096	0.411145	-0.359	0.399675	-0.369
Gstp1	0.981764	0.0096	0.411145	-0.359	0.399675	-0.369
Hadhb	0.118937	0.934	0.136325	-0.881	0.0153977	-1.82
Hba	0.0258537	4.3	0.143409	2.36	0.211648	-1.94
Hagh	0.489126	0.456	0.541829	0.4	0.930091	-0.0563
Hnrnpa2b1	0.0170513	3.26	0.137189	1.62	0.134174	-1.64
Hnrnpk	0.857623	0.0939	0.584091	0.291	0.708284	0.197
Hnrnpm	0.432004	-0.466	0.0221081	-1.81	0.0582042	-1.35
Hsp90b1	0.441842	1.07	0.539267	0.846	0.866492	-0.227
Hspa12a	0.979488	0.00842	0.354894	-0.319	0.343487	-0.327
Hspa1a	0.0722372	1.9	0.0651726	1.97	0.935793	0.0702
Hspa1b	0.0722372	1.9	0.0651726	1.97	0.935793	0.0702
Hspa2	0.602396	0.267	0.39948	0.443	0.729138	0.176
Hspa4l	0.0057243	3.1	0.0187596	2.28	0.265562	-0.823
Hspa9	0.101271	-0.615	0.22238	0.425	0.0200758	1.04
Hsph1	0.304684	1.46	0.298787	1.48	0.98796	0.0201
Icam5	0.478306	-0.626	0.492386	-0.605	0.980489	0.021
Idh2	0.00821678	2.07	0.609807	0.26	0.0137829	-1.81
Idh3b	0.565306	0.18	0.371459	0.287	0.728161	0.107
Igsf8	0.42728	-0.221	0.918929	-0.0274	0.483141	0.194
Immt	0.898851	-0.0405	0.0585792	-0.748	0.0688356	-0.707
Impa1	0.702655	0.25	0.867601	0.108	0.827918	-0.142
Ina	0.495324	0.854	0.110153	2.27	0.278909	1.41
Iqsec1	0.997698	-0.00264	0.273972	-1.07	0.275008	-1.07
Iqsec2	0.997698	-0.00264	0.273972	-1.07	0.275008	-1.07
Kif5b	0.290098	-0.571	0.0811143	-1.06	0.358329	-0.488
Letm1	0.00708884	2.51	0.541343	0.367	0.0130839	-2.15
Lgi1	0.00343685	2.33	0.0139865	1.64	0.174196	-0.69
Lingo1	0.0170818	1.41	0.0271006	1.24	0.681132	-0.172
Lppr4	0.020305	-1.23	0.0200911	-1.24	0.992339	-0.00365
Lxn	0.684002	0.245	0.279389	-0.691	0.162089	-0.936
Mal2	0.513525	-0.67	0.0925474	-1.99	0.224954	-1.32
Map1a	0.64949	-0.445	0.0640039	2.21	0.036315	2.65
Map2	0.313807	1.41	0.0895575	2.66	0.365437	1.25
Map2k1	0.416457	0.761	0.111656	1.67	0.340301	0.906
Map4	0.764934	-0.107	0.0943529	-0.703	0.140353	-0.596
Mapk1	0.0826696	2.59	0.471856	0.922	0.220501	-1.66
Mapt	0.0617223	-1.18	0.390596	0.459	0.02126	1.64
Mbp	0.145417	-0.522	0.0559133	-0.755	0.475219	-0.233
Mdh1	0.246683	2.35	0.128509	3.27	0.628524	0.92
Mog	0.00602759	4.52	0.127043	1.78	0.0378184	-2.74
Mpp2	0.827823	0.213	0.967125	-0.0403	0.796164	-0.254
Msn	0.0419384	0.819	0.637579	-0.149	0.023971	-0.968
Mtco2	0.842799	0.0747	0.174357	0.569	0.227124	0.495
Myh10	0.0830649	0.886	0.155197	-0.684	0.0128086	-1.57
Myo5a	0.0868623	1.04	0.529688	-0.326	0.038766	-1.36
Ncam1	0.021905	-0.927	0.873085	-0.0467	0.0262453	0.88
Ncan	0.51309	0.497	0.692593	-0.296	0.313454	-0.793
Ndrg2	0.831125	-0.0717	0.00719761	1.43	0.00591176	1.5
Ndufv1	0.422227	0.892	0.064524	2.43	0.19271	1.54
Nefl	0.692289	-0.13	0.324413	0.34	0.191982	0.47
Nfasc	0.297359	-0.711	0.0245365	-1.97	0.0958748	-1.26
Oxct1	0.309183	1.24	0.569617	0.665	0.621569	-0.574
Oxr1	0.0417033	-0.708	0.739079	-0.0904	0.0632191	0.617
Pacsin1	0.0998842	0.515	0.0052349	1.23	0.0389679	0.714
Pak1	0.868847	-0.0688	0.0179941	-1.4	0.02158	-1.33
Pak3	0.868847	-0.0688	0.0179941	-1.4	0.02158	-1.33
Pdha1	0.17882	0.466	0.734068	-0.107	0.113466	-0.573
Pdia3	0.434906	0.868	0.126962	1.88	0.367964	1.01
Pfkl	0.0117758	3.7	0.102049	1.89	0.112852	-1.81
Pfkp	0.000776	4.75	0.0501773	1.63	0.00476219	-3.12
Pfn2	0.253896	1.8	0.667563	0.637	0.441265	-1.17
Pgam1	0.0428571	-4.69	0.249085	-2.25	0.215383	2.44
Pgk1	0.240205	2.92	0.137864	3.88	0.679434	0.958
Pgm1	0.853269	0.127	0.625468	-0.339	0.507224	-0.466
Phb2	0.897481	0.151	0.361835	-1.12	0.306823	-1.27
Phgdh	0.901682	-0.0342	0.0747481	0.596	0.0638248	0.63
Phyhip	0.139103	1.63	0.0855107	-1.99	0.0120474	-3.62
Phyhipl	0.0405778	2.79	0.280448	1.22	0.179846	-1.57
Pip4k2b	0.178449	0.741	0.08149	-1.03	0.0140599	-1.78
Plcb1	0.100876	2.26	0.972374	-0.0407	0.0963954	-2.3
Plec	0.569486	-0.282	0.0794147	-1.03	0.170597	-0.746
Ppia	0.598284	0.276	0.210677	0.708	0.420308	0.432
Ppm1e	0.0645579	2.99	0.23249	1.71	0.354116	-1.28
Ppp1cb	0.0145932	2.41	0.193172	0.975	0.0790051	-1.43
Ppp2ca	0.0262007	3.41	0.114476	2.07	0.26892	-1.34
Ppp2r2a	0.534388	0.522	0.431154	-0.671	0.189623	-1.19
Ppp3cb	0.360408	-1.14	0.833459	-0.251	0.467412	0.893
Ppp5c	0.362255	-0.453	0.919471	0.0479	0.318403	0.501
Prdx2	0.0403891	0.922	0.446954	0.274	0.109595	-0.649
Prkca	0.230631	-1.43	0.0801261	-2.31	0.43996	-0.879
Prkcb	0.0240077	2.44	0.0583866	1.85	0.470644	-0.586
Prkce	0.0102809	2.23	0.0794614	1.21	0.121646	-1.02
Prkcg	0.000709	5.63	0.00414814	3.75	0.0509809	-1.89
Prps1l1	0.368888	-0.746	0.116245	-1.44	0.399732	-0.696
Prps1l3	0.368888	-0.746	0.116245	-1.44	0.399732	-0.696
Prps1	0.368888	-0.746	0.116245	-1.44	0.399732	-0.696
Prrt2	0.792013	-0.163	0.0481362	-1.54	0.0670956	-1.38
Psat1	0.00900565	2.65	0.0330905	1.85	0.260226	-0.797
Psma6	0.175083	1.23	0.176641	1.22	0.994699	-0.0054
Psmb6	0.742599	-0.137	0.384883	-0.376	0.570931	-0.239
Psmd2	0.00439179	2.24	0.915611	-0.0493	0.00401244	-2.29
Ptk2b	0.967829	0.0217	0.0818466	-1.12	0.0776876	-1.14
Pura	0.250479	-0.905	0.244952	-0.917	0.98649	-0.0123
Qdpr	0.187251	-1.05	0.263843	0.86	0.0397825	1.91
Rab1A	0.803401	0.081	0.667298	-0.141	0.504775	-0.222
Rab10	0.410603	0.758	0.233613	-1.15	0.0754461	-1.91
Rab14	0.141368	0.57	0.108666	-0.638	0.0147448	-1.21
Rab1b	0.0314691	2.09	0.152816	1.18	0.248793	-0.912
Rab2a	0.207167	2.01	0.940629	0.108	0.228691	-1.9
Rab3a	0.149316	3.27	0.341431	2.01	0.538993	-1.26
Rab5a	0.00198307	-1.77	0.00643048	-1.34	0.196255	0.435
Rab5c	0.820656	0.238	0.295415	-1.17	0.219111	-1.41
Rab6b	0.185139	3.52	0.676794	1.01	0.322111	-2.51
Rab6a	0.185139	3.52	0.676794	1.01	0.322111	-2.51
Ran	0.00104769	2.84	0.00126333	2.73	0.780769	-0.118
1700009N14Rik	0.00104769	2.84	0.00126333	2.73	0.780769	-0.118
Rasl2-9	0.00104769	2.84	0.00126333	2.73	0.780769	-0.118
Rap1gds1	0.293572	1.09	0.188746	1.42	0.739423	0.327
Rock2	0.0700436	-0.88	0.00316024	-2.08	0.0266771	-1.2
Rph3a	0.441363	0.459	0.0647624	-1.31	0.024801	-1.77
Rps3	0.00266505	2.1	0.133158	0.664	0.0124169	-1.43
Rtn1	0.278028	2.09	0.873086	-0.287	0.225239	-2.37
Rtn4	0.689571	-0.449	0.895479	-0.146	0.786805	0.302
2002-09-01	0.00122516	2.27	0.103302	0.668	0.0053859	-1.6
2005-09-01	0.00109205	3.64	0.00153663	3.37	0.622816	-0.273
2007-09-01	0.966247	0.0136	0.974876	-0.0101	0.941175	-0.0237
2008-09-01	0.867641	-0.0501	0.304004	0.328	0.244398	0.378
Sfpq	0.819212	0.123	0.0141206	-1.91	0.0111616	-2.04
Sfxn3	0.0040231	4.83	0.0496419	2.44	0.0524657	-2.39
Sirpa	0.489642	0.636	0.22869	1.17	0.556397	0.537
Sirt2	0.909652	0.0369	0.0576497	0.768	0.0665572	0.731
Slc12a5	0.0109845	4.67	0.10167	2.34	0.103442	-2.32
Slc1a2	0.488201	0.191	0.323885	-0.28	0.126269	-0.472
Slc1a3	0.417431	0.243	0.114761	-0.528	0.0393742	-0.771
Slc25a11	0.00117699	3.85	0.0292638	1.72	0.0134759	-2.13
Slc32a1	0.112944	0.553	0.0764539	-0.643	0.00944477	-1.2
Slc4a4	0.360109	0.952	0.244987	-1.25	0.0690587	-2.2
Slc6a1	0.240944	2.06	0.192244	-2.34	0.0374955	-4.4
Slc6a17	0.0259588	-0.984	0.033423	-0.913	0.82826	0.0708
Slc8a1	0.873078	0.121	0.249313	-0.938	0.201702	-1.06
Slc8a2	0.267477	1.67	0.458828	1.07	0.672809	-0.6
Snap91	0.694054	-0.119	0.0213389	0.956	0.0139178	1.07
Sptan1	0.631777	-0.165	0.0243775	-1.05	0.0431451	-0.883
Suclg1	0.00656346	3.52	0.0638903	1.84	0.0822015	-1.68
Sv2a	0.69656	0.164	0.106383	-0.787	0.0639192	-0.952
Sv2b	0.467026	-0.281	0.116178	-0.681	0.313372	-0.4
Syn1	0.910756	-0.0548	0.0380393	-1.32	0.0435685	-1.26
Syngap1	0.70267	0.166	0.0182341	-1.44	0.0121568	-1.61
Syt1	0.557465	0.162	0.112326	0.501	0.248757	0.338
Tagln3	0.626902	0.542	0.239249	1.4	0.448592	0.862
Taldo1	0.573493	-0.233	0.118033	-0.736	0.252856	-0.503
Tcp1	0.752649	0.196	0.0698936	-1.37	0.0469536	-1.56
Tf	0.591411	-0.205	0.874883	-0.0593	0.700406	0.146
Thy1	0.592534	0.882	0.291366	1.83	0.568109	0.943
Tnr	0.722076	-0.131	0.227653	0.481	0.141288	0.612
Tpi1	0.962077	0.103	0.194628	3.11	0.20734	3.01
Tuba1a	0.859209	0.626	0.160166	5.55	0.202968	4.93
Tuba3a	0.859209	0.626	0.160166	5.55	0.202968	4.93
Tubb3	0.298893	1.85	0.182194	2.47	0.709802	0.626
Tubb4a	0.228781	2.89	0.17734	3.31	0.848424	0.422
Tubb5	0.799848	0.535	0.163114	3.29	0.228858	2.75
Twf1	0.255221	0.834	0.983443	0.0141	0.262274	-0.82
Uba1	0.000677	4.92	0.0183929	2.21	0.0085447	-2.71
Uchl1	0.12485	-3.28	0.617634	-0.941	0.244833	2.34
Ugp2	0.0230411	2.93	0.305042	1.02	0.0868871	-1.91
Uqcrc2	0.90905	0.0308	0.171318	-0.412	0.147096	-0.443
Uqcrfs1	0.183973	1.69	0.227535	1.5	0.873173	-0.183
Uso1	0.00355261	1.9	0.456901	0.288	0.00696932	-1.61
Usp5	0.415335	-0.329	0.969928	-0.0147	0.434977	0.314
Vamp2	0.00352097	5.81	0.118207	2.07	0.0197195	-3.74
Vcp	0.83372	0.0583	0.36671	-0.262	0.27983	-0.321
Vdac3	0.0125333	4.73	0.146911	2.1	0.0852521	-2.63
Vps35	0.149405	1.95	0.514997	-0.797	0.0625021	-2.74
Wdr7	0.620268	-0.2	0.00488704	-1.87	0.00772287	-1.67
Ywhah	0.310482	1.38	0.0838025	2.65	0.346148	1.27
Ywhaz	0.0894919	-5.12	0.390768	-2.27	0.292623	2.85
Ap2s1	8.43e-05	4.3	0.0987262	0.714	0.000196	-3.58
Arl8b	0.0385991	1.1	0.0241801	-1.26	0.00203569	-2.37
Atp5o	0.00376021	-2.04	0.013109	1.49	0.000338	3.54
Cbr1	0.722937	0.175	0.00261152	2.68	0.00347787	2.5
Cntnap1	0.687287	0.122	0.00384599	-1.49	0.00276319	-1.61
Csrp1	0.000535	2.79	0.634317	0.172	0.000712	-2.62
Dynll2	0.0009	2.95	0.387716	-0.383	0.000522	-3.34
Gad1	0.125571	0.486	0.00295167	-1.46	0.000847	-1.95
Hnrnpa1	0.000122	3.3	0.932728	-0.0258	0.000117	-3.33
Kctd12	0.00044	3.07	0.111784	0.695	0.00138206	-2.37
Lrpprc	0.097623	0.908	2.03e-05	-7.37	1.18e-05	-8.28
Mtch2	6.26e-05	3.39	0.294258	0.304	9.7e-05	-3.09
Myh9	0.00520598	1.32	0.0132425	-1.04	0.000416	-2.36
Ndufs2	0.000445	2.82	0.703345	-0.133	0.000361	-2.96
Prkaca	9.96e-05	3.47	0.241235	0.391	0.000173	-3.08
Rab7a	0.000406	3.44	0.0817478	0.863	0.00147658	-2.57
Scamp1	0.000282	4.23	0.621528	-0.235	0.00022	-4.47
2003-09-01	0.000157	-2.89	0.50583	0.193	0.000117	3.08
Slc1a4	0.000262	3.27	0.524787	0.233	0.000367	-3.04
Agap3	0.0529234	1.34	0.18185	0.818	0.366365	-0.522
Ak5	0.210773	0.46	0.0221551	1.06	0.120095	0.602
Ap1g1	0.112392	1.06	0.608555	-0.298	0.0574252	-1.35
Atp5e	0.342558	1.46	0.990366	-0.0177	0.337322	-1.48
Atp8a1	0.816756	0.0651	0.00889718	-1.13	0.00713066	-1.2
Baiap2	0.00945169	-1.59	0.0143827	-1.42	0.681614	0.165
Cadm2	0.712435	0.361	0.143893	1.61	0.235905	1.25
Cdk5	0.243167	-0.443	0.274964	-0.41	0.925494	0.0328
Cds2	0.497212	0.869	0.351821	-1.22	0.140489	-2.09
Cend1	0.22767	-0.802	0.150592	-0.991	0.7575	-0.19
Coro1b	0.720449	0.117	0.414824	-0.275	0.26171	-0.392
D10Jhu81e	0.729494	0.304	0.358529	-0.842	0.228045	-1.15
Dclk1	0.286203	-0.469	0.0250055	-1.26	0.101852	-0.789
Dnajc5	0.000898	2.4	0.0508387	0.848	0.00579291	-1.55
Dstn	0.159392	-1.09	0.0682676	1.54	0.0111928	2.63
Fkbp1a	0.278163	1.27	0.247037	-1.37	0.0540249	-2.64
Gna11	0.00373103	1.88	0.780617	0.105	0.00473539	-1.78
Gnaz	0.255313	0.543	0.0213203	-1.42	0.00618941	-1.96
Grin1	0.356174	-0.42	0.3103	-0.467	0.914229	-0.0467
H3f3a	0.280329	1.41	0.0215776	3.9	0.0876094	2.49
Hist1h3b	0.280329	1.41	0.0215776	3.9	0.0876094	2.49
Hist1h3a	0.280329	1.41	0.0215776	3.9	0.0876094	2.49
H3f3c	0.280329	1.41	0.0215776	3.9	0.0876094	2.49
Hacd3	0.089337	1.09	0.495765	0.377	0.225835	-0.712
Hbb-b2	0.132548	0.578	0.00683766	1.45	0.0429577	0.874
Hnrnpd	0.489556	0.79	0.340799	1.12	0.770064	0.327
Hpca	0.303521	-0.582	0.0107947	-2.05	0.0357685	-1.46
Ncald	0.303521	-0.582	0.0107947	-2.05	0.0357685	-1.46
Kcnab2	0.00483517	2.05	0.726958	0.153	0.00663055	-1.9
Kif5a	0.290098	-0.571	0.0811143	-1.06	0.358329	-0.488
Mag	0.13585	-1.7	0.0784423	-2.12	0.678866	-0.418
Map1b	0.386662	-0.654	0.850133	0.137	0.30384	0.791
Map6	0.991234	-0.00636	0.0392688	-1.55	0.0397925	-1.54
Mcu	0.796359	-0.298	0.48661	-0.822	0.651983	-0.524
Nars	0.958859	-0.0475	0.395048	-0.816	0.421065	-0.768
Ndufa10	0.303076	1.17	0.763605	0.324	0.443344	-0.85
Ndufa4	0.177407	2.62	0.359148	-1.68	0.0507142	-4.3
Ndufa9	0.265431	0.904	0.204625	-1.05	0.0433719	-1.96
Ndufs7	0.874868	0.0796	0.0652941	-1.14	0.0535319	-1.22
Pafah1b1	0.577252	0.579	0.542038	-0.635	0.267783	-1.21
Pdxk	0.0162437	3.3	0.0537732	2.31	0.328303	-0.988
Pgm2l1	0.0224424	2.37	0.162946	1.17	0.157675	-1.19
Pip5k1c	0.600368	0.182	0.604056	-0.181	0.317677	-0.363
Ppib	0.234343	-0.443	0.297021	-0.381	0.856789	0.062
Ppme1	0.714768	0.345	0.715512	-0.344	0.475078	-0.689
Psd3	0.0698573	-0.886	0.0674633	-0.897	0.978218	-0.0109
Psmb5	0.98047	-0.0171	0.409506	-0.599	0.422039	-0.582
Psmd3	0.224399	0.908	0.64653	0.318	0.408252	-0.59
Rab5b	0.682334	0.127	0.512238	-0.207	0.307143	-0.335
Rapgef2	0.58758	0.186	0.0157125	1.18	0.0289941	0.99
Rasal1	0.80363	-0.13	0.796616	-0.135	0.992678	-0.00478
Sdhb	0.298743	0.552	0.499943	-0.345	0.119353	-0.897
Snap25	0.415929	0.811	0.392009	-0.857	0.129362	-1.67
Snap47	0.362317	1.13	0.988401	-0.0171	0.355714	-1.14
Srcin1	0.727714	0.199	0.881478	-0.0846	0.622035	-0.283
Srr	0.404327	0.729	0.479775	0.611	0.888152	-0.118
Tagln2	0.626902	0.542	0.239249	1.4	0.448592	0.862
Tardbp	0.0570132	-1.4	0.020707	-1.91	0.410074	-0.507
Tln2	0.00547515	1.43	0.391018	0.28	0.0129245	-1.15
Tppp	0.508257	-0.549	0.434939	-0.654	0.896448	-0.105
Txnrd1	0.229766	0.536	0.402662	-0.358	0.0727473	-0.894
Usp9x	0.139281	0.622	0.111049	-0.685	0.0148268	-1.31
Arf5	NA	#VALUE!	NA	NA	NA	NA
Camk2d	NA	#VALUE!	NA	NA	NA	NA
Dsg1b	NA	#VALUE!	NA	NA	NA	NA
Dsg1a	NA	#VALUE!	NA	NA	NA	NA
Esd	NA	#VALUE!	NA	NA	NA	NA
Gm3839	NA	#VALUE!	NA	NA	NA	NA
Grin2b	NA	#VALUE!	NA	NA	NA	NA
Lta4h	NA	#VALUE!	NA	NA	NA	NA
Rab2b	NA	#VALUE!	NA	NA	NA	NA
Rab3d	NA	#VALUE!	NA	NA	NA	NA
A0A1D5RLM8	NA	#VALUE!	NA	NA	NA	NA
A0A2R8VHP3	NA	#VALUE!	NA	NA	NA	NA
Akr1a1	NA	#VALUE!	NA	NA	NA	NA
Aldh7a1	NA	#VALUE!	NA	NA	NA	NA
Anxa2	NA	#VALUE!	NA	NA	NA	NA
Arf4	NA	#VALUE!	NA	NA	NA	NA
Ass1	NA	#VALUE!	NA	NA	NA	NA
Cdk18	NA	#VALUE!	NA	NA	NA	NA
Crtac1	NA	#VALUE!	NA	NA	NA	NA
Ctnna1	NA	#VALUE!	NA	NA	NA	NA
Ctnnd2	NA	#VALUE!	NA	NA	NA	NA
Ddx1	NA	#VALUE!	NA	NA	NA	NA
Dnm1	NA	#VALUE!	NA	NA	NA	NA
Ephx2	NA	#VALUE!	NA	NA	NA	NA
Etfa	NA	#VALUE!	NA	NA	NA	NA
Fbxo2	NA	#VALUE!	NA	NA	NA	NA
Glod4	NA	#VALUE!	NA	NA	NA	NA
Gnai3	NA	#VALUE!	NA	NA	NA	NA
Hbbt1	NA	#VALUE!	NA	NA	NA	NA
Hist1h4a	NA	#VALUE!	NA	NA	NA	NA
Hnrnpu	NA	#VALUE!	NA	NA	NA	NA
Ivd	NA	#VALUE!	NA	NA	NA	NA
Kbtbd11	NA	#VALUE!	NA	NA	NA	NA
Khsrp	NA	#VALUE!	NA	NA	NA	NA
Maoa	NA	#VALUE!	NA	NA	NA	NA
2002-03-01	NA	#VALUE!	NA	NA	NA	NA
Nbea	NA	#VALUE!	NA	NA	NA	NA
Pafah1b2	NA	#VALUE!	NA	NA	NA	NA
Pdxp	NA	#VALUE!	NA	NA	NA	NA
Pgp	NA	#VALUE!	NA	NA	NA	NA
Pip4k2a	NA	#VALUE!	NA	NA	NA	NA
Pls3	NA	#VALUE!	NA	NA	NA	NA
Plxna4	NA	#VALUE!	NA	NA	NA	NA
Pmm1	NA	#VALUE!	NA	NA	NA	NA
Ppap2b	NA	#VALUE!	NA	NA	NA	NA
Ppid	NA	#VALUE!	NA	NA	NA	NA
Ppp1ca	NA	#VALUE!	NA	NA	NA	NA
Ppp2cb	NA	#VALUE!	NA	NA	NA	NA
Prdx5	NA	#VALUE!	NA	NA	NA	NA
Prps2	NA	#VALUE!	NA	NA	NA	NA
Psma7	NA	#VALUE!	NA	NA	NA	NA
Psma8	NA	#VALUE!	NA	NA	NA	NA
Psmd1	NA	#VALUE!	NA	NA	NA	NA
Ptprz1	NA	#VALUE!	NA	NA	NA	NA
Q0VBF8	NA	#VALUE!	NA	NA	NA	NA
Rab21	NA	#VALUE!	NA	NA	NA	NA
Rdx	NA	#VALUE!	NA	NA	NA	NA
Rnh1	NA	#VALUE!	NA	NA	NA	NA
Rpn1	NA	#VALUE!	NA	NA	NA	NA
Sbf1	NA	#VALUE!	NA	NA	NA	NA
Scamp5	NA	#VALUE!	NA	NA	NA	NA
Sfn	NA	#VALUE!	NA	NA	NA	NA
Sfxn1	NA	#VALUE!	NA	NA	NA	NA
Sfxn5	NA	#VALUE!	NA	NA	NA	NA
Slc25a13	NA	#VALUE!	NA	NA	NA	NA
Soga3	NA	#VALUE!	NA	NA	NA	NA
Spr	NA	#VALUE!	NA	NA	NA	NA
St13	NA	#VALUE!	NA	NA	NA	NA
Tbc1d24	NA	#VALUE!	NA	NA	NA	NA
Tradd	NA	#VALUE!	NA	NA	NA	NA
Try10	NA	#VALUE!	NA	NA	NA	NA
Tubb2b	NA	#VALUE!	NA	NA	NA	NA
Tubb6	NA	#VALUE!	NA	NA	NA	NA
Wars	NA	#VALUE!	NA	NA	NA	NA
Aqp4	2.68e-05	5.67	0.212542	0.519	4.2e-05	-5.15
Cnn3	0.000532	2.61	0.0491733	0.83	0.00285124	-1.78
Dhrs1	0.00550954	1.44	0.0351787	-0.875	0.000718	-2.32
Ezr	0.000125	3.6	0.000473	2.7	0.0374953	-0.91
Hadha	0.00031	3.12	0.912849	-0.0387	0.000293	-3.15
Krt76	1.15e-05	-8.22	1.06e-05	-8.37	0.755342	-0.144
Pabpc1	0.000582	2.32	0.468662	0.226	0.00092	-2.09
Pabpc6	0.000582	2.32	0.468662	0.226	0.00092	-2.09
Tspan2	0.0870537	0.945	0.00660267	-2.02	0.00130622	-2.96
Vim	6.87e-06	5.57	0.00127147	1.8	4.31e-05	-3.77
Acat2	0.155126	-0.553	0.0927039	-0.687	0.699615	-0.134
Acat3	0.155126	-0.553	0.0927039	-0.687	0.699615	-0.134
Anks1b	0.208744	1.23	0.823644	0.199	0.280291	-1.03
Anxa5	0.0110645	2.08	0.702605	0.209	0.016497	-1.87
Anxa7	0.758712	-0.148	0.441851	-0.381	0.630881	-0.233
Apoe	0.963844	-0.0155	0.750583	-0.109	0.784693	-0.0938
Basp1	0.0269379	-1.03	0.0302155	-0.992	0.921003	0.034
Bpnt1	0.829201	0.156	0.457743	0.553	0.588471	0.397
Canx	0.0173689	-1.24	0.0106436	-1.41	0.641345	-0.172
Ddx5	0.911851	0.0827	0.500899	-0.516	0.438698	-0.599
Ddx17	0.911851	0.0827	0.500899	-0.516	0.438698	-0.599
Dlg1	0.18085	-0.849	0.704716	0.218	0.108823	1.07
Dsp	0.0563179	1.91	0.31978	0.845	0.223924	-1.06
Dtna	0.968406	-0.0196	0.955563	0.0276	0.924081	0.0472
Eif2s1	0.398707	-0.613	0.0336634	-1.95	0.101369	-1.34
Ganab	0.0744297	1.03	0.805093	0.118	0.102725	-0.913
Glg1	0.252912	0.385	0.618047	-0.158	0.129107	-0.544
Gnb5	0.0023244	-1.53	0.00105369	-1.83	0.295224	-0.305
Gps1	0.939017	0.0344	0.179649	-0.67	0.162218	-0.704
Hnrnpa3	0.993319	-0.00848	0.0970974	-1.98	0.0981691	-1.97
Hnrnph2	0.300625	-2.1	0.361313	-1.82	0.885956	0.273
Hnrnpl	0.712272	0.106	0.126952	-0.5	0.0779805	-0.606
Idh1	0.376693	-0.323	0.03391	0.976	0.0122415	1.3
Jup	0.0402159	2.5	0.111395	1.74	0.438406	-0.755
Lancl1	0.0979944	1.67	0.398764	-0.755	0.0326586	-2.43
Lap3	0.146255	1.36	0.436666	0.668	0.41835	-0.697
Lasp1	0.318234	-0.461	0.931626	-0.0374	0.355113	0.423
Me1	0.681883	0.616	0.800457	-0.378	0.514747	-0.993
Mink1	0.251594	0.513	0.150018	0.674	0.699719	0.161
Mthfd1	0.202982	-0.723	0.080155	-1.09	0.493924	-0.363
Napg	0.347004	-1.2	0.990768	0.014	0.34193	1.21
Nefm	0.0136379	-1.06	0.745651	-0.0955	0.0193205	0.963
Nono	0.411683	-0.326	0.0565347	-0.909	0.172256	-0.583
Nrcam	0.46738	-0.31	0.0550915	0.992	0.0226397	1.3
Ntrk2	0.960533	0.0305	0.0671039	-1.38	0.0630129	-1.41
Opa1	0.222168	0.796	0.870054	-0.0979	0.178656	-0.894
Pcca	0.0169454	2.45	0.96093	0.0353	0.0178651	-2.42
Pepd	0.0340277	1.29	0.973825	-0.0152	0.0327343	-1.31
Pgd	0.554952	0.251	0.942883	0.0299	0.601408	-0.221
Prrt1	0.11932	1.53	0.116702	1.55	0.986629	0.0143
Psmb4	0.243598	1.51	0.753624	0.378	0.36649	-1.13
Reep5	0.260169	1.33	0.75101	-0.35	0.170358	-1.68
Rplp0	0.105035	1.14	0.378484	0.556	0.353791	-0.588
Rufy3	0.172545	-1.07	0.66741	0.304	0.0970056	1.37
2006-09-01	0.467783	1.2	0.808995	0.387	0.617949	-0.808
Sod1	0.411377	0.445	0.146999	0.855	0.446028	0.41
Ttyh1	0.785037	0.762	0.67845	1.16	0.885044	0.402
Vamp3	0.00352097	5.81	0.118207	2.07	0.0197195	-3.74
A0A0J9YUN4	0.213496	0.487	0.00762198	-1.5	0.00238768	-1.99
A0A0J9YUE9	0.213496	0.487	0.00762198	-1.5	0.00238768	-1.99
F6W8Z8	0.213496	0.487	0.00762198	-1.5	0.00238768	-1.99
F6TH70	0.213496	0.487	0.00762198	-1.5	0.00238768	-1.99
F6RRH9	0.213496	0.487	0.00762198	-1.5	0.00238768	-1.99
D6RH60	0.213496	0.487	0.00762198	-1.5	0.00238768	-1.99
G3UY64	0.213496	0.487	0.00762198	-1.5	0.00238768	-1.99
F2Z460	0.213496	0.487	0.00762198	-1.5	0.00238768	-1.99
E0CXZ8	0.213496	0.487	0.00762198	-1.5	0.00238768	-1.99
Abr	0.0241737	0.915	0.0165473	-1.02	0.00119948	-1.93
Cnn2	0.000532	2.61	0.0491733	0.83	0.00285124	-1.78
Gad2	5.43e-05	3.72	0.316907	0.307	8.12e-05	-3.41
Gap43	0.656356	0.179	0.00110989	-2.64	0.00083	-2.82
Prkar2a	0.883925	-0.0639	0.001876	-2.57	0.00209101	-2.51
Prnp	0.148199	0.619	0.00227313	-2.13	0.000743	-2.75
Rpl3	1.66e-05	4.57	0.133107	0.474	2.78e-05	-4.1
Serpina1a	0.674468	-0.181	0.000887	2.98	0.000682	3.16
Serpina1c	0.674468	-0.181	0.000887	2.98	0.000682	3.16
Serpina1d	0.674468	-0.181	0.000887	2.98	0.000682	3.16
Slc2a1	0.0181942	1.27	0.0313889	-1.08	0.00149002	-2.35
Syt2	0.000232	-3.06	0.000171	-3.26	0.530173	-0.209
Wfs1	0.794999	-0.0842	0.00168836	-1.95	0.00204429	-1.86
A1bg	0.939524	0.034	0.241076	-0.569	0.218037	-0.603
A2m	0.321243	-0.592	0.135478	-0.96	0.523391	-0.368
Agap1	0.0529234	1.34	0.18185	0.818	0.366365	-0.522
Akr1b3	0.00479726	2.32	0.00339638	2.52	0.685867	0.201
Appl1	0.378737	0.626	0.323103	0.711	0.900522	0.0851
Atp2b4	0.461481	-0.329	0.00498353	-2.02	0.0101257	-1.69
Atp5h	0.815945	-0.272	0.244581	1.47	0.179381	1.74
Bin1	0.541434	-0.426	0.0916498	1.37	0.0416908	1.79
C3	0.81903	-0.138	0.719712	0.218	0.562119	0.356
Calr	0.200081	-0.787	0.565063	0.327	0.0919421	1.11
Camk1d	0.299398	-0.621	0.807124	-0.138	0.408523	0.483
Cd47	0.958749	-0.0416	0.0337534	-2.25	0.0358914	-2.21
Cd82	0.741368	-0.301	0.176537	-1.36	0.274054	-1.06
Cd9	0.0366645	1.97	0.467926	-0.539	0.0157583	-2.51
Celf2	0.851638	-0.159	0.555692	0.511	0.445733	0.671
Ckap5	0.256115	0.361	0.606566	-0.154	0.127824	-0.515
Cryz	0.845584	0.115	0.562467	0.347	0.695209	0.232
Cycs	0.358539	1.91	0.220085	2.65	0.709855	0.743
Ddost	0.0105018	1.28	0.575221	0.189	0.0190585	-1.09
Ddx3x	0.141812	0.912	0.923086	0.0528	0.161297	-0.859
D1Pas1	0.141812	0.912	0.923086	0.0528	0.161297	-0.859
Dlg3	0.563663	0.257	0.203852	0.611	0.435208	0.354
Dnaja1	0.428286	0.641	0.394157	-0.693	0.134309	-1.33
Epb4.1l2	0.994283	-0.00437	0.36712	-0.577	0.370448	-0.573
Epb4.1l3	0.251867	-0.352	0.0963633	-0.559	0.48149	-0.206
Epb4.1l1	0.663763	-0.187	0.11566	-0.777	0.207572	-0.589
Exoc4	0.130671	0.688	0.0325501	1.13	0.301245	0.437
Fabp5	0.503586	0.632	0.999228	0.000892	0.504158	-0.632
Flot2	0.0176188	2.76	0.068201	1.82	0.283803	-0.938
Fth1	0.948789	0.0603	0.210776	1.29	0.22952	1.23
Gabbr2	0.0886234	-0.592	0.171506	-0.446	0.622695	0.146
Kxd1	0.15331	0.738	0.100032	0.885	0.748713	0.148
Gpr37l1	0.78371	0.317	0.654637	-0.52	0.479258	-0.837
Gprin1	0.695832	0.149	0.272009	-0.447	0.161229	-0.596
haemaglobin alpha 2	0.0258537	4.3	0.143409	2.36	0.211648	-1.94
Hepacam	0.524398	0.539	0.212563	-1.13	0.0896108	-1.67
Hpcal1	0.303521	-0.582	0.0107947	-2.05	0.0357685	-1.46
Lsamp	0.0190466	-1.23	0.0147604	-1.32	0.812735	-0.0885
Ly6h	0.265397	-0.763	0.272623	-0.75	0.983633	0.0131
Mtco1	0.137504	2.54	0.499554	1.04	0.342931	-1.5
Ndrg1	0.0875379	-1.16	0.094138	-1.13	0.955585	0.0317
Ndufb4	0.0834873	-1.06	0.0251753	-1.56	0.350822	-0.503
Nlgn2	0.0963553	-1.07	0.087623	-1.11	0.942028	-0.0396
Nlgn1	0.0963553	-1.07	0.087623	-1.11	0.942028	-0.0396
Nptx1	0.491358	-0.278	0.324326	-0.41	0.738814	-0.132
Opcml	0.00202213	-1.78	0.00195951	-1.79	0.966234	-0.013
P0DP28	0.555505	0.498	0.0235533	2.57	0.0479042	2.08
P0DP27	0.555505	0.498	0.0235533	2.57	0.0479042	2.08
P0DP26	0.555505	0.498	0.0235533	2.57	0.0479042	2.08
A0A3Q4EHJ0	0.555505	0.498	0.0235533	2.57	0.0479042	2.08
P20801	0.555505	0.498	0.0235533	2.57	0.0479042	2.08
Pa2g4	0.511124	-0.41	0.433611	0.494	0.181296	0.904
Padi2	0.0243754	1.61	0.171319	-0.798	0.00525847	-2.41
Pccb	0.025168	0.922	0.174925	-0.456	0.00546747	-1.38
Pfn1	0.317894	2.34	0.892242	0.3	0.37772	-2.04
Pgm2	0.853269	0.127	0.625468	-0.339	0.507224	-0.466
Pip5k1a	0.600368	0.182	0.604056	-0.181	0.317677	-0.363
Ppp2r5e	0.245736	-0.372	0.603679	0.156	0.121903	0.529
Pygm	0.418317	0.795	0.661881	0.418	0.692973	-0.377
Rab1	0.803401	0.081	0.667298	-0.141	0.504775	-0.222
Rab35	0.348657	0.349	0.0692048	-0.784	0.021255	-1.13
Rhoa	0.659077	0.222	0.0301876	-1.44	0.0182657	-1.66
Rhoc	0.659077	0.222	0.0301876	-1.44	0.0182657	-1.66
Rpl11	0.42485	0.446	0.0652093	-1.22	0.0240856	-1.66
Rpl13	0.554853	0.249	0.27459	-0.485	0.123417	-0.734
Rpl6	0.493637	0.495	0.764777	0.212	0.690023	-0.283
Smpd3	0.965738	-0.019	0.378775	-0.406	0.39963	-0.387
Stx1a	0.504286	0.272	0.3621	0.38	0.787169	0.108
Tnpo1	0.017537	1.59	0.191577	-0.679	0.00436396	-2.27
Tnpo2	0.017537	1.59	0.191577	-0.679	0.00436396	-2.27
Tspan7	0.169477	-0.934	0.0337473	-1.7	0.242884	-0.77
Txnl1	0.188029	-0.9	0.697951	0.242	0.111711	1.14
Unc13a	0.724874	-0.228	0.0675667	-1.44	0.107044	-1.21
Uqcr10	0.34772	1.15	0.818217	0.268	0.462651	-0.879
Vapa	0.63388	-0.351	0.826191	-0.16	0.793878	0.191
Ablim1	NA	#VALUE!	NA	NA	NA	NA
Acot9	NA	#VALUE!	NA	NA	NA	NA
Acot10	NA	#VALUE!	NA	NA	NA	NA
Ager	NA	#VALUE!	NA	NA	NA	NA
Ampd2	NA	#VALUE!	NA	NA	NA	NA
Brsk1	NA	#VALUE!	NA	NA	NA	NA
Clu	NA	#VALUE!	NA	NA	NA	NA
Cnot1	NA	#VALUE!	NA	NA	NA	NA
Dhx15	NA	#VALUE!	NA	NA	NA	NA
Diras2	NA	#VALUE!	NA	NA	NA	NA
Dync1i1	NA	#VALUE!	NA	NA	NA	NA
Erc2	NA	#VALUE!	NA	NA	NA	NA
Fhl1	NA	#VALUE!	NA	NA	NA	NA
Fuk	NA	#VALUE!	NA	NA	NA	NA
Hdac4	NA	#VALUE!	NA	NA	NA	NA
Hexdc	NA	#VALUE!	NA	NA	NA	NA
Inpp5a	NA	#VALUE!	NA	NA	NA	NA
Kcnd2	NA	#VALUE!	NA	NA	NA	NA
Lrrc4c	NA	#VALUE!	NA	NA	NA	NA
Mat2b	NA	#VALUE!	NA	NA	NA	NA
Metap1	NA	#VALUE!	NA	NA	NA	NA
Mical3	NA	#VALUE!	NA	NA	NA	NA
Myadm	NA	#VALUE!	NA	NA	NA	NA
Nisch	NA	#VALUE!	NA	NA	NA	NA
Pde4d	NA	#VALUE!	NA	NA	NA	NA
Ppp1r10	NA	#VALUE!	NA	NA	NA	NA
Psap	NA	#VALUE!	NA	NA	NA	NA
Rab3gap2	NA	#VALUE!	NA	NA	NA	NA
Rab39a	NA	#VALUE!	NA	NA	NA	NA
Ralgapa1	NA	#VALUE!	NA	NA	NA	NA
Rap1gap2	NA	#VALUE!	NA	NA	NA	NA
Rtn4r	NA	#VALUE!	NA	NA	NA	NA
Sacm1l	NA	#VALUE!	NA	NA	NA	NA
Serpina3f	NA	#VALUE!	NA	NA	NA	NA
Slc25a18	NA	#VALUE!	NA	NA	NA	NA
Strn4	NA	#VALUE!	NA	NA	NA	NA
Ttc38	NA	#VALUE!	NA	NA	NA	NA
Ubr5	NA	#VALUE!	NA	NA	NA	NA
Wdr60	NA	#VALUE!	NA	NA	NA	NA
Usp13	NA	#VALUE!	NA	NA	NA	NA
Vcpip1	NA	#VALUE!	NA	NA	NA	NA
Vps11	NA	#VALUE!	NA	NA	NA	NA
Yy1	NA	#VALUE!	NA	NA	NA	NA
Yy2	NA	#VALUE!	NA	NA	NA	NA
Zbtb18	NA	#VALUE!	NA	NA	NA	NA
Znf280d	NA	#VALUE!	NA	NA	NA	NA
2210010C04Rik	NA	#VALUE!	NA	NA	NA	NA
6820408C15Rik	NA	#VALUE!	NA	NA	NA	NA
Aacs	NA	#VALUE!	NA	NA	NA	NA
Acaa2	NA	#VALUE!	NA	NA	NA	NA
Acad8	NA	#VALUE!	NA	NA	NA	NA
Ace	NA	#VALUE!	NA	NA	NA	NA
Acox1	NA	#VALUE!	NA	NA	NA	NA
Acsf2	NA	#VALUE!	NA	NA	NA	NA
Adnp	NA	#VALUE!	NA	NA	NA	NA
Ahnak	NA	#VALUE!	NA	NA	NA	NA
Alcam	NA	#VALUE!	NA	NA	NA	NA
Aldh1a1	NA	#VALUE!	NA	NA	NA	NA
Aldh9a1	NA	#VALUE!	NA	NA	NA	NA
Alms1	NA	#VALUE!	NA	NA	NA	NA
Ampd3	NA	#VALUE!	NA	NA	NA	NA
Amph	NA	#VALUE!	NA	NA	NA	NA
Ank1	NA	#VALUE!	NA	NA	NA	NA
Ank3	NA	#VALUE!	NA	NA	NA	NA
Apba1	NA	#VALUE!	NA	NA	NA	NA
App	NA	#VALUE!	NA	NA	NA	NA
Arhgef7	NA	#VALUE!	NA	NA	NA	NA
Atic	NA	#VALUE!	NA	NA	NA	NA
Atn1	NA	#VALUE!	NA	NA	NA	NA
Atp2c1	NA	#VALUE!	NA	NA	NA	NA
Atp6v0c	NA	#VALUE!	NA	NA	NA	NA
Atxn10	NA	#VALUE!	NA	NA	NA	NA
Atxn2	NA	#VALUE!	NA	NA	NA	NA
Axin1	NA	#VALUE!	NA	NA	NA	NA
Bag6	NA	#VALUE!	NA	NA	NA	NA
Bcl11a	NA	#VALUE!	NA	NA	NA	NA
Bcl11b	NA	#VALUE!	NA	NA	NA	NA
Brsk2	NA	#VALUE!	NA	NA	NA	NA
Btbd11	NA	#VALUE!	NA	NA	NA	NA
C1qc	NA	#VALUE!	NA	NA	NA	NA
Capns1	NA	#VALUE!	NA	NA	NA	NA
Cars2	NA	#VALUE!	NA	NA	NA	NA
Cat	NA	#VALUE!	NA	NA	NA	NA
Cbl	NA	#VALUE!	NA	NA	NA	NA
Cbr3	NA	#VALUE!	NA	NA	NA	NA
Cbs	NA	#VALUE!	NA	NA	NA	NA
Ccdc158	NA	#VALUE!	NA	NA	NA	NA
Cdh2	NA	#VALUE!	NA	NA	NA	NA
Cherp	NA	#VALUE!	NA	NA	NA	NA
Ckm	NA	#VALUE!	NA	NA	NA	NA
Cnih2	NA	#VALUE!	NA	NA	NA	NA
Cnr1	NA	#VALUE!	NA	NA	NA	NA
Col14a1	NA	#VALUE!	NA	NA	NA	NA
Cpd	NA	#VALUE!	NA	NA	NA	NA
Cpeb4	NA	#VALUE!	NA	NA	NA	NA
Cpsf3	NA	#VALUE!	NA	NA	NA	NA
Cpt1c	NA	#VALUE!	NA	NA	NA	NA
Crebrf	NA	#VALUE!	NA	NA	NA	NA
Csde1	NA	#VALUE!	NA	NA	NA	NA
Cspg5	NA	#VALUE!	NA	NA	NA	NA
Ctnnd1	NA	#VALUE!	NA	NA	NA	NA
Cyp2d22	NA	#VALUE!	NA	NA	NA	NA
Dcps	NA	#VALUE!	NA	NA	NA	NA
Dctn2	NA	#VALUE!	NA	NA	NA	NA
Decr1	NA	#VALUE!	NA	NA	NA	NA
Dgkh	NA	#VALUE!	NA	NA	NA	NA
Dlgap1	NA	#VALUE!	NA	NA	NA	NA
Dlgap2	NA	#VALUE!	NA	NA	NA	NA
Dlgap3	NA	#VALUE!	NA	NA	NA	NA
Dlgap4	NA	#VALUE!	NA	NA	NA	NA
Dmd	NA	#VALUE!	NA	NA	NA	NA
Dock3	NA	#VALUE!	NA	NA	NA	NA
Dock4	NA	#VALUE!	NA	NA	NA	NA
Dpp9	NA	#VALUE!	NA	NA	NA	NA
Dsc1	NA	#VALUE!	NA	NA	NA	NA
Dtnb	NA	#VALUE!	NA	NA	NA	NA
Dync1i2	NA	#VALUE!	NA	NA	NA	NA
Dyrk1a	NA	#VALUE!	NA	NA	NA	NA
Ech1	NA	#VALUE!	NA	NA	NA	NA
Echs1	NA	#VALUE!	NA	NA	NA	NA
Eci1	NA	#VALUE!	NA	NA	NA	NA
Eef1d	NA	#VALUE!	NA	NA	NA	NA
Eif3c	NA	#VALUE!	NA	NA	NA	NA
Elac2	NA	#VALUE!	NA	NA	NA	NA
Epha4	NA	#VALUE!	NA	NA	NA	NA
Ephx1	NA	#VALUE!	NA	NA	NA	NA
Fam120c	NA	#VALUE!	NA	NA	NA	NA
Fam129b	NA	#VALUE!	NA	NA	NA	NA
Fam160b1	NA	#VALUE!	NA	NA	NA	NA
Fam49a	NA	#VALUE!	NA	NA	NA	NA
Fbxl18	NA	#VALUE!	NA	NA	NA	NA
Fbxo41	NA	#VALUE!	NA	NA	NA	NA
Fgfr3	NA	#VALUE!	NA	NA	NA	NA
Fgfr1	NA	#VALUE!	NA	NA	NA	NA
Fmnl3	NA	#VALUE!	NA	NA	NA	NA
Fmnl2	NA	#VALUE!	NA	NA	NA	NA
Fn1	NA	#VALUE!	NA	NA	NA	NA
Fntb	NA	#VALUE!	NA	NA	NA	NA
Foxg1	NA	#VALUE!	NA	NA	NA	NA
Gclc	NA	#VALUE!	NA	NA	NA	NA
Gemin5	NA	#VALUE!	NA	NA	NA	NA
Gfpt1	NA	#VALUE!	NA	NA	NA	NA
Gigyf2	NA	#VALUE!	NA	NA	NA	NA
Git1	NA	#VALUE!	NA	NA	NA	NA
Gk	NA	#VALUE!	NA	NA	NA	NA
Gykl1	NA	#VALUE!	NA	NA	NA	NA
Gmps	NA	#VALUE!	NA	NA	NA	NA
Grm3	NA	#VALUE!	NA	NA	NA	NA
Gsn	NA	#VALUE!	NA	NA	NA	NA
Hadh	NA	#VALUE!	NA	NA	NA	NA
Hal	NA	#VALUE!	NA	NA	NA	NA
Hdac5	NA	#VALUE!	NA	NA	NA	NA
Hdac6	NA	#VALUE!	NA	NA	NA	NA
Hdhd2	NA	#VALUE!	NA	NA	NA	NA
Hdlbp	NA	#VALUE!	NA	NA	NA	NA
Hip1	NA	#VALUE!	NA	NA	NA	NA
Hnrnpf	NA	#VALUE!	NA	NA	NA	NA
Hnrnph1	NA	#VALUE!	NA	NA	NA	NA
Hook3	NA	#VALUE!	NA	NA	NA	NA
Hoxd13	NA	#VALUE!	NA	NA	NA	NA
Hrg	NA	#VALUE!	NA	NA	NA	NA
Hsdl2	NA	#VALUE!	NA	NA	NA	NA
I830012O16Rik	NA	#VALUE!	NA	NA	NA	NA
Ifit3	NA	#VALUE!	NA	NA	NA	NA
Ide	NA	#VALUE!	NA	NA	NA	NA
Ipo8	NA	#VALUE!	NA	NA	NA	NA
Kalrn	NA	#VALUE!	NA	NA	NA	NA
Katnal2	NA	#VALUE!	NA	NA	NA	NA
Spata5	NA	#VALUE!	NA	NA	NA	NA
Kiaa0513	NA	#VALUE!	NA	NA	NA	NA
Lrch1	NA	#VALUE!	NA	NA	NA	NA
Lrrc4b	NA	#VALUE!	NA	NA	NA	NA
Lyz1	NA	#VALUE!	NA	NA	NA	NA
Lyz2	NA	#VALUE!	NA	NA	NA	NA
Macf1	NA	#VALUE!	NA	NA	NA	NA
Man2c1	NA	#VALUE!	NA	NA	NA	NA
Maob	NA	#VALUE!	NA	NA	NA	NA
Mapk15	NA	#VALUE!	NA	NA	NA	NA
Mapk3	NA	#VALUE!	NA	NA	NA	NA
Mapre1	NA	#VALUE!	NA	NA	NA	NA
Mccc1	NA	#VALUE!	NA	NA	NA	NA
Mcl1	NA	#VALUE!	NA	NA	NA	NA
Mgll	NA	#VALUE!	NA	NA	NA	NA
Mob4	NA	#VALUE!	NA	NA	NA	NA
Mpp6	NA	#VALUE!	NA	NA	NA	NA
Mut	NA	#VALUE!	NA	NA	NA	NA
Myh14	NA	#VALUE!	NA	NA	NA	NA
Myo6	NA	#VALUE!	NA	NA	NA	NA
Napa	NA	#VALUE!	NA	NA	NA	NA
Ndrg3	NA	#VALUE!	NA	NA	NA	NA
Ndufb11	NA	#VALUE!	NA	NA	NA	NA
Ndufb3	NA	#VALUE!	NA	NA	NA	NA
Nefh	NA	#VALUE!	NA	NA	NA	NA
Nlgn3	NA	#VALUE!	NA	NA	NA	NA
Nlk	NA	#VALUE!	NA	NA	NA	NA
Nme2	NA	#VALUE!	NA	NA	NA	NA
Nme1	NA	#VALUE!	NA	NA	NA	NA
Nrgn	NA	#VALUE!	NA	NA	NA	NA
Nrxn1	NA	#VALUE!	NA	NA	NA	NA
Nufip2	NA	#VALUE!	NA	NA	NA	NA
Oat	NA	#VALUE!	NA	NA	NA	NA
Osm	NA	#VALUE!	NA	NA	NA	NA
P4hb	NA	#VALUE!	NA	NA	NA	NA
Pabpc1l	NA	#VALUE!	NA	NA	NA	NA
Pabpc2	NA	#VALUE!	NA	NA	NA	NA
Pabpc4	NA	#VALUE!	NA	NA	NA	NA
Pde1a	NA	#VALUE!	NA	NA	NA	NA
Pde8b	NA	#VALUE!	NA	NA	NA	NA
Pdia4	NA	#VALUE!	NA	NA	NA	NA
Pdia6	NA	#VALUE!	NA	NA	NA	NA
Picalm	NA	#VALUE!	NA	NA	NA	NA
Pitpnm2	NA	#VALUE!	NA	NA	NA	NA
Pkp1	NA	#VALUE!	NA	NA	NA	NA
Plxna2	NA	#VALUE!	NA	NA	NA	NA
Plxnb1	NA	#VALUE!	NA	NA	NA	NA
Pnp	NA	#VALUE!	NA	NA	NA	NA
Pogz	NA	#VALUE!	NA	NA	NA	NA
Pou3f1	NA	#VALUE!	NA	NA	NA	NA
Pou3f2	NA	#VALUE!	NA	NA	NA	NA
Pou3f3	NA	#VALUE!	NA	NA	NA	NA
Pou3f4	NA	#VALUE!	NA	NA	NA	NA
Ppa1	NA	#VALUE!	NA	NA	NA	NA
Prdx4	NA	#VALUE!	NA	NA	NA	NA
Prex1	NA	#VALUE!	NA	NA	NA	NA
Prodh	NA	#VALUE!	NA	NA	NA	NA
Prr7	NA	#VALUE!	NA	NA	NA	NA
Psmb2	NA	#VALUE!	NA	NA	NA	NA
Psmd11	NA	#VALUE!	NA	NA	NA	NA
Psmd14	NA	#VALUE!	NA	NA	NA	NA
Psmd5	NA	#VALUE!	NA	NA	NA	NA
Ptk2	NA	#VALUE!	NA	NA	NA	NA
Ptprs	NA	#VALUE!	NA	NA	NA	NA
Pydc4	NA	#VALUE!	NA	NA	NA	NA
Qki	NA	#VALUE!	NA	NA	NA	NA
Rap1gap	NA	#VALUE!	NA	NA	NA	NA
Rcn2	NA	#VALUE!	NA	NA	NA	NA
Rhobtb2	NA	#VALUE!	NA	NA	NA	NA
Rictor	NA	#VALUE!	NA	NA	NA	NA
Rnase4	NA	#VALUE!	NA	NA	NA	NA
Rogdi	NA	#VALUE!	NA	NA	NA	NA
Rpsa	NA	#VALUE!	NA	NA	NA	NA
Ruvbl2	NA	#VALUE!	NA	NA	NA	NA
Scarb2	NA	#VALUE!	NA	NA	NA	NA
Sccpdh	NA	#VALUE!	NA	NA	NA	NA
Scp2	NA	#VALUE!	NA	NA	NA	NA
Scrn3	NA	#VALUE!	NA	NA	NA	NA
2009-09-01	NA	#VALUE!	NA	NA	NA	NA
Serpina3k	NA	#VALUE!	NA	NA	NA	NA
Serpina3n	NA	#VALUE!	NA	NA	NA	NA
Serpina3g	NA	#VALUE!	NA	NA	NA	NA
Serpine2	NA	#VALUE!	NA	NA	NA	NA
Sf1	NA	#VALUE!	NA	NA	NA	NA
Sf3b3	NA	#VALUE!	NA	NA	NA	NA
Sh3glb1	NA	#VALUE!	NA	NA	NA	NA
Shank1	NA	#VALUE!	NA	NA	NA	NA
Shisa7	NA	#VALUE!	NA	NA	NA	NA
Sik3	NA	#VALUE!	NA	NA	NA	NA
Slc25a46	NA	#VALUE!	NA	NA	NA	NA
Slc39a10	NA	#VALUE!	NA	NA	NA	NA
Slc39a6	NA	#VALUE!	NA	NA	NA	NA
Slc39a7	NA	#VALUE!	NA	NA	NA	NA
Slc9a3r1	NA	#VALUE!	NA	NA	NA	NA
Snd1	NA	#VALUE!	NA	NA	NA	NA
Sorbs2	NA	#VALUE!	NA	NA	NA	NA
Sp3	NA	#VALUE!	NA	NA	NA	NA
Sparcl1	NA	#VALUE!	NA	NA	NA	NA
Srgap2	NA	#VALUE!	NA	NA	NA	NA
Srgap1	NA	#VALUE!	NA	NA	NA	NA
Sts	NA	#VALUE!	NA	NA	NA	NA
Suclg2	NA	#VALUE!	NA	NA	NA	NA
Sugt1	NA	#VALUE!	NA	NA	NA	NA
Syt3	NA	#VALUE!	NA	NA	NA	NA
Tanc1	NA	#VALUE!	NA	NA	NA	NA
Taok3	NA	#VALUE!	NA	NA	NA	NA
Tbrg4	NA	#VALUE!	NA	NA	NA	NA
Tgm2	NA	#VALUE!	NA	NA	NA	NA
Tln1	NA	#VALUE!	NA	NA	NA	NA
Tollip	NA	#VALUE!	NA	NA	NA	NA
Tom1l2	NA	#VALUE!	NA	NA	NA	NA
Trap1	NA	#VALUE!	NA	NA	NA	NA
Trim28	NA	#VALUE!	NA	NA	NA	NA
Trio	NA	#VALUE!	NA	NA	NA	NA
Tst	NA	#VALUE!	NA	NA	NA	NA
Tuba1c	NA	#VALUE!	NA	NA	NA	NA
Tuba8	NA	#VALUE!	NA	NA	NA	NA
Tubgcp3	NA	#VALUE!	NA	NA	NA	NA
Ube3b	NA	#VALUE!	NA	NA	NA	NA
Ubqln2	NA	#VALUE!	NA	NA	NA	NA
Unc13b	NA	#VALUE!	NA	NA	NA	NA
Upp2	NA	#VALUE!	NA	NA	NA	NA
Usp30	NA	#VALUE!	NA	NA	NA	NA
Vapb	NA	#VALUE!	NA	NA	NA	NA
Vcam1	NA	#VALUE!	NA	NA	NA	NA
Vwa5a	NA	#VALUE!	NA	NA	NA	NA
Wdr24	NA	#VALUE!	NA	NA	NA	NA
Wdr3	NA	#VALUE!	NA	NA	NA	NA
Wdr37	NA	#VALUE!	NA	NA	NA	NA
Wiz	NA	#VALUE!	NA	NA	NA	NA
Xpnpep1	NA	#VALUE!	NA	NA	NA	NA
Zbtb11	NA	#VALUE!	NA	NA	NA	NA
Zbtb16	NA	#VALUE!	NA	NA	NA	NA
Zbtb20	NA	#VALUE!	NA	NA	NA	NA
Zbtb7a	NA	#VALUE!	NA	NA	NA	NA
Zeb2	NA	#VALUE!	NA	NA	NA	NA
Zfp219	NA	#VALUE!	NA	NA	NA	NA
Zfyve1	NA	#VALUE!	NA	NA	NA	NA
Znf143	NA	#VALUE!	NA	NA	NA	NA
Znf536	NA	#VALUE!	NA	NA	NA	NA
Znf598	NA	#VALUE!	NA	NA	NA	NA
Znf865	NA	#VALUE!	NA	NA	NA	NA
Cacybp	NA	#VALUE!	NA	NA	NA	NA
BC048507	NA	#VALUE!	NA	NA	NA	NA
Dynll1	NA	#VALUE!	NA	NA	NA	NA
Fam213a	NA	#VALUE!	NA	NA	NA	NA
Hsd17b10	NA	#VALUE!	NA	NA	NA	NA
Map2k2	NA	#VALUE!	NA	NA	NA	NA
Ndufa11	NA	#VALUE!	NA	NA	NA	NA
Necap1	NA	#VALUE!	NA	NA	NA	NA
Prkacb	NA	#VALUE!	NA	NA	NA	NA
Tpp2	NA	#VALUE!	NA	NA	NA	NA
2010300C02Rik	NA	#VALUE!	NA	NA	NA	NA
Acot13	NA	#VALUE!	NA	NA	NA	NA
Actbl2	NA	#VALUE!	NA	NA	NA	NA
Adam22	NA	#VALUE!	NA	NA	NA	NA
Adh5	NA	#VALUE!	NA	NA	NA	NA
Agap2	NA	#VALUE!	NA	NA	NA	NA
Aldh3a2	NA	#VALUE!	NA	NA	NA	NA
Ap3b2	NA	#VALUE!	NA	NA	NA	NA
Ap3m2	NA	#VALUE!	NA	NA	NA	NA
Ap3m1	NA	#VALUE!	NA	NA	NA	NA
Arhgap1	NA	#VALUE!	NA	NA	NA	NA
Arhgef2	NA	#VALUE!	NA	NA	NA	NA
Arl8a	NA	#VALUE!	NA	NA	NA	NA
Asna1	NA	#VALUE!	NA	NA	NA	NA
Auh	NA	#VALUE!	NA	NA	NA	NA
Bcat1	NA	#VALUE!	NA	NA	NA	NA
C1qa	NA	#VALUE!	NA	NA	NA	NA
Calml3	NA	#VALUE!	NA	NA	NA	NA
Cdk1	NA	#VALUE!	NA	NA	NA	NA
Cdk4	NA	#VALUE!	NA	NA	NA	NA
Cdk3	NA	#VALUE!	NA	NA	NA	NA
Cdk6	NA	#VALUE!	NA	NA	NA	NA
Cdk2	NA	#VALUE!	NA	NA	NA	NA
Cdk9	NA	#VALUE!	NA	NA	NA	NA
Cdk15	NA	#VALUE!	NA	NA	NA	NA
Cdk14	NA	#VALUE!	NA	NA	NA	NA
Cdk16	NA	#VALUE!	NA	NA	NA	NA
Cdk17	NA	#VALUE!	NA	NA	NA	NA
Cdk12	NA	#VALUE!	NA	NA	NA	NA
Cdk13	NA	#VALUE!	NA	NA	NA	NA
Chordc1	NA	#VALUE!	NA	NA	NA	NA
Cops5	NA	#VALUE!	NA	NA	NA	NA
Coro2b	NA	#VALUE!	NA	NA	NA	NA
Cox5b	NA	#VALUE!	NA	NA	NA	NA
Cpne4	NA	#VALUE!	NA	NA	NA	NA
Csnk2a1	NA	#VALUE!	NA	NA	NA	NA
Pkp4	NA	#VALUE!	NA	NA	NA	NA
Ctsb	NA	#VALUE!	NA	NA	NA	NA
Cul3	NA	#VALUE!	NA	NA	NA	NA
Cyfip1	NA	#VALUE!	NA	NA	NA	NA
Dad1	NA	#VALUE!	NA	NA	NA	NA
Dars	NA	#VALUE!	NA	NA	NA	NA
Ddb1	NA	#VALUE!	NA	NA	NA	NA
Dgkb	NA	#VALUE!	NA	NA	NA	NA
Dhx9	NA	#VALUE!	NA	NA	NA	NA
Dnm3	NA	#VALUE!	NA	NA	NA	NA
Dsg1c	NA	#VALUE!	NA	NA	NA	NA
Eif5a	NA	#VALUE!	NA	NA	NA	NA
Eif5a2	NA	#VALUE!	NA	NA	NA	NA
Elavl1	NA	#VALUE!	NA	NA	NA	NA
Etfdh	NA	#VALUE!	NA	NA	NA	NA
Faah	NA	#VALUE!	NA	NA	NA	NA
Farsb	NA	#VALUE!	NA	NA	NA	NA
Gabrb3	NA	#VALUE!	NA	NA	NA	NA
Gna14	NA	#VALUE!	NA	NA	NA	NA
Gpx4	NA	#VALUE!	NA	NA	NA	NA
Gria3	NA	#VALUE!	NA	NA	NA	NA
Gsk3a	NA	#VALUE!	NA	NA	NA	NA
Gsk3b	NA	#VALUE!	NA	NA	NA	NA
Gstm7	NA	#VALUE!	NA	NA	NA	NA
Gstm2	NA	#VALUE!	NA	NA	NA	NA
Hnrnpc	NA	#VALUE!	NA	NA	NA	NA
Rbm31y	NA	#VALUE!	NA	NA	NA	NA
Hnrnpdl	NA	#VALUE!	NA	NA	NA	NA
Homer1	NA	#VALUE!	NA	NA	NA	NA
Hprt1	NA	#VALUE!	NA	NA	NA	NA
Hras	NA	#VALUE!	NA	NA	NA	NA
Kras	NA	#VALUE!	NA	NA	NA	NA
Nras	NA	#VALUE!	NA	NA	NA	NA
Hrsp12	NA	#VALUE!	NA	NA	NA	NA
Iars2	NA	#VALUE!	NA	NA	NA	NA
Impdh2	NA	#VALUE!	NA	NA	NA	NA
Iqgap2	NA	#VALUE!	NA	NA	NA	NA
Itpka	NA	#VALUE!	NA	NA	NA	NA
Kif1a	NA	#VALUE!	NA	NA	NA	NA
Kif1b	NA	#VALUE!	NA	NA	NA	NA
Kif2a	NA	#VALUE!	NA	NA	NA	NA
Kif5c	NA	#VALUE!	NA	NA	NA	NA
Lcp1	NA	#VALUE!	NA	NA	NA	NA
Pls1	NA	#VALUE!	NA	NA	NA	NA
Mapre3	NA	#VALUE!	NA	NA	NA	NA
Matr3	NA	#VALUE!	NA	NA	NA	NA
Mtnd4	NA	#VALUE!	NA	NA	NA	NA
Lrba	NA	#VALUE!	NA	NA	NA	NA
Ncam2	NA	#VALUE!	NA	NA	NA	NA
Nckipsd	NA	#VALUE!	NA	NA	NA	NA
Ndufs3	NA	#VALUE!	NA	NA	NA	NA
Nt5dc3	NA	#VALUE!	NA	NA	NA	NA
Omg	NA	#VALUE!	NA	NA	NA	NA
Pak2	NA	#VALUE!	NA	NA	NA	NA
Park7	NA	#VALUE!	NA	NA	NA	NA
Pgrmc1	NA	#VALUE!	NA	NA	NA	NA
Pgrmc2	NA	#VALUE!	NA	NA	NA	NA
Phb	NA	#VALUE!	NA	NA	NA	NA
Pi4ka	NA	#VALUE!	NA	NA	NA	NA
Pld3	NA	#VALUE!	NA	NA	NA	NA
Plxna1	NA	#VALUE!	NA	NA	NA	NA
Ppp2r4	NA	#VALUE!	NA	NA	NA	NA
Prdx3	NA	#VALUE!	NA	NA	NA	NA
Psma1	NA	#VALUE!	NA	NA	NA	NA
Psma3	NA	#VALUE!	NA	NA	NA	NA
Psma4	NA	#VALUE!	NA	NA	NA	NA
Psma5	NA	#VALUE!	NA	NA	NA	NA
Purb	NA	#VALUE!	NA	NA	NA	NA
Rab11a	NA	#VALUE!	NA	NA	NA	NA
Rab11b	NA	#VALUE!	NA	NA	NA	NA
Rab3b	NA	#VALUE!	NA	NA	NA	NA
Rap2a	NA	#VALUE!	NA	NA	NA	NA
Rap2b	NA	#VALUE!	NA	NA	NA	NA
Rap2c	NA	#VALUE!	NA	NA	NA	NA
Rhot1	NA	#VALUE!	NA	NA	NA	NA
Rpl12	NA	#VALUE!	NA	NA	NA	NA
Rpl22	NA	#VALUE!	NA	NA	NA	NA
Rps14	NA	#VALUE!	NA	NA	NA	NA
Rps2	NA	#VALUE!	NA	NA	NA	NA
Rps4x	NA	#VALUE!	NA	NA	NA	NA
Rps8	NA	#VALUE!	NA	NA	NA	NA
Samm50	NA	#VALUE!	NA	NA	NA	NA
Sars	NA	#VALUE!	NA	NA	NA	NA
Selenbp2	NA	#VALUE!	NA	NA	NA	NA
Selenbp1	NA	#VALUE!	NA	NA	NA	NA
Sh3glb2	NA	#VALUE!	NA	NA	NA	NA
Slc16a1	NA	#VALUE!	NA	NA	NA	NA
Slc44a1	NA	#VALUE!	NA	NA	NA	NA
Slc4a10	NA	#VALUE!	NA	NA	NA	NA
Slc7a14	NA	#VALUE!	NA	NA	NA	NA
Slc7a8	NA	#VALUE!	NA	NA	NA	NA
Snrnp200	NA	#VALUE!	NA	NA	NA	NA
Synpr	NA	#VALUE!	NA	NA	NA	NA
Tmem33	NA	#VALUE!	NA	NA	NA	NA
Tmem65	NA	#VALUE!	NA	NA	NA	NA
Tubal3	NA	#VALUE!	NA	NA	NA	NA
Twf2	NA	#VALUE!	NA	NA	NA	NA
Ube2v2	NA	#VALUE!	NA	NA	NA	NA
Ube2v1	NA	#VALUE!	NA	NA	NA	NA
Usp14	NA	#VALUE!	NA	NA	NA	NA
Vps26b	NA	#VALUE!	NA	NA	NA	NA
Vsnl1	NA	#VALUE!	NA	NA	NA	NA
Xpo1	NA	#VALUE!	NA	NA	NA	NA
Xpo7	NA	#VALUE!	NA	NA	NA	NA
GFAP-specific nascent translatome
	Trazodone_vs_Prion_p.val_GFAP	Trazodone_vs_prion_foldchange_GFAP	control_vs_prion_p.val_GFAP	control_vs_prion_foldchange_GFAP	control_vs_Trazodone_p.val_GFAP	control_vs_Trazodone_foldchange_GFAP
Acadl	0.382651	3.7	0.394243	3.6	0.981679	-0.0943
Aco2	0.100602	10	0.399788	4.75	0.351969	-5.28
Actb	0.981067	-0.145	0.106068	-11	0.109941	-10.8
Actg1	0.981067	-0.145	0.106068	-11	0.109941	-10.8
Actr2	0.0622856	6.16	0.0515997	6.52	0.901218	0.357
Actr3	1	0	0.237953	3.5	0.237953	3.5
Add3	0.949987	0.241	0.405159	-3.29	0.373451	-3.53
Ahcy	0.00531273	9.29	0.0400327	5.85	0.181836	-3.44
Ahcyl1	0.925709	-0.098	0.458279	-0.796	0.513424	-0.698
Aldh2	0.658466	-0.276	0.102524	-1.12	0.199054	-0.849
Aldoa	0.0361247	9.24	1	-1.78e-15	0.0361247	-9.24
Aldoart1	0.0361247	9.24	1	-1.78e-15	0.0361247	-9.24
Aldoc	0.278157	4.3	0.45894	2.86	0.706195	-1.43
Ap2a2	1	0	1	-1.78e-15	1	-1.78e-15
Ap2b1	0.00830498	11.1	0.240058	3.88	0.0497537	-7.17
Ap2m1	0.0350986	7.57	0.0457522	7.04	0.859995	-0.529
Arf1	0.112524	7.23	0.985828	-0.0733	0.109546	-7.31
Arf3	0.112524	7.23	0.985828	-0.0733	0.109546	-7.31
Arf2	0.112524	7.23	0.985828	-0.0733	0.109546	-7.31
Arpc4	6.23e-06	9.92	1.03e-05	9.18	0.391811	-0.736
Atp1a3	7.58e-08	14.6	1	-1.78e-15	7.58e-08	-14.6
Atp1b2	0.802634	-0.173	0.03714	-1.71	0.0541707	-1.54
Atp5a1	0.396925	4.26	0.121086	8.35	0.416058	4.08
Atp5f1	0.952602	0.258	0.403556	-3.72	0.373551	-3.98
Atp6v1b2	0.00364037	11.8	0.0417824	6.84	0.112063	-4.99
C1qb	0.0375696	6.52	1	-1.78e-15	0.0375696	-6.52
Cadps	0.00908326	10.9	0.0370516	7.81	0.344663	-3.07
Camk2a	0.00797082	16.8	0.0371513	11.7	0.301816	-5.06
Camk2b	0.106069	11.7	0.109609	11.5	0.982669	-0.141
Camk2g	0.224571	6.23	0.0963446	8.99	0.573452	2.76
Cand1	0.356904	3.96	0.137812	6.73	0.511779	2.77
Capzb	1	0	0.237545	3.63	0.237545	3.63
Cct5	0.576205	-2.77	0.530923	-3.11	0.943829	-0.345
Cd81	0.0971345	6.64	0.13008	5.95	0.846742	-0.694
Ckb	0.952109	0.062	0.22692	-1.32	0.208117	-1.38
Ckmt1	0.237089	3.8	1	-1.78e-15	0.237089	-3.8
Cldn11	0.0434018	8.84	0.181846	5.31	0.357696	-3.52
Coro1c	0.372868	-4.51	0.105611	-8.81	0.393871	-4.3
Crmp1	0.479587	4.9	0.474929	4.96	0.993644	0.0542
Cs	0.46702	4.36	0.961471	-0.284	0.439754	-4.64
Cyb5r3	0.38231	3.42	0.395597	3.32	0.979022	-0.1
Cyc1	1.03e-07	10.9	1	-1.78e-15	1.03e-07	-10.9
Cyfip2	0.441486	3.61	0.86376	-0.788	0.353552	-4.4
Ddx39b	0.0964409	6.77	0.125548	6.14	0.8615	-0.637
Ddx39a	0.0964409	6.77	0.125548	6.14	0.8615	-0.637
Dlat	0.438373	3.87	0.372666	-4.48	0.119785	-8.35
Dld	0.188972	4.24	0.185264	4.28	0.98919	0.0409
Dlg4	1.6e-05	9.74	1.82e-05	9.55	0.840002	-0.191
Dpysl2	0.0365995	8.58	1	-1.78e-15	0.0365995	-8.58
Dync1h1	0.382241	3.61	0.394968	3.51	0.979893	-0.101
Eef1g	0.982119	0.0761	0.114385	5.92	0.118316	5.84
Eef2	0.953048	0.148	0.00920278	-8.71	0.00849328	-8.86
Eif4a1	1	0	0.238807	3.27	0.238807	3.27
Eno1	0.999502	0.00228	0.208416	-4.89	0.208227	-4.89
Fasn	0.182633	4.94	0.305921	3.69	0.718138	-1.25
Gapdh	5.81e-08	16.1	7.78e-08	15.4	0.334968	-0.675
Gdi1	0.109684	8.34	0.935227	-0.383	0.0969886	-8.73
Gdi2	0.545604	-3.16	0.871262	-0.836	0.654667	2.32
Gfap	0.837006	-0.22	0.00539423	-4.12	0.0070793	-3.9
Gls	0.451186	3.01	0.129626	6.49	0.38732	3.48
Glud1	0.31655	0.691	0.298741	-0.72	0.0640656	-1.41
Glul	0.917144	0.0742	0.16898	-1.06	0.144796	-1.13
Gnao1	0.116441	9.32	0.376195	4.91	0.424216	-4.41
Gnb1	0.128137	8.85	0.361628	5	0.476783	-3.85
Gnb2l1	1	0	1	-1.78e-15	1	-1.78e-15
Got1	0.00663097	11.4	0.0387628	7.57	0.23937	-3.83
Got2	0.0365648	8.15	1	-1.78e-15	0.0365648	-8.15
Gpi	0.219505	4.29	0.296384	3.58	0.83153	-0.701
Gpm6a	0.188213	4.51	0.0377636	-7.93	0.00520769	-12.4
Hapln1	0.10717	7.02	0.436619	3.13	0.339355	-3.89
Hbb-b1	0.234763	5.23	1	-1.78e-15	0.234763	-5.23
Hk1	0.111731	8.63	0.912051	0.542	0.131945	-8.09
Hsp90aa1	0.122592	8.35	0.962474	0.232	0.13157	-8.12
Hsp90ab1	0.143378	9.38	0.985344	0.108	0.147361	-9.27
Hspa4	0.447831	3.99	0.993419	-0.0424	0.443231	-4.03
Hspa5	0.613013	2.6	0.618692	-2.56	0.328928	-5.17
Hspa8	0.999468	-0.00382	0.386807	-5.11	0.387143	-5.11
Hspd1	0.537721	3.1	0.50703	-3.34	0.220309	-6.44
Idh3a	0.894234	-0.571	0.0992893	-7.89	0.121385	-7.32
Idh3g	5.22e-07	11	8.69e-07	10.2	0.234542	-0.807
Ipo5	0.46011	3.12	0.51397	2.74	0.927555	-0.376
Ipo7	0.94368	0.304	0.986687	0.0717	0.956962	-0.232
Kpnb1	0.414578	3.52	0.52318	-2.73	0.16807	-6.25
Lancl2	0.240302	-2.95	0.240302	-2.95	1	-1.78e-15
Ldha	0.100828	8.6	0.412567	3.96	0.341325	-4.64
Ldhb	0.95409	-0.0342	0.214108	-0.783	0.232556	-0.749
Lrp1	0.539584	2.75	0.645427	2.05	0.874141	-0.701
Mdh2	0.0366296	8.46	1	-1.78e-15	0.0366296	-8.46
Napb	0.0942978	6.36	0.129151	5.65	0.835242	-0.708
Ncdn	0.0368893	7.33	1	-1.78e-15	0.0368893	-7.33
Nckap1	0.989143	0.0542	0.521224	2.59	0.529696	2.54
Ndufs1	0.79756	-1.12	0.29642	-4.73	0.417119	-3.61
Npepps	0.293813	3.3	0.512134	2.01	0.669736	-1.29
Nptn	0.472963	-3.64	0.403328	-4.27	0.899349	-0.629
Nsf	1.83e-05	12.4	2.46e-05	11.9	0.656048	-0.554
Ogdh	0.174468	5	0.160067	5.2	0.953497	0.2
Ogdhl	0.0417684	6.78	0.0268163	7.62	0.766909	0.838
Ogt	0.535337	2.62	0.603931	2.18	0.916412	-0.437
Otub1	1	0	1	-1.78e-15	1	-1.78e-15
Pcbp1	0.489571	3.8	0.992592	0.0502	0.495112	-3.75
Pcbp2	0.477201	3.98	0.472742	4.03	0.993895	0.0421
Pcbp3	0.477201	3.98	0.472742	4.03	0.993895	0.0421
Pcx	0.0149606	9.54	0.0168797	9.28	0.932609	-0.26
Pc	0.0149606	9.54	0.0168797	9.28	0.932609	-0.26
Pde2a	0.0662261	6.91	0.182144	4.7	0.50849	-2.21
Pdhb	0.390423	3.3	0.108734	6.64	0.385791	3.34
Pdhx	0.238202	3.43	1	-1.78e-15	0.238202	-3.43
Pebp1	1	0	1	-1.78e-15	1	-1.78e-15
Pfkm	0.157078	4.8	0.274832	3.59	0.700118	-1.21
Pkm	0.00401647	14.1	0.0368639	8.58	0.142844	-5.5
Plp1	0.00699297	15.4	0.0358298	10.6	0.272701	-4.85
Ppp1cc	0.239052	-3.21	0.239052	-3.21	1	-1.78e-15
Ppp2r1a	0.198165	4.64	0.379519	3.06	0.642628	-1.58
Ppp3ca	0.236279	4.15	1	-1.78e-15	0.236279	-4.15
Prdx1	0.0991224	-7.92	0.343185	-4.23	0.404536	3.69
Prdx6	0.904978	-0.107	0.0409611	-2.18	0.0490382	-2.07
Pygb	0.641177	0.353	0.248664	-0.914	0.12482	-1.27
Rab3c	0.353885	3.42	0.686772	1.45	0.584684	-1.97
Rac1	0.302798	4.34	0.946282	0.272	0.331843	-4.06
Rac2	0.302798	4.34	0.946282	0.272	0.331843	-4.06
Rac3	0.302798	4.34	0.946282	0.272	0.331843	-4.06
Rap1a	0.108744	6.39	0.390421	3.18	0.385821	-3.21
Rap1b	0.108744	6.39	0.390421	3.18	0.385821	-3.21
Rhob	0.240055	-2.99	0.240055	-2.99	1	-1.78e-15
Rtn1	0.136101	6.9	0.36993	3.92	0.490353	-2.98
Rtn3	1	1.78e-15	0.237762	3.56	0.237762	3.56
Sdha	0.0280511	7.9	0.04162	7.12	0.791894	-0.782
2011-09-01	0.105008	7.09	0.395566	3.44	0.369402	-3.65
Sh3gl2	1	0	1	-1.78e-15	1	-1.78e-15
Slc17a7	0.00624241	11.8	0.0373223	7.84	0.232536	-3.99
Slc25a12	0.00539615	11.1	0.037611	7.13	0.196646	-3.97
Slc25a22	0.125888	7.24	0.968416	-0.171	0.118607	-7.41
Slc25a3	2.45e-08	13.5	3.54e-08	12.8	0.185239	-0.711
Slc25a4	0.00570751	14.4	0.0360824	9.48	0.217835	-4.95
Slc25a5	0.00505261	12.9	0.237159	4.12	0.0287389	-8.78
Slc2a3	2.91e-06	9.35	4.15e-06	8.86	0.495615	-0.487
Slc3a2	0.216891	3.84	0.443137	2.3	0.602353	-1.54
Slc6a11	0.306902	4.18	0.440543	-3.1	0.0968196	-7.29
Sod2	0.0124463	12.8	0.0372115	9.82	0.460555	-2.98
Sptbn1	0.823178	0.409	0.51586	-1.21	0.390185	-1.61
Sptbn2	0.390001	3.73	0.386462	3.76	0.994405	0.0296
Stip1	0.238411	-3.37	0.238411	-3.37	1	-1.78e-15
Stx1b	0.890568	0.55	0.425909	-3.26	0.356203	-3.81
Stxbp1	1.76e-06	13.1	1.92e-06	13	0.853019	-0.17
Sucla2	0.890388	-0.565	0.0985397	-7.55	0.121362	-6.98
Syn2	0.130914	8.42	0.358992	4.83	0.488458	-3.6
Syngr1	0.00502941	11.8	0.0371524	7.5	0.183862	-4.3
Syngr3	0.105395	7.58	0.112969	7.39	0.963364	-0.194
Synj1	0.0396001	6.93	0.0336705	7.23	0.913688	0.307
Syp	0.0272859	8.17	0.0425028	7.27	0.767046	-0.901
Tkt	0.246217	4.09	0.384159	3	0.745346	-1.09
Tomm70a	0.242301	2.64	1	-1.78e-15	0.242301	-2.64
Tuba1b	0.0359066	10.4	1	-1.78e-15	0.0359066	-10.4
Tuba4a	0.23589	4.37	1	-1.78e-15	0.23589	-4.37
Tubb2a	0.401038	4.54	0.383008	-4.73	0.111257	-9.27
Tubb4b	0.0360607	9.42	1	-1.78e-15	0.0360607	-9.42
Tufm	0.12182	6.72	0.445167	3.08	0.372146	-3.63
Uqcrc1	0.0363597	8.03	1	-1.78e-15	0.0363597	-8.03
Vcl	0.20579	4.19	0.528274	1.99	0.487689	-2.2
Vdac1	0.0362458	8.44	1	-1.78e-15	0.0362458	-8.44
Vdac2	2.97e-08	12.9	3.87e-08	12.4	0.339316	-0.486
Wdr1	0.0310764	8.15	0.0326466	8.04	0.973558	-0.104
Ywhab	0.50932	3.1	0.953775	-0.268	0.474739	-3.37
Ywhae	0.372851	4.52	0.307076	-5.24	0.0795528	-9.76
Ywhag	1	0	0.236088	4.26	0.236088	4.26
Ywhaq	0.411479	3.48	0.381542	-3.72	0.11416	-7.2
Aak1	0.116268	5.18	0.105635	5.37	0.94937	0.19
Aars	0.959195	0.247	0.978516	0.13	0.980662	-0.117
Abat	0.226519	4.29	0.38282	3.01	0.704085	-1.28
Acat1	0.395648	3.62	0.816526	-0.963	0.28976	-4.58
Acly	0.944412	0.238	0.407971	-2.9	0.372658	-3.14
Acot7	3.05e-07	10.8	3.7e-07	10.4	0.602347	-0.304
Acsbg1	0.560783	0.538	0.138459	-1.47	0.0567406	-2.01
Acsl6	0.480417	2.7	0.66788	-1.62	0.272045	-4.32
Acta1	0.492455	4.61	0.94299	0.471	0.536365	-4.14
Actc1	0.492455	4.61	0.94299	0.471	0.536365	-4.14
Actg2	0.492455	4.61	0.94299	0.471	0.536365	-4.14
Acta2	0.492455	4.61	0.94299	0.471	0.536365	-4.14
Actn1	0.919741	0.391	0.415569	-3.24	0.364582	-3.63
Actn4	0.979365	0.134	0.981429	0.12	0.997934	-0.0134
Add1	0.558074	-0.506	0.175046	-1.24	0.400201	-0.737
Add2	0.107306	6.44	0.117142	6.23	0.953677	-0.209
Ahcyl2	1	0	1	-1.78e-15	1	-1.78e-15
Aifm1	0.402431	-2.86	0.961508	0.161	0.377989	3.02
Akr1b1	0.23732	3.71	1	-1.78e-15	0.23732	-3.71
Alb	0.0371461	8.73	1	-1.78e-15	0.0371461	-8.73
Aldh1l1	0.668899	0.699	0.204468	-2.19	0.107799	-2.89
Aldh5a1	0.0677594	7.34	0.511447	2.35	0.184895	-5
Aldh6a1	0.436928	-4.86	0.413652	-5.13	0.965586	-0.264
Ank2	0.0897798	8.31	0.237076	5.45	0.519623	-2.86
Anxa6	0.248538	5.3	0.966866	-0.181	0.23429	-5.48
Ap1b1	0.991651	0.0363	0.39221	-3.05	0.386916	-3.09
Ap2a1	0.0954512	7.77	0.138978	6.73	0.803616	-1.04
Arhgdia	0.0375276	7.49	0.0415916	7.28	0.945377	-0.207
Arpc1a	0.560276	-2.53	0.566441	-2.49	0.992429	0.0407
Arpc2	0.237609	3.61	1	-1.78e-15	0.237609	-3.61
Arpc3	0.386572	-2.98	0.989617	-0.0436	0.393159	2.94
Asah1	0.0374122	6.29	1	-1.78e-15	0.0374122	-6.29
Asrgl1	0.954546	0.204	0.404146	-3.07	0.375308	-3.27
Atl1	0.238474	3.35	1	-1.78e-15	0.238474	-3.35
Atp1a1	0.00857768	12.1	0.244673	4.24	0.0505422	-7.89
Atp1a2	0.124464	10.5	0.992615	-0.0575	0.122743	-10.5
Atp1b1	0.13651	8.23	0.353235	4.86	0.512661	-3.37
Atp2a2	0.401149	3.92	0.93727	-0.357	0.361968	-4.27
Atp2b1	0.00382598	12	0.0405561	7.05	0.122562	-4.93
Atp2b2	0.620352	0.43	6.54e-06	-10.1	4.97e-06	-10.6
Atp2b3	0.371187	3.69	0.407244	3.4	0.943123	-0.285
Atp5b	0.049836	8.03	0.0898707	6.67	0.699224	-1.36
Atp5c1	0.427008	3.54	0.953065	-0.256	0.396008	-3.79
Atp5j2	0.0346465	6.78	0.242229	-3.3	0.00607119	-10.1
Atp6v0a1	0.00655874	12.1	0.0372084	8.13	0.24594	-4
Atp6v0d1	0.0986371	7.3	0.406295	3.38	0.340159	-3.92
Atp6v1a	0.00699504	12.5	0.0428521	8.14	0.230454	-4.32
Atp6v1c1	0.00327974	10	0.260246	2.79	0.015905	-7.22
Atp6v1e1	1	0	0.238132	3.45	0.238132	3.45
Atp6v1h	0.434079	3.34	0.123854	7.04	0.387572	3.7
Bcan	0.107745	7.05	0.471701	2.9	0.313532	-4.15
Bdh1	0.238592	-3.32	0.238592	-3.32	1	-1.78e-15
Bsn	0.72779	-1.21	0.342199	3.41	0.209991	4.62
Ca2	2.9e-06	12.1	2.65e-06	12.3	0.850653	0.171
Cacng8	0.936552	-0.319	0.501114	2.74	0.454552	3.06
Camkv	1	0	1	-1.78e-15	1	-1.78e-15
Cap1	0.00503722	11.2	0.0372887	7.09	0.183526	-4.07
Cap2	0.0374368	6.41	0.00518088	10	0.188716	3.63
Capn2	0.999751	0.00124	0.388675	-3.52	0.388517	-3.52
Capza2	0.0438025	6.47	0.00498679	10.7	0.15488	4.2
Cct2	0.267397	3.34	0.315782	3	0.904182	-0.346
Cct3	0.959691	0.22	0.401147	-3.76	0.37564	-3.98
Cct4	0.238013	-3.48	0.238013	-3.48	1	-1.78e-15
Cct6a	0.975923	0.15	0.996208	0.0236	0.979713	-0.126
Cct7	0.465815	-3.21	0.898849	-0.548	0.542829	2.66
Cct8	0.542402	-0.769	0.19455	-1.72	0.452355	-0.955
Cdc42	0.985599	0.0753	0.998314	-0.00881	0.983914	-0.0841
Cfl1	0.496058	3.82	0.939616	0.418	0.54286	-3.41
Cltc	7.62e-07	13.9	1.34e-06	12.8	0.215231	-1.13
Cndp2	0.385547	-3.39	0.989399	-0.0504	0.39226	3.34
Cnp	0.0369843	8.35	0.0065259	12.5	0.246027	4.1
Cnrip1	0.467019	3.28	0.527281	2.84	0.920053	-0.444
Cntn1	0.0533328	7.17	0.0492428	7.34	0.957931	0.168
Coro1a	0.113552	6.27	0.105964	6.43	0.963484	0.164
Cotl1	0.992399	0.0363	0.391267	-3.36	0.386454	-3.4
Cpne6	0.37977	3.26	0.399136	3.12	0.969455	-0.138
Crym	0.171819	4.04	0.241455	3.39	0.814782	-0.644
Ctbp1	0.429118	3.51	0.554886	2.59	0.832639	-0.917
Ctnna2	0.2391	3.2	1	-1.78e-15	0.2391	-3.2
Ctnnb1	0.216298	4.34	0.341108	3.26	0.744821	-1.08
Ctsd	1	0	0.239196	3.17	0.239196	3.17
Cttn	0.385405	-3.26	0.988089	-0.0545	0.392952	3.21
Dbn1	1	0	1	-1.78e-15	1	-1.78e-15
Dctn1	0.0965941	4.99	0.418973	2.23	0.323256	-2.76
Ddah1	0.484794	-0.62	0.0451116	-2.05	0.132558	-1.43
Dlg2	0.921291	0.356	0.415576	-3.01	0.36553	-3.36
Dlst	0.395049	3.45	0.389279	-3.49	0.111396	-6.94
Dmxl2	0.11868	3.88	0.0412608	5.45	0.493296	1.57
Dnaja2	0.236979	3.84	1	-1.78e-15	0.236979	-3.84
Dnajc6	0.444897	3.29	0.995384	-0.0244	0.441683	-3.32
Dnm1l	0.378911	3.37	0.399571	3.22	0.967402	-0.152
Dnm2	0.426141	3.96	0.495439	3.37	0.903291	-0.591
Dpp6	0.0411644	6.91	0.0232432	8.01	0.70177	1.1
Dpysl3	0.351328	2.92	0.145322	4.8	0.541307	1.88
Dpysl4	0.238504	-3.34	0.238504	-3.34	1	-1.78e-15
Dpysl5	0.110237	5.64	0.119528	5.47	0.957215	-0.171
Eef1a1	0.371208	-7.26	0.10452	-14.2	0.392104	-6.93
Eef1a2	0.067411	7.95	0.39051	3.36	0.251168	-4.59
Eif4a2	0.340082	3.81	0.931262	-0.332	0.302532	-4.14
Eno2	1	0	1	-1.78e-15	1	-1.78e-15
Epb41l2	0.927149	0.32	0.413742	-2.94	0.367424	-3.26
Epb41l3	0.100705	6.19	0.406645	2.89	0.346139	-3.3
Epb41l1	0.896027	0.625	0.934213	-0.395	0.831356	-1.02
Eprs	0.962769	0.171	0.401213	-3.16	0.377609	-3.33
Fam49b	0.241023	-2.82	0.241023	-2.82	1	-1.78e-15
Farp1	0.068413	7.26	0.191062	4.87	0.501647	-2.38
Fh	0.903772	-0.526	0.984407	0.085	0.888341	0.611
Flna	0.920611	0.475	0.982637	-0.104	0.903377	-0.579
Flot1	0.951906	0.207	0.405392	-2.93	0.374854	-3.14
Fscn1	0.393148	3.68	0.93706	0.331	0.434917	-3.35
Gars	0.939656	0.256	0.409686	-2.87	0.371335	-3.12
Gda	0.649924	2.14	0.852704	-0.869	0.526423	-3.01
Gja1	0.237636	3.6	1	-1.78e-15	0.237636	-3.6
Gm8797	1	0	1	-1.78e-15	1	-1.78e-15
Uba52	1	0	1	-1.78e-15	1	-1.78e-15
Ubc	1	0	1	-1.78e-15	1	-1.78e-15
Ubb	1	0	1	-1.78e-15	1	-1.78e-15
Rps27a	1	0	1	-1.78e-15	1	-1.78e-15
Gnai1	0.334368	3.53	0.163757	5.3	0.618785	1.77
Gnai2	0.185924	-4.13	0.775376	-0.834	0.279943	3.3
Gnaq	0.975013	0.14	0.46237	3.36	0.48053	3.22
Gnas	0.0374909	7.12	1	-1.78e-15	0.0374909	-7.12
Gnb2	0.561616	2.8	0.168895	7.07	0.385064	4.26
Gpd1	0.0916819	6.68	0.422958	2.9	0.305346	-3.77
Gpd1l	0.982093	-0.0886	0.908252	-0.455	0.926041	-0.366
Gpd2	0.10751	7.09	0.611861	2.04	0.229452	-5.05
Gphn	0.973752	0.127	0.397234	-3.35	0.38061	-3.48
Gpm6b	0.112262	7.41	0.42678	3.44	0.362119	-3.97
Gria1	0.938406	0.3	0.409061	-3.29	0.369988	-3.59
Gria2	0.828931	0.223	2.78e-05	-9.75	2.4e-05	-9.97
Gstm1	0.917797	0.0814	0.151632	-1.23	0.129953	-1.31
Gstm5	0.585903	0.424	0.266722	-0.897	0.119075	-1.32
Gstp2	0.239678	3.07	1	-1.78e-15	0.239678	-3.07
Gstp1	0.239678	3.07	1	-1.78e-15	0.239678	-3.07
Hadhb	0.365046	3.44	0.415804	3.07	0.920154	-0.369
Hba	2.61e-07	13.8	1	-1.78e-15	2.61e-07	-13.8
Hagh	0.122994	6.63	0.0975163	7.23	0.877969	0.601
Hnrnpa2b1	5.21e-07	10.4	1.05e-06	9.35	0.120046	-1.03
Hnrnpk	0.273528	3.48	0.44068	2.39	0.721238	-1.09
Hnrnpm	0.997573	0.0151	0.960861	-0.244	0.958437	-0.259
Hsp90b1	0.930632	0.49	0.994042	-0.0421	0.924704	-0.532
Hspa12a	5.13e-06	11.4	6.72e-06	10.9	0.626309	-0.459
Hspa1a	0.237772	3.56	1	-1.78e-15	0.237772	-3.56
Hspa1b	0.237772	3.56	1	-1.78e-15	0.237772	-3.56
Hspa2	0.848378	-0.761	0.167643	5.91	0.126017	6.67
Hspa4l	0.909176	0.475	0.418879	-3.45	0.361172	-3.93
Hspa9	0.981379	0.123	0.539073	-3.29	0.524435	-3.42
Hsph1	0.407194	3.39	0.202146	5.42	0.614557	2.03
Icam5	0.389898	-3.31	0.997078	0.0137	0.388047	3.33
Idh2	0.0252286	8.13	0.0560853	6.55	0.597264	-1.58
Idh3b	1	0	1	-1.78e-15	1	-1.78e-15
Igsf8	0.0380064	7.34	0.0117649	9.74	0.430243	2.4
Immt	0.0376492	-6.61	0.256241	3.18	0.00688853	9.79
Impa1	0.00490921	9.91	0.245506	3.09	0.0268268	-6.82
Ina	0.239934	3.02	1	-1.78e-15	0.239934	-3.02
Iqsec1	0.0615084	7.84	0.14915	5.71	0.562962	-2.14
Iqsec2	0.155737	6.6	0.0790681	8.53	0.655404	1.93
Kif5b	0.954087	0.252	0.993793	0.034	0.960283	-0.218
Letm1	0.238915	-3.24	0.238915	-3.24	1	-1.78e-15
Lgi1	0.0255218	6.51	0.0197203	6.93	0.859901	0.42
Lingo1	1	0	1	-1.78e-15	1	-1.78e-15
Lppr4	0.239027	3.21	1	-1.78e-15	0.239027	-3.21
Lxn	0.051178	6.18	0.0959782	5.06	0.680578	-1.13
Mal2	0.118217	6.41	0.101944	6.77	0.921919	0.365
Map1a	1	0	1	-1.78e-15	1	-1.78e-15
Map2	1	0	0.237011	3.83	0.237011	3.83
Map2k1	0.239404	-3.13	0.239404	-3.13	1	-1.78e-15
Map4	0.238503	3.34	1	-1.78e-15	0.238503	-3.34
Mapk1	0.0390969	6.54	0.00747706	9.63	0.269568	3.09
Mapt	0.237427	3.67	1	-1.78e-15	0.237427	-3.67
Mbp	0.11122	6.71	0.388713	3.38	0.395085	-3.33
Mdh1	0.973971	0.148	0.372984	4.18	0.38922	4.03
Mog	0.00602173	11	0.238013	3.65	0.0349653	-7.4
Mpp2	0.243064	-2.54	0.243064	-2.54	1	-1.78e-15
Msn	0.964142	0.175	0.40035	-3.36	0.377634	-3.53
Mtco2	0.0358324	10.2	1	-1.78e-15	0.0358324	-10.2
Myh10	0.989322	-0.0807	0.853347	-1.12	0.863819	-1.04
Myo5a	0.380545	3.17	0.398701	3.04	0.971374	-0.126
Ncam1	0.682572	-1.84	0.425123	-3.66	0.686655	-1.81
Ncan	0.0389519	6.65	0.00887406	9.43	0.322033	2.79
Ndrg2	0.857325	-0.197	0.160723	-1.66	0.209218	-1.46
Ndufv1	0.38688	3.26	0.39058	-3.23	0.109142	-6.49
Nefl	0.401024	3.75	0.437605	3.45	0.945374	-0.298
Nfasc	0.37619	3.9	0.400746	3.69	0.961199	-0.208
Oxct1	1.61e-06	9.91	3.63e-06	8.77	0.126147	-1.14
Oxr1	1	0	1	-1.78e-15	1	-1.78e-15
Pacsin1	0.66248	-1.76	0.300445	-4.33	0.528479	-2.56
Pak1	0.997617	-0.0154	0.983695	-0.106	0.986077	-0.0902
Pak3	0.997617	-0.0154	0.983695	-0.106	0.986077	-0.0902
Pdha1	0.356367	0.665	7.06e-07	-11.5	4.83e-07	-12.1
Pdia3	0.96675	0.21	0.982937	0.108	0.983805	-0.102
Pfkl	0.23714	4.08	0.0147458	10.2	0.0944322	6.11
Pfkp	0.291239	3.45	0.569575	1.8	0.602308	-1.65
Pfn2	0.0377108	6.46	1	-1.78e-15	0.0377108	-6.46
Pgam1	0.00899503	11.8	0.23918	4.21	0.0545869	-7.57
Pgk1	0.330262	-4.63	0.0735013	-9.33	0.323841	-4.7
Pgm1	0.0299027	6.34	0.243713	-2.96	0.00536331	-9.3
Phb2	0.80681	0.855	0.460025	-2.63	0.33499	-3.49
Phgdh	0.894358	-0.194	0.338006	-1.45	0.402567	-1.25
Phyhip	0.0791015	7.77	0.238264	4.87	0.467694	-2.9
Phyhipl	0.059281	5.5	0.0592646	5.5	0.999854	0.00046
Pip4k2b	0.239346	3.14	1	-1.78e-15	0.239346	-3.14
Plcb1	0.857049	0.878	0.920598	-0.486	0.780066	-1.36
Plec	0.875728	0.596	0.431783	-3.07	0.352425	-3.66
Ppia	0.36889	-4.19	0.937475	-0.355	0.40849	3.84
Ppm1e	0.385095	3.32	0.122168	6.3	0.431791	2.99
Ppp1cb	0.925236	-0.354	0.617736	1.9	0.55535	2.25
Ppp2ca	0.116298	7.16	0.953277	0.242	0.127021	-6.92
Ppp2r2a	1	0	0.238724	3.29	0.238724	3.29
Ppp3cb	0.910753	-0.475	0.639063	2.01	0.563507	2.48
Ppp5c	0.426233	-2.99	0.89137	0.501	0.356968	3.49
Prdx2	0.0367336	-8.78	0.0367336	-8.78	1	-1.78e-15
Prkca	0.240184	2.97	1	-1.78e-15	0.240184	-2.97
Prkcb	0.899726	0.554	0.991393	-0.0474	0.89121	-0.602
Prkce	0.238301	3.4	1	-1.78e-15	0.238301	-3.4
Prkcg	0.035435	7.67	0.0385677	7.49	0.954868	-0.172
Prps1l1	1	0	0.237351	3.7	0.237351	3.7
Prps1l3	1	0	0.237351	3.7	0.237351	3.7
Prps1	1	0	0.237351	3.7	0.237351	3.7
Prrt2	0.526906	2.89	0.927669	-0.408	0.472223	-3.29
Psat1	0.686441	0.315	0.0296753	-2.05	0.016417	-2.36
Psma6	1	0	1	-1.78e-15	1	-1.78e-15
Psmb6	0.237557	-3.63	0.237557	-3.63	1	-1.78e-15
Psmd2	0.42996	3.22	0.886929	-0.566	0.357556	-3.78
Ptk2b	0.404726	-2.94	0.953856	0.199	0.37543	3.14
Pura	1	0	0.236211	4.19	0.236211	4.19
Qdpr	1	0	0.238414	3.37	0.238414	3.37
Rab1A	0.105577	7.84	0.112657	7.65	0.965739	-0.187
Rab10	0.452158	3.28	0.510391	2.85	0.921059	-0.423
Rab14	0.00606017	9.95	0.0381894	6.51	0.220275	-3.43
Rab1b	0.105577	7.84	0.112657	7.65	0.965739	-0.187
Rab2a	0.0394216	6.7	0.00911567	9.49	0.32717	2.79
Rab3a	5.71e-08	13.3	7.46e-08	12.8	0.372035	-0.514
Rab5a	0.393909	3.27	0.163097	5.62	0.53533	2.35
Rab5c	1	0	0.239967	3.01	0.239967	3.01
Rab6b	2.82e-07	12.5	4.14e-07	11.9	0.316614	-0.693
Rab6a	2.82e-07	12.5	4.14e-07	11.9	0.316614	-0.693
Ran	0.00618738	11.2	0.036849	7.43	0.233139	-3.76
1700009N14Rik	0.00618738	11.2	0.036849	7.43	0.233139	-3.76
Rasl2-9	0.00618738	11.2	0.036849	7.43	0.233139	-3.76
Rap1gds1	0.099496	6.3	0.87947	-0.521	0.0790287	-6.82
Rock2	0.721249	1.1	0.0430473	7.32	0.0740898	6.23
Rph3a	0.241332	-2.78	0.241332	-2.78	1	-1.78e-15
Rps3	0.4455	3.11	0.58658	2.19	0.818191	-0.919
Rtn1	0.136101	6.9	0.36993	3.92	0.490353	-2.98
Rtn4	0.238865	-3.25	0.238865	-3.25	1	-1.78e-15
2002-09-01	0.974742	0.113	0.397429	-3.12	0.381416	-3.23
2005-09-01	0.240495	-2.91	0.240495	-2.91	1	-1.78e-15
2007-09-01	0.263576	3.77	0.371016	2.97	0.802126	-0.808
2008-09-01	0.898139	-0.587	0.444695	-3.58	0.520002	-3
Sfpq	0.972941	0.131	0.397479	-3.36	0.380341	-3.49
Sfxn3	0.00650465	9.95	0.0428271	6.41	0.213173	-3.54
Sirpa	0.114564	-6.36	0.960833	-0.179	0.123361	6.18
Sirt2	0.337728	4.6	0.410218	3.91	0.882322	-0.686
Slc12a5	0.201028	3.89	0.26997	3.3	0.836539	-0.59
Slc1a2	0.353729	5.04	0.864788	-0.896	0.280525	-5.93
Slc1a3	0.241638	4.75	0.353121	3.69	0.783672	-1.06
Slc25a11	0.378538	3.5	0.399469	3.34	0.966959	-0.16
Slc32a1	0.00945157	8.23	0.2432	2.95	0.0566493	-5.28
Slc4a4	0.358012	3.87	0.42325	3.34	0.897478	-0.525
Slc6a1	0.0312387	8.4	0.0474474	7.5	0.780949	-0.9
Slc6a17	0.91109	0.398	0.419283	-2.95	0.362689	-3.35
Slc8a1	1	0	1	-1.78e-15	1	-1.78e-15
Slc8a2	0.0240621	7.94	0.24145	-3.53	0.00439762	-11.5
Snap91	0.384079	3.4	0.393763	3.33	0.984709	-0.0728
Sptan1	0.11955	6.95	0.234156	5.1	0.650724	-1.85
Suclg1	0.0369895	7.08	0.00753408	10.3	0.286048	3.17
Sv2a	0.00658622	11	0.0379404	7.34	0.242524	-3.66
Sv2b	0.362742	3.7	0.933636	0.328	0.404359	-3.37
Syn1	0.119553	8.04	0.986013	-0.0822	0.116436	-8.12
Syngap1	0.119055	9.23	0.0990752	9.88	0.903278	0.654
Syt3	2.7e-05	11.1	4.09e-05	10.4	0.558464	-0.696
Tagln3	0.2384	-3.37	0.2384	-3.37	1	-1.78e-15
Taldo1	0.366331	3.13	0.415835	2.8	0.92222	-0.328
Tcp1	0.952697	0.306	0.984828	0.0982	0.967847	-0.208
Tf	0.24026	2.96	1	-1.78e-15	0.24026	-2.96
Thy1	0.0371996	6.51	1	-1.78e-15	0.0371996	-6.51
Tnr	0.135508	6.95	0.370426	3.94	0.488013	-3.01
Tpi1	0.0367062	7.95	1	-1.78e-15	0.0367062	-7.95
Tuba1a	0.0365781	8.52	1	-1.78e-15	0.0365781	-8.52
Tuba3a	0.0365781	8.52	1	-1.78e-15	0.0365781	-8.52
Tubb3	0.969802	-0.192	0.407425	4.32	0.387977	4.51
Tubb4a	0.102051	7.47	0.556959	2.44	0.245797	-5.02
Tubb5	0.100815	7.37	0.119072	6.93	0.912299	-0.445
Twf1	0.239141	-3.19	0.239141	-3.19	1	-1.78e-15
Uba1	0.129736	7.69	0.954587	0.264	0.141285	-7.43
Uchl1	1	0	1	-1.78e-15	1	-1.78e-15
Ugp2	0.849287	-0.495	0.136943	-4.22	0.181585	-3.73
Uqcrc2	0.45533	2.96	0.336355	-3.87	0.111618	-6.83
Uqcrfs1	0.373953	3.85	0.403474	3.6	0.95338	-0.245
Uso1	0.929057	0.365	0.941006	0.304	0.988003	-0.0617
Usp5	0.0940797	5.71	0.0893286	5.82	0.97275	0.104
Vamp2	0.236093	4.25	1	-1.78e-15	0.236093	-4.25
Vcp	0.682445	0.563	0.621564	-0.681	0.377312	-1.24
Vdac3	0.00640985	11.2	0.0371423	7.5	0.240369	-3.74
Vps35	0.237411	3.68	1	-1.78e-15	0.237411	-3.68
Wdr7	0.0411859	6.11	0.00930251	8.71	0.320891	2.61
Ywhah	0.0367666	7.13	1	-1.78e-15	0.0367666	-7.13
Ywhaz	0.998926	-0.00788	0.451513	-4.5	0.452272	-4.5
Ap2s1	NA	NA	NA	NA	NA	NA
Arl8b	NA	NA	NA	NA	NA	NA
Atp5o	NA	NA	NA	NA	NA	NA
Cbr1	NA	NA	NA	NA	NA	NA
Cntnap1	NA	NA	NA	NA	NA	NA
Csrp1	NA	NA	NA	NA	NA	NA
Dynll2	NA	NA	NA	NA	NA	NA
Gad1	NA	NA	NA	NA	NA	NA
Hnrnpa1	NA	NA	NA	NA	NA	NA
Kctd12	NA	NA	NA	NA	NA	NA
Lrpprc	NA	NA	NA	NA	NA	NA
Mtch2	NA	NA	NA	NA	NA	NA
Myh9	NA	NA	NA	NA	NA	NA
Ndufs2	NA	NA	NA	NA	NA	NA
Prkaca	NA	NA	NA	NA	NA	NA
Rab7a	NA	NA	NA	NA	NA	NA
Scamp1	NA	NA	NA	NA	NA	NA
2003-09-01	NA	NA	NA	NA	NA	NA
Slc1a4	NA	NA	NA	NA	NA	NA
Agap3	NA	NA	NA	NA	NA	NA
Ak5	NA	NA	NA	NA	NA	NA
Ap1g1	NA	NA	NA	NA	NA	NA
Atp5e	NA	NA	NA	NA	NA	NA
Atp8a1	NA	NA	NA	NA	NA	NA
Baiap2	NA	NA	NA	NA	NA	NA
Cadm2	NA	NA	NA	NA	NA	NA
Cdk5	NA	NA	NA	NA	NA	NA
Cds2	NA	NA	NA	NA	NA	NA
Cend1	NA	NA	NA	NA	NA	NA
Coro1b	NA	NA	NA	NA	NA	NA
D10Jhu81e	NA	NA	NA	NA	NA	NA
Dclk1	NA	NA	NA	NA	NA	NA
Dnajc5	NA	NA	NA	NA	NA	NA
Dstn	NA	NA	NA	NA	NA	NA
Fkbp1a	NA	NA	NA	NA	NA	NA
Gna11	NA	NA	NA	NA	NA	NA
Gnaz	NA	NA	NA	NA	NA	NA
Grin1	NA	NA	NA	NA	NA	NA
H3f3a	NA	NA	NA	NA	NA	NA
Hist1h3b	NA	NA	NA	NA	NA	NA
Hist1h3a	NA	NA	NA	NA	NA	NA
H3f3c	NA	NA	NA	NA	NA	NA
Hacd3	NA	NA	NA	NA	NA	NA
Hbb-b2	NA	NA	NA	NA	NA	NA
Hnrnpd	NA	NA	NA	NA	NA	NA
Hpca	NA	NA	NA	NA	NA	NA
Ncald	NA	NA	NA	NA	NA	NA
Kcnab2	NA	NA	NA	NA	NA	NA
Kif5a	NA	NA	NA	NA	NA	NA
Mag	NA	NA	NA	NA	NA	NA
Map1b	NA	NA	NA	NA	NA	NA
Map6	NA	NA	NA	NA	NA	NA
Mcu	NA	NA	NA	NA	NA	NA
Nars	NA	NA	NA	NA	NA	NA
Ndufa10	NA	NA	NA	NA	NA	NA
Ndufa4	NA	NA	NA	NA	NA	NA
Ndufa9	NA	NA	NA	NA	NA	NA
Ndufs7	NA	NA	NA	NA	NA	NA
Pafah1b1	NA	NA	NA	NA	NA	NA
Pdxk	NA	NA	NA	NA	NA	NA
Pgm2l1	NA	NA	NA	NA	NA	NA
Pip5k1c	NA	NA	NA	NA	NA	NA
Ppib	NA	NA	NA	NA	NA	NA
Ppme1	NA	NA	NA	NA	NA	NA
Psd3	NA	NA	NA	NA	NA	NA
Psmb5	NA	NA	NA	NA	NA	NA
Psmd3	NA	NA	NA	NA	NA	NA
Rab5b	NA	NA	NA	NA	NA	NA
Rapgef2	NA	NA	NA	NA	NA	NA
Rasal1	NA	NA	NA	NA	NA	NA
Sdhb	NA	NA	NA	NA	NA	NA
Snap25	NA	NA	NA	NA	NA	NA
Snap47	NA	NA	NA	NA	NA	NA
Srcin1	NA	NA	NA	NA	NA	NA
Srr	NA	NA	NA	NA	NA	NA
Tagln2	NA	NA	NA	NA	NA	NA
Tardbp	NA	NA	NA	NA	NA	NA
Tln2	NA	NA	NA	NA	NA	NA
Tppp	NA	NA	NA	NA	NA	NA
Txnrd1	NA	NA	NA	NA	NA	NA
Usp9x	NA	NA	NA	NA	NA	NA
Arf5	7.17e-07	8.51	1	-1.78e-15	7.17e-07	-8.51
Camk2d	0.0136389	8.05	0.017195	7.64	0.870786	-0.413
Dsg1b	0.0366501	-8.02	0.0366501	-8.02	1	-1.78e-15
Dsg1a	0.0366501	-8.02	0.0366501	-8.02	1	-1.78e-15
Esd	0.0291955	7.35	0.0418808	6.68	0.809443	-0.67
Gm3839	5.81e-08	16.1	7.78e-08	15.4	0.334968	-0.675
Grin2b	0.60432	1.74	0.0394193	8.12	0.0870961	6.39
Lta4h	1	0	0.0376491	5.81	0.0376491	5.81
Rab2b	0.0394216	6.7	0.00911567	9.49	0.32717	2.79
Rab3d	0.0041562	12.3	0.237835	3.78	0.0229029	-8.53
A0A1D5RLM8	0.933595	0.601	0.570774	-4.14	0.517776	-4.74
A0A2R8VHP3	0.237858	3.53	1	-1.78e-15	0.237858	-3.53
Akr1a1	0.144746	5.74	0.0888255	6.91	0.746984	1.17
Aldh7a1	0.472175	-3.59	0.443302	-3.84	0.95947	-0.249
Anxa2	0.0825445	9.32	0.440799	3.75	0.265141	-5.57
Arf4	0.945486	0.239	0.407406	-2.98	0.37279	-3.22
Ass1	0.932724	0.283	0.412185	-2.82	0.369399	-3.1
Cdk18	0.531186	-2.89	0.986845	-0.075	0.541583	2.82
Crtac1	0.236693	3.96	1	-1.78e-15	0.236693	-3.96
Ctnna1	0.943368	0.34	0.917281	-0.498	0.861278	-0.838
Ctnnd2	0.239401	3.13	1	-1.78e-15	0.239401	-3.13
Ddx1	0.238858	3.25	1	-1.78e-15	0.238858	-3.25
Dnm1	0.113906	10.6	0.444445	4.73	0.351449	-5.83
Ephx2	0.353513	2.94	0.464861	2.28	0.831387	-0.653
Etfa	1	0	1	-1.78e-15	1	-1.78e-15
Fbxo2	1	0	1	-1.78e-15	1	-1.78e-15
Glod4	1	0	0.238897	3.24	0.238897	3.24
Gnai3	0.334368	3.53	0.163757	5.3	0.618785	1.77
Hbbt1	0.234763	5.23	1	-1.78e-15	0.234763	-5.23
Hist1h4a	0.238782	3.27	1	-1.78e-15	0.238782	-3.27
Hnrnpu	0.238604	3.32	1	-1.78e-15	0.238604	-3.32
Ivd	0.238641	-3.31	0.238641	-3.31	1	-1.78e-15
Kbtbd11	0.386283	3.21	0.392272	3.17	0.990549	-0.0426
Khsrp	0.393338	-3.39	0.985662	0.0694	0.384259	3.46
Maoa	0.939098	0.253	0.410088	-2.8	0.371365	-3.05
2002-03-01	0.0998043	6.77	0.452225	2.84	0.306532	-3.93
Nbea	0.0473175	8.57	0.0477728	8.55	0.994938	-0.0234
Pafah1b2	0.401785	-3.1	0.961483	0.174	0.377357	3.27
Pdxp	1	0	1	-1.78e-15	1	-1.78e-15
Pgp	0.238792	3.27	1	-1.78e-15	0.238792	-3.27
Pip4k2a	0.239346	3.14	1	-1.78e-15	0.239346	-3.14
Pls3	0.399055	-3.18	0.969273	0.141	0.379578	3.32
Plxna4	0.361084	3.09	0.422931	2.69	0.903047	-0.4
Pmm1	0.412417	-3.13	0.929573	0.329	0.367687	3.46
Ppap2b	0.0313464	6.81	0.0526867	5.9	0.730612	-0.905
Ppid	0.546796	2.48	0.635327	1.94	0.894482	-0.538
Ppp1ca	0.238563	-3.33	0.238563	-3.33	1	-1.78e-15
Ppp2cb	0.116298	7.16	0.953277	0.242	0.127021	-6.92
Prdx5	1	0	1	-1.78e-15	1	-1.78e-15
Prps2	1	0	0.237351	3.7	0.237351	3.7
Psma7	0.101401	5.57	0.12208	5.19	0.902217	-0.375
Psma8	0.101401	5.57	0.12208	5.19	0.902217	-0.375
Psmd1	0.108402	6.31	0.970261	0.132	0.114679	-6.18
Ptprz1	0.989729	0.0602	0.999524	-0.00279	0.989253	-0.063
Q0VBF8	0.972611	0.134	0.39753	-3.39	0.380186	-3.52
Rab21	0.240661	2.88	1	-1.78e-15	0.240661	-2.88
Rdx	0.964142	0.175	0.40035	-3.36	0.377634	-3.53
Rnh1	0.239467	-3.11	0.239467	-3.11	1	-1.78e-15
Rpn1	0.381712	3.22	0.397132	3.12	0.975675	-0.109
Sbf1	0.684995	1.16	0.984266	-0.0561	0.670846	-1.22
Scamp5	0.375866	3.09	0.120511	5.79	0.436992	2.69
Sfn	0.0363029	8.53	1	-1.78e-15	0.0363029	-8.53
Sfxn1	0.238836	3.26	1	-1.78e-15	0.238836	-3.26
Sfxn5	0.831713	-0.147	0.0599011	-1.5	0.0827644	-1.35
Slc25a13	0.111561	6.54	0.107505	6.64	0.980439	0.0912
Soga3	0.960898	0.218	0.972517	0.153	0.988369	-0.0649
Spr	0.413531	2.93	0.367655	3.24	0.927844	0.316
St13	0.385574	-3.77	0.991578	-0.0446	0.390901	3.73
Tbc1d24	0.979775	0.0862	0.396208	-2.97	0.383378	-3.05
Tradd	0.103513	7.06	0.116151	6.77	0.939224	-0.298
Try10	1	0	1	-1.78e-15	1	-1.78e-15
Tubb2b	0.384936	-4.28	0.991446	-0.0513	0.390339	4.23
Tubb6	1	0	1	-1.78e-15	1	-1.78e-15
Wars	1	0	0.238139	3.45	0.238139	3.45
Aqp4	0.0938022	7.01	0.128508	6.23	0.835126	-0.78
Cnn3	0.811217	-0.976	0.344234	-3.99	0.46839	-3.02
Dhrs1	0.477561	2.92	0.670458	1.73	0.768156	-1.19
Ezr	0.751045	0.394	0.130122	-2.05	0.0803836	-2.45
Hadha	0.453792	3.2	0.326321	4.26	0.800307	1.06
Krt76	0.233572	-7.09	0.233572	-7.09	1	-1.78e-15
Pabpc1	0.238472	3.35	1	-1.78e-15	0.238472	-3.35
Pabpc6	0.238472	3.35	1	-1.78e-15	0.238472	-3.35
Tspan2	0.156213	5.9	0.379935	3.48	0.534494	-2.42
Vim	0.747912	-0.26	0.00100003	-4.25	0.00143018	-3.99
Acat2	0.986299	0.0707	0.949669	0.26	0.963345	0.189
Acat3	0.986299	0.0707	0.949669	0.26	0.963345	0.189
Anks1b	0.570044	3.05	0.567552	3.07	0.996957	0.0202
Anxa5	0.99629	-0.0126	0.120911	-4.64	0.12176	-4.63
Anxa7	0.528527	2.92	0.98721	0.0732	0.538602	-2.85
Apoe	0.902953	-0.195	0.147361	-2.51	0.176539	-2.32
Basp1	0.40892	-2.82	0.114099	-5.81	0.383795	-2.99
Bpnt1	0.951914	0.203	0.405569	-2.87	0.375026	-3.07
Canx	0.447729	3.11	0.836479	-0.828	0.342533	-3.94
Ddx5	0.389857	-3.46	0.996314	0.018	0.387523	3.47
Ddx17	0.389857	-3.46	0.996314	0.018	0.387523	3.47
Dlg1	0.239344	3.14	1	-1.78e-15	0.239344	-3.14
Dsp	0.0359062	-9.81	0.0359062	-9.81	1	-1.78e-15
Dtna	0.40849	-3.45	0.333894	-4.07	0.878228	-0.623
Eif2s1	0.10174	5.79	0.410592	2.69	0.345779	-3.11
Ganab	0.704935	1.55	0.6036	2.14	0.885663	0.588
Glg1	0.953086	0.248	0.968122	-0.169	0.921322	-0.417
Gnb5	0.380221	2.94	0.117019	5.61	0.421609	2.68
Gps1	0.400488	-3.07	0.965651	0.153	0.378704	3.23
Hnrnpa3	0.0883862	6.06	0.140455	5.09	0.759665	-0.972
Hnrnph2	0.396269	-3.95	0.973887	0.148	0.379759	4.09
Hnrnpl	0.107967	5.55	0.112975	5.46	0.97605	-0.0935
Idh1	0.962972	0.202	0.400062	-3.76	0.376635	-3.97
Jup	0.0360478	-9.2	0.0360478	-9.2	1	-1.78e-15
Lancl1	0.239897	3.02	1	-1.78e-15	0.239897	-3.02
Lap3	0.0645228	6.4	0.167622	4.49	0.532808	-1.91
Lasp1	0.387987	-3.23	0.996184	-0.0174	0.390405	3.21
Me1	0.037273	-6.44	0.037273	-6.44	1	-1.78e-15
Mink1	0.567281	2.6	0.451043	3.46	0.848622	0.859
Mthfd1	0.957578	0.244	0.605868	2.4	0.642475	2.15
Napg	1	0	1	-1.78e-15	1	-1.78e-15
Nefm	1	0	0.237713	3.58	0.237713	3.58
Nono	0.0700739	7.04	0.0107399	11.4	0.227318	4.36
Nrcam	0.995024	-0.0278	0.942415	-0.322	0.947376	-0.294
Ntrk2	0.458505	-3.31	0.374472	-4	0.874145	-0.693
Opa1	0.238658	3.3	1	-1.78e-15	0.238658	-3.3
Pcca	0.115675	7.24	0.378685	3.78	0.419165	-3.46
Pepd	0.381059	2.62	0.119291	4.98	0.427579	2.36
Pgd	0.93883	0.305	0.408753	-3.37	0.369962	-3.68
Prrt1	0.189916	7.17	0.0865542	9.85	0.603502	2.68
Psmb4	0.237283	-3.72	0.237283	-3.72	1	-1.78e-15
Reep5	0.367099	2.97	0.131371	5.27	0.479849	2.3
Rplp0	0.988689	-0.0532	0.385399	-3.35	0.392563	-3.3
Rufy3	0.396962	-3.07	0.976589	0.103	0.382117	3.17
2006-09-01	0.394166	3.06	0.10669	6.25	0.375884	3.19
Sod1	0.112956	5.33	0.110518	5.38	0.98847	0.044
Ttyh1	0.0724542	6.71	0.794448	-0.857	0.0487597	-7.57
Vamp3	0.236093	4.25	1	-1.78e-15	0.236093	-4.25
A0A0J9YUN4	NA	#VALUE!	NA	NA	NA	NA
A0A0J9YUE9	NA	#VALUE!	NA	NA	NA	NA
F6W8Z8	NA	#VALUE!	NA	NA	NA	NA
F6TH70	NA	#VALUE!	NA	NA	NA	NA
F6RRH9	NA	#VALUE!	NA	NA	NA	NA
D6RH60	NA	#VALUE!	NA	NA	NA	NA
G3UY64	NA	#VALUE!	NA	NA	NA	NA
F2Z460	NA	#VALUE!	NA	NA	NA	NA
E0CXZ8	NA	#VALUE!	NA	NA	NA	NA
Abr	NA	#VALUE!	NA	NA	NA	NA
Cnn2	NA	#VALUE!	NA	NA	NA	NA
Gad2	NA	#VALUE!	NA	NA	NA	NA
Gap43	NA	#VALUE!	NA	NA	NA	NA
Prkar2a	NA	#VALUE!	NA	NA	NA	NA
Prnp	NA	#VALUE!	NA	NA	NA	NA
Rpl3	NA	#VALUE!	NA	NA	NA	NA
Serpina1a	NA	#VALUE!	NA	NA	NA	NA
Serpina1c	NA	#VALUE!	NA	NA	NA	NA
Serpina1d	NA	#VALUE!	NA	NA	NA	NA
Slc2a1	NA	#VALUE!	NA	NA	NA	NA
Syt2	NA	#VALUE!	NA	NA	NA	NA
Wfs1	NA	#VALUE!	NA	NA	NA	NA
A1bg	NA	#VALUE!	NA	NA	NA	NA
A2m	NA	#VALUE!	NA	NA	NA	NA
Agap1	NA	#VALUE!	NA	NA	NA	NA
Akr1b3	NA	#VALUE!	NA	NA	NA	NA
Appl1	NA	#VALUE!	NA	NA	NA	NA
Atp2b4	NA	#VALUE!	NA	NA	NA	NA
Atp5h	NA	#VALUE!	NA	NA	NA	NA
Bin1	NA	#VALUE!	NA	NA	NA	NA
C3	NA	#VALUE!	NA	NA	NA	NA
Calr	NA	#VALUE!	NA	NA	NA	NA
Camk1d	NA	#VALUE!	NA	NA	NA	NA
Cd47	NA	#VALUE!	NA	NA	NA	NA
Cd82	NA	#VALUE!	NA	NA	NA	NA
Cd9	NA	#VALUE!	NA	NA	NA	NA
Celf2	NA	#VALUE!	NA	NA	NA	NA
Ckap5	NA	#VALUE!	NA	NA	NA	NA
Cryz	NA	#VALUE!	NA	NA	NA	NA
Cycs	NA	#VALUE!	NA	NA	NA	NA
Ddost	NA	#VALUE!	NA	NA	NA	NA
Ddx3x	NA	#VALUE!	NA	NA	NA	NA
D1Pas1	NA	#VALUE!	NA	NA	NA	NA
Dlg3	NA	#VALUE!	NA	NA	NA	NA
Dnaja1	NA	#VALUE!	NA	NA	NA	NA
Epb4.1l2	NA	#VALUE!	NA	NA	NA	NA
Epb4.1l3	NA	#VALUE!	NA	NA	NA	NA
Epb4.1l1	NA	#VALUE!	NA	NA	NA	NA
Exoc4	NA	#VALUE!	NA	NA	NA	NA
Fabp5	NA	#VALUE!	NA	NA	NA	NA
Flot2	NA	#VALUE!	NA	NA	NA	NA
Fth1	NA	#VALUE!	NA	NA	NA	NA
Gabbr2	NA	#VALUE!	NA	NA	NA	NA
Kxd1	NA	#VALUE!	NA	NA	NA	NA
Gpr37l1	NA	#VALUE!	NA	NA	NA	NA
Gprin1	NA	#VALUE!	NA	NA	NA	NA
haemaglobin alpha 2	NA	#VALUE!	NA	NA	NA	NA
Hepacam	NA	#VALUE!	NA	NA	NA	NA
Hpcal1	NA	#VALUE!	NA	NA	NA	NA
Lsamp	NA	#VALUE!	NA	NA	NA	NA
Ly6h	NA	#VALUE!	NA	NA	NA	NA
Mtco1	NA	#VALUE!	NA	NA	NA	NA
Ndrg1	NA	#VALUE!	NA	NA	NA	NA
Ndufb4	NA	#VALUE!	NA	NA	NA	NA
Nlgn2	NA	#VALUE!	NA	NA	NA	NA
Nlgn1	NA	#VALUE!	NA	NA	NA	NA
Nptx1	NA	#VALUE!	NA	NA	NA	NA
Opcml	NA	#VALUE!	NA	NA	NA	NA
P0DP28	NA	#VALUE!	NA	NA	NA	NA
P0DP27	NA	#VALUE!	NA	NA	NA	NA
P0DP26	NA	#VALUE!	NA	NA	NA	NA
A0A3Q4EHJ0	NA	#VALUE!	NA	NA	NA	NA
P20801	NA	#VALUE!	NA	NA	NA	NA
Pa2g4	NA	#VALUE!	NA	NA	NA	NA
Padi2	NA	#VALUE!	NA	NA	NA	NA
Pccb	NA	#VALUE!	NA	NA	NA	NA
Pfn1	NA	#VALUE!	NA	NA	NA	NA
Pgm2	NA	#VALUE!	NA	NA	NA	NA
Pip5k1a	NA	#VALUE!	NA	NA	NA	NA
Ppp2r5e	NA	#VALUE!	NA	NA	NA	NA
Pygm	NA	#VALUE!	NA	NA	NA	NA
Rab1	NA	#VALUE!	NA	NA	NA	NA
[truncated: 1,712 more rows]
