# Supplementary material for: Trazodone rescues dysregulated synaptic and mitochondrial nascent proteomes in prion neurodegeneration
Source: Brain. 2023 Sep 13;147(2):649–64. doi: 10.1093/brain/awad313 (PMC10834243; doi:10.1093/brain/awad313)
Supplement: awad313_Supplementary_Data [file awad313_supplementary_data.zip › brain-2023-01047-File011.xlsx]

## Sheet: Sheet1
Supplementary Table 3 - IPA pathway analysis
prion (AHA labelled) vs control (NBH) (AHA labelled)						Prion (GFAP-specific) vs Control (NBH) (GFAP-specific)								Prion (CaMK2a-specific) vs Control (NBH) (CaMK2a-Specific)
	-log(p-value)	Ratio	z-score	Molecules			-log(p-value)	Ratio	z-score	Molecules				-log(p-value)	Ratio	z-score	Molecules
Synaptogenesis Signaling Pathway	20.6	0.0984	-0.73	ACTR2,ACTR3,AP2A2,Ap2b1,AP2M1,ARPC2,ARPC4,Calm1 (includes others),CAMK2A,CAMK2B,CAMK2G,CNTNAP1,DLG4,FARP1,HSPA8,LRP1,NAPB,NSF,PAK1,PRKAR2A,RAB5A,RAC1,RAP1A,RAP1B,RHOA,STX1B,STXBP1,SYN1,SYN2,SYNGAP1,SYT2		SNARE Signaling Pathway	7.29	0.0662	-3	CAMK2A,CAMK2D,NSF,RAB2A,RAB39A,RAB3A,RAB6A,STXBP1,SYT3			Synaptogenesis Signaling Pathway	13.8	0.0825	-3.266	AP2A2,Ap2b1,AP2M1,ARPC1A,ARPC2,ARPC4,CAMK2A,CAMK2B,CFL1,CTNNB1,DNAJC5,GRIA1,GRIA2,GRIN1,MAP1B,PAFAH1B1,PRKACA,RAB3A,RAB5A,RAB5B,RAC1,RAP2B,SNAP25,STXBP1,SYNGAP1,SYT1
Mitochondrial Dysfunction	19.5	0.0901	0.898	ACADL,ACO2,ATP1A3,ATP1B2,ATP5F1A,ATP5PB,ATP5PO,CACNG8,Calm1 (includes others),CAMK2A,CAMK2B,CAMK2G,CYC1,DLAT,DLD,GPD2,GSTM1,GSTM2,NDUFB4,NDUFS1,PDHB,PDHX,PPP3CA,PRKAR2A,SDHA,SOD2,TARDBP,TOMM70,UQCRC1,VDAC1,VDAC2		Synaptogenesis Signaling Pathway	6.88	0.0381	-1.732	AP2M1,ARPC4,CAMK2A,CAMK2D,DLG4,GRIA2,GRIN2B,MAPK1,NSF,RAB3A,STXBP1,SYT1			Signaling by Rho Family GTPases	13.6	0.0899	-3	ARPC1A,ARPC2,ARPC4,BAIAP2,Cdc42,CFL1,GNA11,GNA12,GNA14,GNB1,MAP2K1,MAP2K2,MSN,PI4KA,PIP5K1A,PTK2B,RAC1,RAC2,RAC3,RDX,SEPTIN11,SEPTIN3,SEPTIN7,SEPTIN8
Signaling by Rho Family GTPases	19.4	0.105	-1.706	ACTA1,ACTA2,ACTB,ACTC1,ACTG1,ACTG2,ACTR2,ACTR3,ARPC2,ARPC4,BAIAP2,EZR,GFAP,GNAO1,GNAS,GNAZ,GNB1,GNB5,PAK1,PAK3,RAC1,RAC2,RAC3,RHOA,RHOC,ROCK2,SEPTIN5,VIM		Phagosome Maturation	6.62	0.0552	#NUM!	ATP6V0A2,ATP6V1A,ATP6V1B2,DYNC1I1,DYNC2I1,NSF,PRDX2,PRDX6,VPS11			Opioid Signaling Pathway	12.2	0.0821	-3.3	AP2A2,Ap2b1,AP2M1,CACNG8,CAMK2A,CAMK2B,CLTC,CTNNB1,GNA11,GNA12,GNA14,GNB1,GRIN1,MAP2K1,MAP2K2,PRKACA,PRKCB,PRKCG,RAC1,RAC2,RAC3,RAP2B,SLC12A5
Remodeling of Epithelial Adherens Junctions	18.6	0.25	-1.342	ACTA1,ACTA2,ACTB,ACTC1,ACTG1,ACTG2,ACTR2,ACTR3,ARPC2,ARPC4,CTNNA2,DNM1,DNM2,RAB5A,TUBA4A,TUBB2A,TUBB4B		TCA Cycle II (Eukaryotic)	5.19	0.174	-2	IDH3G,OGDHL,SDHA,SUCLG1			Mitochondrial Dysfunction	12	0.0727	2.449	ACADL,ACO2,ATP1A1,Atp5e,ATP5F1A,ATP5F1C,ATP5MF,CACNG8,CAMK2A,CAMK2B,CYC1,DLD,GPD2,HSD17B10,MAOA,NDUFA10,NDUFS2,OGDH,PDHA1,PDHB,PRKACA,SDHA,TARDBP,UQCRC1,UQCRC2
RHOGDI Signaling	18.2	0.114	1.886	ACTA1,ACTA2,ACTB,ACTC1,ACTG1,ACTG2,ACTR2,ACTR3,ARPC2,ARPC4,EZR,GNAO1,GNAS,GNAZ,GNB1,GNB5,MYH9,PAK1,PAK3,RAC1,RAC2,RAC3,RHOA,RHOC,ROCK2		Synaptic Long Term Potentiation	5.14	0.053	-1.134	CAMK2A,CAMK2D,GRIA2,GRIN2B,MAPK1,PPP1R10,PRKCG			RHOA Signaling	11.6	0.129	-2.5	ARPC1A,ARPC2,ARPC4,BAIAP2,CFL1,GNA12,MSN,PFN2,PI4KA,PIP5K1A,PTK2B,RDX,SEPTIN11,SEPTIN3,SEPTIN7,SEPTIN8
Clathrin-mediated Endocytosis Signaling	17.7	0.115	#NUM!	ACTA1,ACTA2,ACTB,ACTC1,ACTG1,ACTG2,ACTR2,ACTR3,AP2A2,Ap2b1,AP2M1,ARPC2,ARPC4,CLTC,DNM1,DNM2,HSPA8,PPP3CA,RAB5A,RAC1,SERPINA1,SH3GL2,SNAP91,SYNJ1		HIF1α Signaling	4.78	0.0385	-1.89	CAMK2A,CAMK2D,MAPK1,PKM,PRKCG,RAN,SLC2A3,VIM			HIF1α Signaling	11	0.0913	-3.5	CAMK2A,CAMK2B,GPI,HK1,HSPA4,HSPA5,HSPA9,LDHA,LDHB,MAP2K1,MAP2K2,PKM,PRKCB,PRKCG,RAC1,RAC2,RAC3,RAP2B,SLC2A3
Integrin Signaling	17.5	0.113	-1.706	ACTA1,ACTA2,ACTB,ACTC1,ACTG1,ACTG2,ACTR2,ACTR3,ARF1,Arf2,ARF3,ARPC2,ARPC4,PAK1,PAK3,RAC1,RAC2,RAC3,RAP1A,RAP1B,RHOA,RHOC,TSPAN2,TSPAN7		Neuropathic Pain Signaling In Dorsal Horn Neurons	4.76	0.0594	-1.633	CAMK2A,CAMK2D,GRIA2,GRIN2B,MAPK1,PRKCG			RAC Signaling	10.9	0.117	-2.673	ARPC1A,ARPC2,ARPC4,BAIAP2,CFL1,CYFIP2,MAP2K1,MAP2K2,NCKAP1,PI4KA,PIP5K1A,PTK2B,RAC1,RAC2,RAC3,RAP2B
Virus Entry via Endocytic Pathways	15.5	0.153	#NUM!	ACTA1,ACTA2,ACTB,ACTC1,ACTG1,ACTG2,AP2A2,Ap2b1,AP2M1,CLTC,DNM1,DNM2,PRKCG,RAC1,RAC2,RAC3,RAP1A,RAP1B		Calcium Signaling	4.6	0.0364	-1.134	ATP2B1,ATP2B2,CAMK2A,CAMK2D,GRIA2,GRIN2B,HDAC4,MAPK1			Virus Entry via Endocytic Pathways	10.8	0.127	#NUM!	AP1G1,AP2A2,Ap2b1,AP2M1,AP3M1,AP3M2,CLTC,DNM1,DNM2,PRKCB,PRKCG,RAC1,RAC2,RAC3,RAP2B
Fcγ Receptor-mediated Phagocytosis in Macrophages and Monocytes	14.6	0.17	-3.5	ACTA1,ACTA2,ACTB,ACTC1,ACTG1,ACTG2,ACTR2,ACTR3,ARPC2,ARPC4,EZR,PAK1,PRKCG,RAC1,RAC2,RAC3		Glioma Signaling	4.24	0.048	-2	CAMK2A,CAMK2D,HDAC4,IDH3G,MAPK1,PRKCG			Actin Cytoskeleton Signaling	10.7	0.082	-3.771	ACTN1,ARPC1A,ARPC2,ARPC4,BAIAP2,CFL1,CYFIP2,GNA12,MAP2K1,MAP2K2,MSN,NCKAP1,PFN2,PIP5K1A,RAC1,RAC2,RAC3,RAP2B,RDX,VCL
Regulation of Actin-based Motility by Rho	14.5	0.148	-1.698	ACTA1,ACTA2,ACTB,ACTC1,ACTG2,ACTR2,ACTR3,ARPC2,ARPC4,BAIAP2,PAK1,PAK3,RAC1,RAC2,RAC3,RHOA,RHOC		Mitochondrial Dysfunction	4	0.0262	-1	ATP1B2,CAMK2A,CAMK2D,PDHA1,PRDX6,SDHA,SOD2,VDAC2,VDAC3			Aldosterone Signaling in Epithelial Cells	10.4	0.0988	-2.121	AHCY,DNAJC5,DNAJC6,HSPA12A,HSPA4,HSPA4L,HSPA5,HSPA9,HSPD1,HSPH1,MAP2K1,MAP2K2,PDIA3,PI4KA,PIP5K1A,PRKCB,PRKCG
HIF1α Signaling	14.3	0.101	-1.698	CAMK2A,CAMK2B,CAMK2G,GPI,HK1,HSP90AA1,HSPA4,HSPA5,HSPA8,LDHA,LDHB,PPP3CA,PRKCG,RAC1,RAC2,RAC3,RAN,RAP1A,RAP1B,SLC2A1,VIM		Insulin Secretion Signaling Pathway	3.96	0.0294	-2.121	CAMK2A,CAMK2D,MAPK1,NSF,PC,PDHA1,PRKCG,SLC2A3			fMLP Signaling in Neutrophils	10.2	0.115	-3.162	ARPC1A,ARPC2,ARPC4,GNA11,GNA12,GNA14,GNB1,MAP2K1,MAP2K2,PRKCB,PRKCG,RAC1,RAC2,RAC3,RAP2B
Sirtuin Signaling Pathway	14.2	0.0819	-0.258	ACADL,ACLY,ATP5F1A,ATP5PB,CYC1,GLS,GLUD1,GOT2,H3-3A/H3-3B,H3C14,LDHA,LDHB,NDUFB4,NDUFS1,PFKM,SDHA,SLC25A4,SLC25A5,SLC2A1,SOD2,TOMM70,TUBA4A,VDAC1,VDAC2		nNOS Signaling in Neurons	3.93	0.0851	#NUM!	CAMK2A,DLG4,GRIN2B,PRKCG			Phagosome Maturation	9.79	0.0982	#NUM!	ATP6V0A2,ATP6V1B2,ATP6V1C1,ATP6V1E1,ATP6V1H,DYNC1H1,DYNLL1,DYNLL2,PRDX1,RAB5A,RAB5B,RAC1,RAC2,RAC3,SNAP25,TUBB3
Actin Cytoskeleton Signaling	13.9	0.0902	-2.132	ACTA1,ACTA2,ACTB,ACTC1,ACTG1,ACTG2,ACTR2,ACTR3,ARPC2,ARPC4,BAIAP2,EZR,MYH9,PAK1,PAK3,RAC1,RAC2,RAC3,RAP1A,RAP1B,RHOA,ROCK2		Huntington's Disease Signaling	3.84	0.0283	#NUM!	CLTC,DLG4,GRIN2B,HDAC4,MAPK1,NSF,PRKCG,SDHA			TCA Cycle II (Eukaryotic)	9.75	0.348	-2.121	ACO2,DLD,IDH3A,MDH1,OGDH,OGDHL,SDHA,SUCLG1
TCA Cycle II (Eukaryotic)	13.9	0.435	-2.53	ACO2,CS,DLD,FH,IDH3A,IDH3G,MDH2,OGDHL,SDHA,SUCLA2		Necroptosis Signaling Pathway	3.71	0.0385	-1.633	CAMK2A,CAMK2D,SLC25A3,SLC25A4,VDAC2,VDAC3			Glycolysis I	9.41	0.32	-1.414	ENO2,GAPDH,GPI,PFKL,PFKM,PFKP,PKM,TPI1
Germ Cell-Sertoli Cell Junction Signaling	13.8	0.112	#NUM!	ACTA1,ACTA2,ACTB,ACTC1,ACTG1,ACTG2,CTNNA2,PAK1,PAK3,RAC1,RAC2,RAC3,RAP1A,RAP1B,RHOA,RHOC,TUBA4A,TUBB2A,TUBB4B		Glycolysis I	3.5	0.12	#NUM!	GAPDH,PFKL,PKM			Remodeling of Epithelial Adherens Junctions	9.24	0.162	0	ACTN1,ARPC1A,ARPC2,ARPC4,CTNNB1,DNM1,DNM2,RAB5A,RAB5B,TUBB3,VCL
fMLP Signaling in Neutrophils	13.5	0.13	-3.464	ACTR2,ACTR3,ARPC2,ARPC4,Calm1 (includes others),GNAO1,GNAS,GNAZ,GNB1,GNB5,PPP3CA,PRKCG,RAC1,RAC2,RAC3,RAP1A,RAP1B		AMPK Signaling	3.48	0.0289	-2.646	EEF2,MAPK1,PFKL,RAB2A,RAB39A,RAB3A,RAB6A			Synaptic Long Term Potentiation	9.08	0.106	-3.207	CAMK2A,CAMK2B,GNA11,GNA14,GRIA1,GRIA2,GRIN1,MAP2K1,MAP2K2,PDIA3,PRKACA,PRKCB,PRKCG,RAP2B
Opioid Signaling Pathway	12.7	0.0786	-2.065	AP2A2,Ap2b1,AP2M1,CACNG8,Calm1 (includes others),CAMK2A,CAMK2B,CAMK2G,CLTC,GNAO1,GNAS,GNAZ,GNB1,GNB5,PPP3CA,PRKAR2A,PRKCG,RAC1,RAC2,RAC3,RAP1A,RAP1B		Role of MAPK Signaling in Promoting the Pathogenesis of Influenza	3.43	0.0439	-2	ATP6V0A2,ATP6V1A,ATP6V1B2,MAPK1,PRDX6			Ephrin B Signaling	8.96	0.153	-2.333	CAP1,CFL1,CTNNB1,GNA11,GNA12,GNA14,GNB1,HNRNPK,RAC1,RAC2,RAC3
RHOA Signaling	12.7	0.129	-2.5	ACTA1,ACTA2,ACTB,ACTC1,ACTG1,ACTG2,ACTR2,ACTR3,ARPC2,ARPC4,BAIAP2,EZR,RAPGEF2,RHOA,ROCK2,SEPTIN5		Glutamate Receptor Signaling	3.36	0.0606	#NUM!	DLG4,GRIA2,GRIN2B,SLC17A7			Glutamate Receptor Signaling	8.16	0.152	0	GLS,GLUL,GNB1,GRIA1,GRIA2,GRIN1,SLC17A7,SLC1A2,SLC1A3,SLC1A4
Agrin Interactions at Neuromuscular Junction	12.6	0.188	-2.496	ACTA1,ACTA2,ACTB,ACTC1,ACTG1,ACTG2,PAK1,PAK3,RAC1,RAC2,RAC3,RAP1A,RAP1B		Melatonin Signaling	3.22	0.0556	0	CAMK2A,CAMK2D,MAPK1,PRKCG			Integrin Signaling	8.11	0.0755	-1.807	ACTN1,ARF1,Arf2,ARF3,ARPC1A,ARPC2,ARPC4,Cdc42,MAP2K1,MAP2K2,PFN2,RAC1,RAC2,RAC3,RAP2B,VCL
Axonal Guidance Signaling	12.2	0.0549	#NUM!	ACTR2,ACTR3,ARPC2,ARPC4,BAIAP2,DPYSL2,DPYSL5,GNAO1,GNAS,GNAZ,GNB1,GNB5,LINGO1,PAK1,PAK3,PPP3CA,PRKAR2A,PRKCG,RAC1,RAC2,RAC3,RAP1A,RAP1B,RHOA,ROCK2,TUBA4A,TUBB2A,TUBB4B		Opioid Signaling Pathway	3.1	0.025	-1.89	AP2M1,CAMK2A,CAMK2D,CLTC,GRIN2B,MAPK1,PRKCG			GABA Receptor Signaling	8.08	0.0985	#NUM!	ABAT,ALDH5A1,AP2A2,Ap2b1,AP2M1,CACNG8,DNM1,GNA11,GNA12,GNA14,GNB1,SLC6A1,SLC6A11
Epithelial Adherens Junction Signaling	12.2	0.108	-0.728	ACTR2,ACTR3,ARPC2,ARPC4,BAIAP2,CTNNA2,PAK1,PAK3,PPP2R1A,RAC1,RAP1A,RAP1B,RHOA,ROCK2,YWHAE,YWHAG,YWHAQ		CLEAR Signaling Pathway	3.06	0.0246	1.134	ATP6V0A2,ATP6V1A,ATP6V1B2,MAPK1,PRKCG,PSAP,VPS11			RHOGDI Signaling	7.89	0.0727	2.333	ARPC1A,ARPC2,ARPC4,Cdc42,CFL1,GNA11,GNA12,GNA14,GNB1,MSN,PI4KA,PIP5K1A,RAC1,RAC2,RAC3,RDX
Ephrin Receptor Signaling	11.4	0.0891	-1.414	ACTR2,ACTR3,ARPC2,ARPC4,GNAO1,GNAS,GNAZ,GNB1,GNB5,PAK1,PAK3,RAC1,RAC2,RAC3,RAP1A,RAP1B,RHOA,ROCK2		Reelin Signaling in Neurons	3.05	0.0362	-2.236	ARPC4,CAMK2A,CAMK2D,GRIN2B,MAPK1			Reelin Signaling in Neurons	7.84	0.0942	-2.887	ARPC1A,ARPC2,ARPC4,CAMK2A,CAMK2B,CFL1,GRIN1,MAP1B,MAP2K1,MAP2K2,PAFAH1B1,PAFAH1B2,RAC1
NRF2-mediated Oxidative Stress Response	11.2	0.0802	-2.449	ACTA1,ACTA2,ACTB,ACTC1,ACTG1,ACTG2,CBR1,DNAJC6,GSTM1,GSTM2,GSTM5,HSP90AA1,HSP90AB1,PRDX1,PRKCG,RAP1A,RAP1B,SOD2,STIP1		Chemokine Signaling	3.02	0.0494	-2	CAMK2A,CAMK2D,MAPK1,ROCK2			Regulation of Actin-based Motility by Rho	7.79	0.104	-2.53	ARPC1A,ARPC2,ARPC4,BAIAP2,Cdc42,CFL1,PFN2,PI4KA,PIP5K1A,RAC1,RAC2,RAC3
GABA Receptor Signaling	11.1	0.114	#NUM!	ABAT,AP2A2,Ap2b1,AP2M1,CACNG8,DNM1,GAD1,GNAO1,GNAS,GNAZ,GNB1,GNB5,GPHN,NSF,SLC6A11		Sirtuin Signaling Pathway	2.99	0.0239	-1	MAPK1,PDHA1,SDHA,SLC25A4,SOD2,VDAC2,VDAC3			Thrombin Signaling	7.75	0.0711	-3	CAMK2A,CAMK2B,Cdc42,GNA11,GNA12,GNA14,GNB1,MAP2K1,MAP2K2,PDIA3,PRKCB,PRKCG,RAC1,RAC2,RAC3,RAP2B
SNARE Signaling Pathway	10.9	0.11	-1.291	Calm1 (includes others),CAMK2A,CAMK2B,CAMK2G,HSPA8,MYH9,NAPB,NSF,PRKAR2A,SNAP91,STX1B,STXBP1,SYN1,SYN2,SYT2		Calcium Transport I	2.91	0.2	#NUM!	ATP2B1,ATP2B2			Axonal Guidance Signaling	7.74	0.0471	#NUM!	ARPC1A,ARPC2,ARPC4,BAIAP2,CFL1,DPYSL5,GNA11,GNA12,GNA14,GNB1,LINGO1,MAP2K1,MAP2K2,PDIA3,PFN2,PRKACA,PRKCB,PRKCG,RAC1,RAC2,RAC3,RAP2B,RTN4,TUBB3
Actin Nucleation by ARP-WASP Complex	10.9	0.14	-0.905	ACTR2,ACTR3,ARPC2,ARPC4,BAIAP2,RAC1,RAC2,RAC3,RAP1A,RAP1B,RHOA,RHOC,ROCK2		Superpathway of Methionine Degradation	2.83	0.0714	#NUM!	AHCY,GOT1,MAT2B			Fcγ Receptor-mediated Phagocytosis in Macrophages and Monocytes	7.71	0.117	-3.317	ARPC1A,ARPC2,ARPC4,MYO5A,PIP5K1A,PRKCB,PRKCG,PTK2B,RAC1,RAC2,RAC3
CXCR4 Signaling	10.6	0.0952	-0.302	GNAO1,GNAS,GNAZ,GNB1,GNB5,PAK1,PAK3,PRKCG,RAC1,RAC2,RAC3,RAP1A,RAP1B,RHOA,RHOC,ROCK2		Acyl-CoA Hydrolysis	2.61	0.143	#NUM!	ACOT7,ACOT9			Ephrin Receptor Signaling	7.55	0.0743	-2.84	ARPC1A,ARPC2,ARPC4,CFL1,GNA11,GNA12,GNA14,GNB1,GRIN1,MAP2K1,MAP2K2,RAC1,RAC2,RAC3,RAP2B
Estrogen Receptor Signaling	10.3	0.0562	-2.5	ATP5F1A,ATP5PB,CACNG8,CYC1,DLG4,GNAO1,GNAS,GNAZ,GNB1,GNB5,HSP90AA1,HSP90AB1,NDUFB4,NDUFS1,PAK1,PRKAR2A,PRKCG,RAP1A,RAP1B,RHOA,ROCK2,SDHA,SOD2		Circadian Rhythm Signaling	2.49	0.0224	#NUM!	CAMK2A,CAMK2D,GRIA2,GRIN2B,MAPK1,PRKCG			Estrogen Receptor Signaling	7.47	0.0513	-3.638	ATP5F1A,ATP5F1C,CACNG8,CFL1,CYC1,GNA11,GNA12,GNA14,GNB1,GSK3A,MAP2K1,MAP2K2,NDUFA10,NDUFS2,PDIA3,PRKACA,PRKCB,PRKCG,RAP2B,SDHA,UQCRC2
Sertoli Cell-Sertoli Cell Junction Signaling	10.3	0.0825	#NUM!	ACTA1,ACTA2,ACTB,ACTC1,ACTG1,ACTG2,CLDN11,CTNNA2,PRKAR2A,RAC1,RAP1A,RAP1B,SPTAN1,SPTBN1,TUBA4A,TUBB2A,TUBB4B		D-myo-inositol (1,4,5)-trisphosphate Degradation	2.49	0.125	#NUM!	INPP5A,SYNJ1			Circadian Rhythm Signaling	7.46	0.0634	#NUM!	CACNG8,CAMK2A,CAMK2B,GNA11,GNA14,GNB1,GRIA1,GRIA2,GRIN1,GSK3A,MAP2K1,MAP2K2,PDIA3,PRKACA,PRKCB,PRKCG,RAP2B
Tight Junction Signaling	10.2	0.0894	#NUM!	ACTA1,ACTA2,ACTB,ACTC1,ACTG1,ACTG2,CLDN11,MYH9,NAPB,NSF,PPP2R1A,PRKAR2A,RAC1,RHOA,SPTAN1,STX1B		1D-myo-inositol Hexakisphosphate Biosynthesis II (Mammalian)	2.44	0.118	#NUM!	INPP5A,SYNJ1			Clathrin-mediated Endocytosis Signaling	7.38	0.0721	#NUM!	AP1G1,AP2A2,Ap2b1,AP2M1,AP3M1,AP3M2,ARPC1A,ARPC2,ARPC4,CLTC,DNM1,DNM2,RAB5A,RAB5B,RAC1
Insulin Secretion Signaling Pathway	10.2	0.0699	-2.183	CACNG8,CAMK2A,CAMK2B,CAMK2G,DLAT,DLD,EIF2S1,EIF4A1,GNAS,NAPB,NSF,PDHB,PDHX,PRKAR2A,PRKCG,RAP1A,RAP1B,SLC2A1,STX1B		D-myo-inositol (1,3,4)-trisphosphate Biosynthesis	2.44	0.118	#NUM!	INPP5A,SYNJ1			Semaphorin Signaling in Neurons	7.3	0.148	#NUM!	Cdc42,CFL1,CRMP1,DPYSL3,DPYSL4,DPYSL5,RAC1,RAC2,RAC3
CCR3 Signaling in Eosinophils	9.91	0.104	-1.134	Calm1 (includes others),GNAO1,GNAS,GNAZ,GNB1,GNB5,PAK1,PAK3,PRKCG,RAC1,RAP1A,RAP1B,RHOA,ROCK2		Xenobiotic Metabolism PXR Signaling Pathway	2.41	0.0259	0.447	CAMK2A,CAMK2D,ESD,PPP1R10,PRKCG			Serotonin Receptor Signaling	7.11	0.0469	-4.69	ACAT1,CACNG8,CAMK2A,CAMK2B,Cdc42,GNA11,GNA12,GNA14,GNB1,MAOA,MAP2K1,MAP2K2,PDIA3,PRKACA,PRKCB,PRKCG,QDPR,RAB3A,RAC1,RAC2,RAC3,RAP2B
Serotonin Receptor Signaling	9.86	0.0512	-0.816	CACNG8,Calm1 (includes others),CAMK2A,CAMK2B,CAMK2G,GAP43,GNAO1,GNAS,GNB1,GNB5,H3-3A/H3-3B,H3C14,PAK1,PAK3,PRKAR2A,PRKCG,RAC1,RAC2,RAC3,RAP1A,RAP1B,RHOA,RHOC,ROCK2		Oxytocin Signaling Pathway	2.38	0.0213	-0.816	ATP2B1,ATP2B2,EEF2,MAPK1,PRKCG,ROCK2			α-Adrenergic Signaling	7.03	0.101	-2.449	GNA11,GNA12,GNA14,GNB1,MAP2K1,MAP2K2,PRKACA,PRKCB,PRKCG,PYGB,RAP2B
Huntington's Disease Signaling	9.86	0.0671	#NUM!	AP2A2,ATP5F1A,ATP5PB,CLTC,DLG4,DNM1,DNM2,GLS,GNB1,GNB5,HSPA4,HSPA5,HSPA8,NAPB,NSF,PACSIN1,PRKCG,SDHA,STX1B		14-3-3-mediated Signaling	2.31	0.0315	#NUM!	GFAP,MAPK1,PRKCG,VIM			GNRH Signaling	7.01	0.0733	-3.606	CACNG8,CAMK2A,CAMK2B,GNA11,GNA14,GNB1,MAP2K1,MAP2K2,PRKACA,PRKCB,PRKCG,PTK2B,RAC1,RAP2B
Phagosome Maturation	9.79	0.092	#NUM!	ATP6V0A1,ATP6V1B2,CANX,DYNC1H1,NAPB,NSF,PRDX1,RAB5A,RAC1,RAC2,RAC3,STX1B,TUBA4A,TUBB2A,TUBB4B		Xenobiotic Metabolism Signaling	2.31	0.0205	#NUM!	CAMK2A,CAMK2D,ESD,HDAC4,MAPK1,PRKCG			PPARα/RXRα Activation	6.9	0.0718	-0.632	ACADL,AP2A2,CAND1,FASN,GNA11,GNA14,GOT2,GPD2,MAP2K1,MAP2K2,PDIA3,PRKACA,PRKCB,RAP2B
Leukocyte Extravasation Signaling	9.73	0.0829	-2.324	ACTA1,ACTA2,ACTB,ACTC1,ACTG1,ACTG2,CLDN11,CTNNA2,EZR,PRKCG,RAC1,RAC2,RAP1A,RAP1B,RHOA,ROCK2		Clathrin-mediated Endocytosis Signaling	2.28	0.024	#NUM!	AP2M1,ARPC4,CLTC,CLU,SYNJ1			Sirtuin Signaling Pathway	6.9	0.058	1.897	ACADL,ATP5F1A,ATP5F1C,CYC1,GLS,GLUD1,GOT2,LDHA,LDHB,NDUFA10,NDUFS2,PDHA1,PFKM,SDHA,SLC25A4,SLC25A5,UQCRC2
Ephrin B Signaling	9.71	0.153	-0.333	GNAO1,GNAS,GNAZ,GNB1,GNB5,PAK1,RAC1,RAC2,RAC3,RHOA,ROCK2		Neutrophil Extracellular Trap Signaling Pathway	2.24	0.0175	-1.89	MAPK1,PRDX6,PRKCG,SDHA,SLC25A4,VDAC2,VDAC3			CXCR4 Signaling	6.83	0.0774	-2.646	Cdc42,GNA11,GNA12,GNA14,GNB1,MAP2K1,MAP2K2,PRKCB,PRKCG,RAC1,RAC2,RAC3,RAP2B
Thrombin Signaling	9.67	0.0756	-0.632	CAMK2A,CAMK2B,CAMK2G,GNAO1,GNAS,GNAZ,GNB1,GNB5,PRKCG,RAC1,RAC2,RAC3,RAP1A,RAP1B,RHOA,RHOC,ROCK2		Superpathway of D-myo-inositol (1,4,5)-trisphosphate Metabolism	2.21	0.0909	#NUM!	INPP5A,SYNJ1			Gαq Signaling	6.77	0.0765	-2.828	Cdc42,GNA11,GNA12,GNA14,GNB1,MAP2K1,MAP2K2,PRKCB,PRKCG,PTK2B,RAC1,RAC2,RAC3
Gap Junction Signaling	9.56	0.0808	#NUM!	ACTA1,ACTA2,ACTB,ACTC1,ACTG1,ACTG2,GAD1,GNAS,PPP3CA,PRKAR2A,PRKCG,RAP1A,RAP1B,TUBA4A,TUBB2A,TUBB4B		GM-CSF Signaling	2.2	0.0429	#NUM!	CAMK2A,CAMK2D,MAPK1			Actin Nucleation by ARP-WASP Complex	6.71	0.108	-2.646	ARPC1A,ARPC2,ARPC4,BAIAP2,Cdc42,GNA12,RAC1,RAC2,RAC3,RAP2B
Semaphorin Signaling in Neurons	9.19	0.164	#NUM!	DPYSL2,DPYSL5,PAK1,PAK3,RAC1,RAC2,RAC3,RHOA,RHOC,ROCK2		Iron homeostasis signaling pathway	2.19	0.029	#NUM!	ATP6V0A2,ATP6V1A,ATP6V1B2,MAPK1			Cholecystokinin/Gastrin-mediated Signaling	6.64	0.0924	-2.646	Cdc42,GNA12,MAP2K1,MAP2K2,PRKCB,PRKCG,PTK2B,RAC1,RAC2,RAC3,RAP2B
Paxillin Signaling	8.94	0.112	-2.309	ACTA1,ACTA2,ACTB,ACTC1,ACTG1,ACTG2,ARF1,PAK1,PAK3,RAC1,RAP1A,RAP1B		Ephrin B Signaling	2.17	0.0417	#NUM!	CAP1,MAPK1,ROCK2			Insulin Secretion Signaling Pathway	6.61	0.0588	-2.84	CACNG8,CAMK2A,CAMK2B,DLD,EIF4A1,EIF4A2,GNA11,GNA14,PDHA1,PDHB,PDIA3,PRKACA,PRKCB,PRKCG,SLC2A3,SNAP25
GNRH Signaling	8.83	0.0785	-1.155	CACNG8,Calm1 (includes others),CAMK2A,CAMK2B,CAMK2G,GNAS,GNB1,GNB5,PAK1,PAK3,PRKAR2A,PRKCG,RAC1,RAP1A,RAP1B		Role of NFAT in Cardiac Hypertrophy	2.14	0.0223	-2	CAMK2A,CAMK2D,HDAC4,MAPK1,PRKCG			Protein Ubiquitination Pathway	6.59	0.0586	#NUM!	DNAJC5,DNAJC6,HSPA12A,HSPA4,HSPA4L,HSPA5,HSPA9,HSPD1,HSPH1,PSMA1,PSMA7,PSMB5,UBE2V1,UBE2V2,USO1,USP5
RAC Signaling	8.72	0.0949	-0.905	ACTR2,ACTR3,ARPC2,ARPC4,BAIAP2,PAK1,PAK3,RAC1,RAC2,RAC3,RAP1A,RAP1B,RHOA		Thrombin Signaling	2.14	0.0222	-2.236	CAMK2A,CAMK2D,MAPK1,PRKCG,ROCK2			IL-8 Signaling	6.51	0.0667	-3.317	Cdc42,GNA11,GNA12,GNA14,GNB1,MAP2K1,MAP2K2,PRKCB,PRKCG,PTK2B,RAC1,RAC2,RAC3,RAP2B
Molecular Mechanisms of Cancer	8.71	0.0489	#NUM!	CAMK2A,CAMK2B,CAMK2G,CTNNA2,GNAO1,GNAS,GNAZ,GNB1,GNB5,LRP1,PAK1,PAK3,PRKAR2A,PRKCG,RAC1,RAC2,RAC3,RAP1A,RAP1B,RHOA,RHOC,SYNGAP1		Gluconeogenesis I	2.1	0.08	#NUM!	GAPDH,ME1			Epithelial Adherens Junction Signaling	6.29	0.0764	-2.309	ARPC1A,ARPC2,ARPC4,BAIAP2,CFL1,CTNNB1,PPP2R2A,RAC1,RAP2B,VCL,YWHAG,YWHAH
Cardiac Hypertrophy Signaling	8.68	0.0651	-0.632	CACNG8,Calm1 (includes others),GNAO1,GNAS,GNAZ,GNB1,GNB5,PPP3CA,PRKAR2A,RAC1,RAC2,RAC3,RAP1A,RAP1B,RHOA,RHOC,ROCK2		Methionine Degradation I (to Homocysteine)	2.04	0.0741	#NUM!	AHCY,MAT2B			CCR3 Signaling in Eosinophils	6.12	0.0821	-2.449	CFL1,GNA11,GNA12,GNA14,GNB1,MAP2K1,MAP2K2,PRKCB,PRKCG,RAC1,RAP2B
Gαq Signaling	8.54	0.0824	-0.707	Calm1 (includes others),GNAO1,GNAS,GNAZ,GNB1,GNB5,PPP3CA,PRKCG,RAC1,RAC2,RAC3,RHOA,RHOC,ROCK2		Factors Promoting Cardiogenesis in Vertebrates	2.03	0.0261	-2	CAMK2A,CAMK2D,PRKCG,ROCK2			Synaptic Long Term Depression	6.01	0.0657	-3.051	CACNG8,GNA11,GNA12,GNA14,GRIA1,GRIA2,MAP2K1,MAP2K2,PDIA3,PPP2R2A,PRKCB,PRKCG,RAP2B
ABRA Signaling Pathway	8.54	0.12	0.905	ACTA1,ACTA2,ACTB,ACTC1,ACTG1,ACTG2,ACTR3,MYH9,PPP3CA,RHOA,ROCK2		PEDF Signaling	1.98	0.0357	#NUM!	MAPK1,ROCK2,SOD2			Oxidative Phosphorylation	5.99	0.0901	-2.53	Atp5e,ATP5F1A,ATP5F1C,ATP5MF,CYC1,NDUFA10,NDUFS2,SDHA,UQCRC1,UQCRC2
Dilated Cardiomyopathy Signaling Pathway	8.24	0.0867	-0.378	ACTA1,ACTA2,ACTB,ACTC1,ACTG1,ACTG2,CACNG8,CAMK2A,CAMK2B,CAMK2G,GNAS,MYH9,PRKAR2A		Cysteine Biosynthesis III (mammalia)	1.98	0.069	#NUM!	AHCY,MAT2B			Germ Cell-Sertoli Cell Junction Signaling	5.92	0.0706	#NUM!	ACTN1,Cdc42,CFL1,CTNNB1,MAP2K1,MAP2K2,RAC1,RAC2,RAC3,RAP2B,TUBB3,VCL
VEGF Signaling	8.19	0.111	-2.333	ACTA1,ACTA2,ACTB,ACTC1,ACTG1,ACTG2,EIF2S1,RAP1A,RAP1B,ROCK2,YWHAE		GDP-L-fucose Biosynthesis II (from L-fucose)	1.97	0.5	#NUM!	FCSK			Isoleucine Degradation I	5.86	0.294	-1.342	ACAT1,AUH,BCAT1,DLD,HSD17B10
Mechanisms of Viral Exit from Host Cells	8.09	0.195	#NUM!	ACTA1,ACTA2,ACTB,ACTC1,ACTG1,ACTG2,PRKCG,SH3GL2		Formaldehyde Oxidation II (Glutathione-dependent)	1.97	0.5	#NUM!	ESD			Sertoli Cell-Sertoli Cell Junction Signaling	5.81	0.0631	#NUM!	ACTN1,CLDN11,CTNNB1,GSK3A,MAP2K1,MAP2K2,PRKACA,RAC1,RAP2B,SPTAN1,SPTB,TUBB3,VCL
G Beta Gamma Signaling	8	0.093	-0.302	CACNG8,DNM2,GNAO1,GNAS,GNAZ,GNB1,GNB5,PAK1,PRKAR2A,PRKCG,RAP1A,RAP1B		Acute Myeloid Leukemia Signaling	1.89	0.033	#NUM!	IDH3G,JUP,MAPK1			AMPK Signaling	5.77	0.0579	-1	EEF2,FASN,GNA11,GNA12,GNA14,GNB1,PFKL,PFKM,PFKP,PPM1E,PPP2R2A,PRKACA,RAB3A,RAB6A
Protein Kinase A Signaling	7.93	0.0487	-2.524	ADD3,Calm1 (includes others),CAMK2A,CAMK2B,CAMK2G,GNAS,GNB1,GNB5,H3-3A/H3-3B,H3C14,PPP3CA,PRKAR2A,PRKCG,RAP1A,RAP1B,RHOA,ROCK2,YWHAE,YWHAG,YWHAQ		Serotonin Receptor Signaling	1.88	0.0149	-1.89	CAMK2A,CAMK2D,MAPK1,PRDX6,PRKCG,RAB3A,ROCK2			PFKFB4 Signaling Pathway	5.76	0.146	-1.89	GPI,HK1,MAP2K1,MAP2K2,PFKM,PRKACA,TKT
Androgen Signaling	7.62	0.0769	-0.447	CACNG8,Calm1 (includes others),GNAO1,GNAS,GNAZ,GNB1,GNB5,H3-3A/H3-3B,H3C14,HSP90AA1,HSPA4,PRKAR2A,PRKCG		Aldosterone Signaling in Epithelial Cells	1.86	0.0233	#NUM!	AHCY,HSPA12A,MAPK1,PRKCG			ERK/MAPK Signaling	5.61	0.0605	-2.714	MAP2K1,MAP2K2,PPP2R2A,PRKACA,PRKCB,PRKCG,PTK2B,RAC1,RAC2,RAC3,RAP2B,YWHAG,YWHAH
ILK Signaling	7.61	0.0697	-0.632	ACTA1,ACTA2,ACTB,ACTC1,ACTG1,ACTG2,MYH9,PPP2R1A,RAC1,RAC2,RAC3,RHOA,RHOC,VIM		Fcγ Receptor-mediated Phagocytosis in Macrophages and Monocytes	1.85	0.0319	#NUM!	ARPC4,MAPK1,PRKCG			Melatonin Signaling	5.59	0.111	-1.414	CAMK2A,CAMK2B,MAP2K1,MAP2K2,PDIA3,PRKACA,PRKCB,PRKCG
IL-8 Signaling	7.37	0.0667	-1.508	GNAO1,GNAS,GNAZ,GNB1,GNB5,PRKCG,RAC1,RAC2,RAC3,RAP1A,RAP1B,RHOA,RHOC,ROCK2		Signaling by Rho Family GTPases	1.84	0.0187	-0.447	ARPC4,GFAP,MAPK1,ROCK2,VIM			Molecular Mechanisms of Cancer	5.54	0.0422	#NUM!	CAMK2A,CAMK2B,Cdc42,CTNNB1,GNA11,GNA12,GNA14,GNB1,GSK3A,MAP2K1,MAP2K2,PRKACA,PRKCB,PRKCG,RAC1,RAC2,RAC3,RAP2B,SYNGAP1
Oxytocin Signaling Pathway	7.36	0.0567	-0.5	ATP2B4,CACNG8,Calm1 (includes others),EEF2,GAD1,GNAO1,GNB1,GNB5,MYH9,PPP3CA,PRKAR2A,PRKCG,RAP1A,RAP1B,RHOA,ROCK2		Diphthamide Biosynthesis	1.8	0.333	#NUM!	EEF2			14-3-3-mediated Signaling	5.45	0.0787	-2.333	GSK3A,MAP2K1,MAP2K2,PDIA3,PRKCB,PRKCG,RAP2B,TUBB3,YWHAG,YWHAH
ERK/MAPK Signaling	7.24	0.0651	-1.155	H3-3A/H3-3B,H3C14,PAK1,PAK3,PPP2R1A,PRKAR2A,PRKCG,RAC1,RAC2,RAC3,RAP1A,RAP1B,YWHAG,YWHAQ		NADH Repair	1.8	0.333	#NUM!	GAPDH			Neuropathic Pain Signaling In Dorsal Horn Neurons	5.4	0.0891	-2.333	CAMK2A,CAMK2B,GRIA1,GRIA2,GRIN1,PDIA3,PRKACA,PRKCB,PRKCG
Calcium Signaling	7.12	0.0636	-0.632	ACTA1,ACTA2,ACTC1,ATP2B4,CACNG8,Calm1 (includes others),CAMK2A,CAMK2B,CAMK2G,MYH9,PPP3CA,PRKAR2A,RAP1A,RAP1B		Serine Biosynthesis	1.8	0.333	#NUM!	PSAT1			G Beta Gamma Signaling	5.39	0.0775	-3.162	CACNG8,DNM2,GNA11,GNA12,GNA14,GNB1,PRKACA,PRKCB,PRKCG,RAP2B
Necroptosis Signaling Pathway	7.07	0.0769	-2.309	CAMK2A,CAMK2B,CAMK2G,GLUD1,GLUL,PPP3CA,SLC25A3,SLC25A4,SLC25A5,TOMM70,VDAC1,VDAC2		L-cysteine Degradation III	1.8	0.333	#NUM!	GOT1			Cardiac Hypertrophy Signaling	5.39	0.0536	-2.828	CACNG8,Cdc42,GNA11,GNA12,GNA14,GNB1,MAP2K1,MAP2K2,PDIA3,PRKACA,RAC1,RAC2,RAC3,RAP2B
14-3-3-mediated Signaling	7.06	0.0866	-2.646	GFAP,PRKCG,RAP1A,RAP1B,TUBA4A,TUBB2A,TUBB4B,VIM,YWHAE,YWHAG,YWHAQ		Glutamate Degradation II	1.8	0.333	#NUM!	GOT1			Leukocyte Extravasation Signaling	5.34	0.0622	-2.53	ACTN1,CLDN11,CTNNB1,MAP2K2,MSN,PRKCB,PRKCG,PTK2B,RAC1,RAC2,RDX,VCL
Glycolysis I	6.77	0.24	-2.449	ALDOA,ALDOC,ENO1,GAPDH,GPI,PFKM		S-adenosyl-L-methionine Biosynthesis	1.8	0.333	#NUM!	MAT2B			Gap Junction Signaling	5.23	0.0606	#NUM!	CTNNB1,DBN1,GRIA1,GRIA2,MAP2K1,MAP2K2,PDIA3,PRKACA,PRKCB,PRKCG,RAP2B,TUBB3
Gluconeogenesis I	6.77	0.24	-2.449	ALDOA,ALDOC,ENO1,GAPDH,GPI,MDH2		Aspartate Biosynthesis	1.8	0.333	#NUM!	GOT1			Chemokine Signaling	5.2	0.0988	-2.828	CAMK2A,CAMK2B,CFL1,MAP2K1,MAP2K2,PRKCB,PTK2B,RAP2B
α-Adrenergic Signaling	6.7	0.0917	-2.236	Calm1 (includes others),GNAO1,GNAS,GNAZ,GNB1,GNB5,PRKAR2A,PRKCG,RAP1A,RAP1B		GNRH Signaling	1.71	0.0209	-2	CAMK2A,CAMK2D,MAPK1,PRKCG			Neutrophil Extracellular Trap Signaling Pathway	5.07	0.0426	-4.123	ATP5F1A,ATP5F1C,CYC1,MAP2K1,MAP2K2,NDUFA10,NDUFS2,PDIA3,PRKCB,PRKCG,RAC1,RAC2,RAC3,SDHA,SLC25A4,SLC25A5,UQCRC2
Reelin Signaling in Neurons	6.69	0.0797	-2.111	ACTR2,ACTR3,ARPC2,ARPC4,CAMK2A,CAMK2B,CAMK2G,RAC1,RAP1A,RAP1B,RHOA		Production of Nitric Oxide and Reactive Oxygen Species in Macrophages	1.71	0.0209	0	CLU,MAPK1,PPP1R10,PRKCG			Role of Tissue Factor in Cancer	5.03	0.058	-2.309	CFL1,GNA11,GNA12,GNA14,MAP2K1,MAP2K2,PDXP,PPP2R2A,PRSS1,PTK2B,RAC1,RAP2B
Crosstalk between Dendritic Cells and Natural Killer Cells	6.37	0.0989	#NUM!	ACTA1,ACTA2,ACTB,ACTC1,ACTG1,ACTG2,CAMK2A,CAMK2B,CAMK2G		Axonal Guidance Signaling	1.7	0.0137	#NUM!	ABLIM1,ARPC4,LRRC4C,MAPK1,PRKCG,ROCK2,RTN4R			Amyotrophic Lateral Sclerosis Signaling	4.91	0.0776	0.378	CACNG8,GLUL,GRIA1,GRIA2,GRIN1,RAB5A,RAB5B,RAC1,SLC1A2
Cellular Effects of Sildenafil (Viagra)	6.32	0.0733	#NUM!	ACTA1,ACTA2,ACTB,ACTC1,ACTG1,ACTG2,CACNG8,Calm1 (includes others),GNAS,MYH9,PRKAR2A		L-cysteine Degradation I	1.67	0.25	#NUM!	GOT1			Endocannabinoid Neuronal Synapse Pathway	4.83	0.0671	-1.265	CACNG8,GNA11,GNA14,GNB1,GRIA1,GRIA2,GRIN1,NDUFS2,PDIA3,PRKACA
Role of NFAT in Cardiac Hypertrophy	6.19	0.058	-1.732	CACNG8,Calm1 (includes others),CAMK2A,CAMK2B,CAMK2G,GNAS,GNB1,GNB5,PPP3CA,PRKAR2A,PRKCG,RAP1A,RAP1B		Synaptic Long Term Depression	1.66	0.0202	#NUM!	GRIA2,MAPK1,PRDX6,PRKCG			Semaphorin Neuronal Repulsive Signaling Pathway	4.81	0.0667	1.265	CFL1,CRMP1,DPYSL3,DPYSL4,DPYSL5,MAP2K1,MAP2K2,NCAN,PRKACA,RAC1
Endocannabinoid Developing Neuron Pathway	6.08	0.0787	-2.121	GNAO1,GNB1,GNB5,PRKAR2A,RAC1,RAC2,RAC3,RAP1A,RAP1B,RHOA		Estrogen Receptor Signaling	1.64	0.0147	-1.342	DLG4,MAPK1,PRKCG,ROCK2,SDHA,SOD2			Phenylalanine Degradation IV (Mammalian, via Side Chain)	4.71	0.286	-2	ALDH3A2,GOT1,GOT2,MAOA
Circadian Rhythm Signaling	6.07	0.0522	#NUM!	CACNG8,CAMK2A,CAMK2B,CAMK2G,GAD1,GNAS,GNB1,GNB5,H3-3A/H3-3B,H3C14,PRKAR2A,PRKCG,RAP1A,RAP1B		Protein Kinase A Signaling	1.63	0.0146	-1.633	CAMK2A,CAMK2D,MAPK1,PPP1R10,PRKCG,ROCK2			Necroptosis Signaling Pathway	4.66	0.0641	-1.897	CAMK2A,CAMK2B,FKBP1A,GLUD1,GLUL,SLC25A13,SLC25A3,SLC25A4,SLC25A5,TRADD
Colorectal Cancer Metastasis Signaling	6.02	0.0517	-0.707	GNAO1,GNAS,GNAZ,GNB1,GNB5,LRP1,PRKAR2A,RAC1,RAC2,RAC3,RAP1A,RAP1B,RHOA,RHOC		Ephrin Receptor Signaling	1.63	0.0198	-2	ARPC4,GRIN2B,MAPK1,ROCK2			Endocannabinoid Developing Neuron Pathway	4.59	0.0709	-2.828	CTNNB1,GNB1,MAP2K1,MAP2K2,PRKACA,RAC1,RAC2,RAC3,RAP2B
Neutrophil Extracellular Trap Signaling Pathway	6.01	0.0426	-3.153	ATP5F1A,ATP5PB,CYC1,NDUFB4,NDUFS1,PPP3CA,PRKCG,RAC1,RAC2,RAC3,SDHA,SLC25A4,SLC25A5,SLC2A1,TOMM70,VDAC1,VDAC2		Antioxidant Action of Vitamin C	1.63	0.0263	#NUM!	MAPK1,PRDX6,SLC2A3			Colorectal Cancer Metastasis Signaling	4.53	0.048	-2.646	Cdc42,CTNNB1,GNA11,GNA12,GNA14,GNB1,MAP2K1,MAP2K2,PRKACA,RAC1,RAC2,RAC3,RAP2B
Caveolar-mediated Endocytosis Signaling	5.97	0.107	#NUM!	ACTA1,ACTA2,ACTB,ACTC1,ACTG1,ACTG2,DNM2,RAB5A		Neuregulin Signaling	1.6	0.0256	#NUM!	DLG4,MAPK1,PRKCG			Natural Killer Cell Signaling	4.49	0.0556	-2.111	CFL1,HSPA4,HSPA5,HSPA9,MAP2K1,MAP2K2,PTK2B,RAC1,RAC2,RAC3,RAP2B
AMPK Signaling	5.81	0.0537	0.378	ACTB,AK5,EEF2,FASN,GNAO1,GNAS,GNAZ,GNB1,GNB5,PFKM,PPP2R1A,PRKAR2A,SLC2A1		Fc Epsilon RI Signaling	1.59	0.0254	#NUM!	MAPK1,PRKCG,SYNJ1			Ferroptosis Signaling Pathway	4.46	0.0682	-1	ARF1,Arf2,ARF3,MAP2K1,MAP2K2,PEBP1,RAP2B,SLC3A2,TXNRD1
Chemokine Signaling	5.72	0.0988	-0.707	Calm1 (includes others),CAMK2A,CAMK2B,CAMK2G,RAP1A,RAP1B,RHOA,ROCK2		Virus Entry via Endocytic Pathways	1.59	0.0254	#NUM!	AP2M1,CLTC,PRKCG			SNARE Signaling Pathway	4.36	0.0662	-3	CAMK2A,CAMK2B,DNAJC5,PRKACA,RAB3A,RAB6A,SNAP25,STXBP1,SYT1
Cholecystokinin/Gastrin-mediated Signaling	5.38	0.0756	0	PRKCG,RAC1,RAC2,RAC3,RAP1A,RAP1B,RHOA,RHOC,ROCK2		Cholecystokinin/Gastrin-mediated Signaling	1.58	0.0252	#NUM!	MAPK1,PRKCG,ROCK2			Myelination Signaling Pathway	4.29	0.0428	-2.673	CNP,CTNNB1,FASN,FKBP1A,LINGO1,MAP2K1,MAP2K2,MBP,PLP1,PRKACA,PTK2B,RAC1,RAP2B,SLC16A1
Glutamate Receptor Signaling	5.28	0.106	#NUM!	Calm1 (includes others),DLG4,GLS,GLUL,GNB1,GNB5,SLC17A7		Superpathway of Serine and Glycine Biosynthesis I	1.58	0.2	#NUM!	PSAT1			Apelin Endothelial Signaling Pathway	4.24	0.0638	-2.449	GNA11,GNA12,GNA14,GNB1,MAP2K1,MAP2K2,PRKCB,PRKCG,RAP2B
eNOS Signaling	5.27	0.0641	0.707	Calm1 (includes others),DNM2,GNAS,HSP90AA1,HSP90AB1,HSPA4,HSPA5,HSPA8,PRKAR2A,PRKCG		Neuroinflammation Signaling Pathway	1.55	0.0158	-2	GRIN2B,MAPK1,PRKCG,SLC6A1,SOD2			Acetyl-CoA Biosynthesis I (Pyruvate Dehydrogenase Complex)	4.22	0.429	#NUM!	DLD,PDHA1,PDHB
Xenobiotic Metabolism PXR Signaling Pathway	5.25	0.057	0.302	ALDH2,CAMK2A,CAMK2B,CAMK2G,GSTM1,GSTM2,GSTM5,HSP90AA1,HSP90AB1,PRKAR2A,PRKCG		UVC-Induced MAPK Signaling	1.52	0.0392	#NUM!	MAPK1,PRKCG			Aspartate Degradation II	4.22	0.429	#NUM!	GOT1,GOT2,MDH1
Glioma Signaling	5.21	0.072	-1.89	Calm1 (includes others),CAMK2A,CAMK2B,CAMK2G,IDH1,IDH3G,PRKCG,RAP1A,RAP1B		Myelination Signaling Pathway	1.5	0.0153	-1.342	CNP,HDAC4,MAPK1,PLP1,ROCK2			mTOR Signaling	4.18	0.0514	-1.633	Cdc42,EIF4A1,EIF4A2,FKBP1A,PPP2R2A,PRKCB,PRKCG,RAC1,RAC2,RAC3,RAP2B
PPARα/RXRα Activation	5.21	0.0564	1.508	ACADL,AP2A2,FASN,GNAS,GOT2,GPD2,HSP90AA1,HSP90AB1,PRKAR2A,RAP1A,RAP1B		UVB-Induced MAPK Signaling	1.5	0.0385	#NUM!	MAPK1,PRKCG			BAG2 Signaling Pathway	4.13	0.0833	0	HSPA4,HSPA5,HSPA9,PSMA1,PSMA7,PSMA8,PSMB5
Gαs Signaling	5.18	0.0714	-1.633	ADD3,GNAO1,GNAS,GNAZ,GNB1,GNB5,PRKAR2A,RAP1A,RAPGEF2		Role of Macrophages, Fibroblasts and Endothelial Cells in Rheumatoid Arthritis	1.48	0.0151	#NUM!	CAMK2A,CAMK2D,MAPK1,PRKCG,ROCK2			Role of MAPK Signaling in Promoting the Pathogenesis of Influenza	4.11	0.0702	-2.828	ATP6V0A2,ATP6V1B2,ATP6V1C1,ATP6V1E1,ATP6V1H,MAP2K1,MAP2K2,RAP2B
Death Receptor Signaling	5.16	0.0833	-1.89	ACTA1,ACTA2,ACTB,ACTC1,ACTG1,ACTG2,CYC1,SPTAN1		fMLP Signaling in Neutrophils	1.48	0.0229	#NUM!	ARPC4,MAPK1,PRKCG			Polyamine Regulation in Colon Cancer	4.1	0.102	-1.633	CTNNB1,EIF5A,EIF5A2,MAP2K1,MAP2K2,SLC3A2
nNOS Signaling in Neurons	5.07	0.128	-2	Calm1 (includes others),CAMK2A,DLG4,PFKM,PPP3CA,PRKCG		GABA Receptor Signaling	1.47	0.0227	#NUM!	AP2M1,NSF,SLC6A1			Calcium Signaling	4.08	0.05	-2.53	ATP2B1,ATP2B3,CACNG8,CAMK2A,CAMK2B,GRIA1,GRIA2,GRIN1,LETM1,PRKACA,RAP2B
Hepatic Fibrosis Signaling Pathway	5.03	0.0378	-1.604	ACTA2,CACNG8,Calm1 (includes others),LRP1,PRKAR2A,PRKCG,RAC1,RAC2,RAC3,RAP1A,RAP1B,RHOA,RHOC,ROCK2,SDHA,SOD2		CCR3 Signaling in Eosinophils	1.45	0.0224	#NUM!	MAPK1,PRKCG,ROCK2			Valine Degradation I	4.05	0.2	-1	ABAT,AUH,BCAT1,DLD
Melatonin Signaling	5.02	0.0972	-0.378	Calm1 (includes others),CAMK2A,CAMK2B,CAMK2G,GNAO1,PRKAR2A,PRKCG		Neurovascular Coupling Signaling Pathway	1.44	0.0172	1	GRIA2,GRIN2B,PRDX6,ROCK2			Fc Epsilon RI Signaling	4.01	0.0678	-2.828	MAP2K1,MAP2K2,PRKCB,PRKCG,RAC1,RAC2,RAC3,RAP2B
Synaptic Long Term Potentiation	5.02	0.0682	-1.667	Calm1 (includes others),CAMK2A,CAMK2B,CAMK2G,PPP3CA,PRKAR2A,PRKCG,RAP1A,RAP1B		Acetyl-CoA Biosynthesis I (Pyruvate Dehydrogenase Complex)	1.43	0.143	#NUM!	PDHA1			Role of NFAT in Cardiac Hypertrophy	4.01	0.0491	-3.317	CACNG8,CAMK2A,CAMK2B,GNB1,MAP2K1,MAP2K2,PDIA3,PRKACA,PRKCB,PRKCG,RAP2B
PFKFB4 Signaling Pathway	5.01	0.125	-0.447	GNAS,GPI,HK1,PFKM,PRKAR2A,TKT		Aspartate Degradation II	1.43	0.143	#NUM!	GOT1			Unfolded protein response	3.94	0.0778	#NUM!	DNAJA2,DNAJC5,DNAJC6,HSPA4,HSPA5,HSPA9,HSPH1
TEC Kinase Signaling	5	0.0329	-1.155	ACTA1,ACTA2,ACTB,ACTC1,ACTG1,ACTG2,GNAO1,GNAS,GNAZ,GNB1,GNB5,PAK1,PAK3,PRKCG,RAC1,RAC2,RAC3,RHOA,RHOC		Superpathway of Inositol Phosphate Compounds	1.43	0.0171	#NUM!	INPP5A,PPP1R10,SACM1L,SYNJ1			Renin-Angiotensin Signaling	3.93	0.0661	-2.828	MAP2K1,MAP2K2,PRKACA,PRKCB,PRKCG,PTK2B,RAC1,RAP2B
Glioma Invasiveness Signaling	4.98	0.0959	0	RAC1,RAC2,RAC3,RAP1A,RAP1B,RHOA,RHOC		Insulin Receptor Signaling	1.4	0.0214	#NUM!	MAPK1,PPP1R10,SYNJ1			Induction of Apoptosis by HIV1	3.86	0.0923	-2.236	CYC1,SLC25A13,SLC25A3,SLC25A4,SLC25A5,TRADD
Glucocorticoid Receptor Signaling	4.96	0.0326	#NUM!	ACTB,ATP5F1A,ATP5PB,CYC1,H3-3A/H3-3B,H3C14,HSP90AA1,HSP90AB1,HSPA4,HSPA5,HSPA8,KRT76,NDUFB4,NDUFS1,PPP3CA,RAC1,RAP1A,RAP1B,SDHA		Apelin Endothelial Signaling Pathway	1.4	0.0213	#NUM!	HDAC4,MAPK1,PRKCG			Neuroinflammation Signaling Pathway	3.84	0.041	-1.342	CTNNB1,GLS,GLUL,GRIA1,GRIN1,PRKCG,RAC1,RAC2,RAC3,SLC1A2,SLC1A3,SLC6A1,SLC6A11
Xenobiotic Metabolism Signaling	4.93	0.0445	#NUM!	ALDH2,CAMK2A,CAMK2B,CAMK2G,GSTM1,GSTM2,GSTM5,HSP90AA1,HSP90AB1,PPP2R1A,PRKCG,RAP1A,RAP1B		Superoxide Radicals Degradation	1.38	0.125	#NUM!	SOD2			Superpathway of Methionine Degradation	3.83	0.119	-2.236	AHCY,AHCYL1,DLD,GOT1,GOT2
Macropinocytosis Signaling	4.87	0.0921	-1.342	PAK1,PRKCG,RAB5A,RAC1,RAP1A,RAP1B,RHOA		Semaphorin Signaling in Neurons	1.37	0.0328	#NUM!	MAPK1,ROCK2			NRF2-mediated Oxidative Stress Response	3.79	0.0464	-2.828	AKR1A1,DNAJA2,DNAJC5,DNAJC6,MAP2K1,MAP2K2,PRDX1,PRKCB,PRKCG,RAP2B,TXNRD1
G-Protein Coupled Receptor Signaling	4.84	0.0299	-1.964	Calm1 (includes others),CAMK2A,CAMK2B,CAMK2G,GNAO1,GNAS,GNAZ,GNB1,GNB5,PAK1,PAK3,PPP3CA,PRKAR2A,PRKCG,RAC1,RAC2,RAC3,RAP1A,RAP1B,ROCK2,SYNGAP1		Endocannabinoid Cancer Inhibition Pathway	1.35	0.0204	#NUM!	MAPK1,ROCK2,VIM			Protein Kinase A Signaling	3.78	0.0365	-3.207	CAMK2A,CAMK2B,CTNNB1,GNB1,GSK3A,MAP2K1,MAP2K2,PDIA3,PRKACA,PRKCB,PRKCG,PTK2B,PYGB,YWHAG,YWHAH
Apelin Endothelial Signaling Pathway	4.78	0.0638	-2.449	Calm1 (includes others),GNAO1,GNAS,GNAZ,GNB1,GNB5,PRKCG,RAP1A,RAP1B		Thrombopoietin Signaling	1.35	0.0317	#NUM!	MAPK1,PRKCG			ILK Signaling	3.74	0.0498	1.342	ACTN1,Cdc42,CFL1,CTNNB1,GSK3A,PPP2R2A,RAC1,RAC2,RAC3,VCL
Renal Cell Carcinoma Signaling	4.75	0.0886	-0.447	FH,PAK1,PAK3,RAC1,RAP1A,RAP1B,SLC2A1		Endocannabinoid Neuronal Synapse Pathway	1.34	0.0201	#NUM!	GRIA2,GRIN2B,MAPK1			CLEAR Signaling Pathway	3.69	0.0421	1.732	ATP6V0A2,ATP6V1B2,ATP6V1C1,ATP6V1E1,ATP6V1H,GSK3A,PPP2R2A,PRKCB,PRKCG,RAP2B,YWHAG,YWHAH
Oxidative Phosphorylation	4.69	0.0721	-2.121	ATP5F1A,ATP5PB,ATP5PO,CYC1,NDUFB4,NDUFS1,SDHA,UQCRC1		Dilated Cardiomyopathy Signaling Pathway	1.33	0.02	#NUM!	CAMK2A,CAMK2D,MAPK1			VEGF Signaling	3.69	0.0707	-0.378	ACTN1,MAP2K1,MAP2K2,PRKCB,PTK2B,RAP2B,VCL
Semaphorin Neuronal Repulsive Signaling Pathway	4.57	0.06	1	DPYSL2,DPYSL5,FARP1,PAK1,PAK3,PRKAR2A,RAC1,RHOA,ROCK2		Semaphorin Neuronal Repulsive Signaling Pathway	1.33	0.02	#NUM!	NCAN,Pde4d,ROCK2			GM-CSF Signaling	3.68	0.0857	-2.449	CAMK2A,CAMK2B,MAP2K1,MAP2K2,PRKCB,RAP2B
MSP-RON Signaling Pathway	4.53	0.103	#NUM!	ACTA1,ACTA2,ACTB,ACTC1,ACTG1,ACTG2		Induction of Apoptosis by HIV1	1.32	0.0308	#NUM!	SLC25A3,SLC25A4			Gluconeogenesis I	3.66	0.16	0	ENO2,GAPDH,GPI,MDH1
Corticotropin Releasing Hormone Signaling	4.53	0.0592	-1.89	CACNG8,Calm1 (includes others),GAD1,GNAO1,GNAS,PRKAR2A,PRKCG,RAP1A,RAP1B		Type II Diabetes Mellitus Signaling	1.31	0.0196	#NUM!	MAPK1,PKM,PRKCG			P2Y Purigenic Receptor Signaling Pathway	3.65	0.0602	-2.828	GNB1,MAP2K1,MAP2K2,PDIA3,PRKACA,PRKCB,PRKCG,RAP2B
Production of Nitric Oxide and Reactive Oxygen Species in Macrophages	4.51	0.0524	0	PPP2R1A,PRKCG,RAC1,RAC2,RAC3,RAP1A,RAP1B,RHOA,RHOC,SERPINA1			Prion+tazodone (GFAP-specific) vs prion (GFAP-specific)						Androgen Signaling	3.64	0.0533	-2	CACNG8,GNA11,GNA12,GNA14,GNB1,HSPA4,PRKACA,PRKCB,PRKCG
Relaxin Signaling	4.46	0.0581	-1.342	GAD1,GNAO1,GNAS,GNAZ,GNB1,GNB5,PRKAR2A,RAP1A,RAP1B			-log(p-value)	Ratio	z-score	Molecules			Glioblastoma Multiforme Signaling	3.6	0.0526	-2.449	Cdc42,CTNNB1,MAP2K1,MAP2K2,PDIA3,RAC1,RAC2,RAC3,RAP2B
Acetyl-CoA Biosynthesis I (Pyruvate Dehydrogenase Complex)	4.43	0.429	#NUM!	DLAT,DLD,PDHB		Sirtuin Signaling Pathway	12	0.058	-2.111	ATP5F1B,CYC1,GOT2,IDH2,MAPK1,PGAM1,SDHA,SLC25A4,SLC25A5,SOD2,TUBA1A,TUBA1B,TUBA1C,TUBA8,VDAC1,VDAC2,VDAC3			Xenobiotic Metabolism Signaling	3.59	0.0411	#NUM!	ALDH1L1,ALDH3A2,ALDH5A1,CAMK2A,CAMK2B,MAOA,MAP2K1,MAP2K2,PPP2R2A,PRKCB,PRKCG,RAP2B
Aspartate Degradation II	4.43	0.429	#NUM!	GOT1,GOT2,MDH2		Phagosome Maturation	9.75	0.0736	#NUM!	ATP6V0A2,ATP6V1A,ATP6V1B2,ATP6V1C1,NSF,PRDX2,TUBA1A,TUBA1B,TUBA1C,TUBA8,TUBB4B,VPS11			nNOS Signaling in Neurons	3.59	0.106	#NUM!	CAMK2A,GRIN1,PFKM,PRKCB,PRKCG
Myelination Signaling Pathway	4.41	0.0398	-1.387	Calm1 (includes others),FASN,LINGO1,PLP1,PPP3CA,PRKAR2A,RAC1,RAP1A,RAP1B,RAPGEF2,RHOA,ROCK2,SLC2A1		Mitochondrial Dysfunction	8.87	0.0436	0.258	ATP1A1,ATP1A3,ATP5F1B,ATP5MF,CAMK2A,CAMK2D,CYC1,IDH2,MT-CO2,SDHA,SOD2,UQCRC1,VDAC1,VDAC2,VDAC3			Sperm Motility	3.49	0.0428	-2.449	GNA11,GNA12,GNA14,GNB1,MAP2K1,PDIA3,PRKACA,PRKCB,PRKCG,PTK2B,TWF1
Natural Killer Cell Signaling	4.37	0.0505	-1.897	HSPA4,HSPA5,HSPA8,PAK1,PAK3,RAC1,RAC2,RAC3,RAP1A,RAP1B		Glycolysis I	8.29	0.24	-2.449	ALDOA,ALDOB,GAPDH,PGAM1,PKM,TPI1			Erythropoietin Signaling Pathway	3.49	0.0508	-3	CTNNB1,MAP2K1,MAP2K2,PRKCB,PRKCG,RAC1,RAC2,RAC3,RAP2B
Role of Macrophages, Fibroblasts and Endothelial Cells in Rheumatoid Arthritis	4.35	0.0392	#NUM!	Calm1 (includes others),CAMK2A,CAMK2B,CAMK2G,GNAO1,LRP1,PPP3CA,PRKCG,RAC1,RAP1A,RAP1B,RHOA,ROCK2		Gluconeogenesis I	8.29	0.24	-1.633	ALDOA,ALDOB,GAPDH,MDH2,ME1,PGAM1			UVC-Induced MAPK Signaling	3.42	0.098	-2.236	MAP2K1,MAP2K2,PRKCB,PRKCG,RAP2B
Breast Cancer Regulation by Stathmin1	4.3	0.0303	0.243	CAMK2A,CAMK2B,CAMK2G,GNB1,GNB5,PAK1,PPP2R1A,PRKAR2A,PRKCG,RAC1,RAC2,RAC3,RAP1A,RAP1B,RHOA,TUBA4A,TUBB2A,TUBB4B		14-3-3-mediated Signaling	7.29	0.0709	-2	MAPK1,PRKCG,SFN,TUBA1A,TUBA1B,TUBA1C,TUBA8,TUBB4B,YWHAH			IL-3 Signaling	3.4	0.0759	-2.449	MAP2K1,MAP2K2,PRKCB,PRKCG,RAC1,RAP2B
Aldosterone Signaling in Epithelial Cells	4.11	0.0523	#NUM!	DNAJC6,HSP90AA1,HSP90AB1,HSPA4,HSPA4L,HSPA5,HSPA8,HSPD1,PRKCG		SNARE Signaling Pathway	7.04	0.0662	-3	CAMK2A,CAMK2D,NSF,RAB2A,RAB39A,RAB3A,RAB6A,STXBP1,SYT1			Glutamate Degradation II	3.36	0.667	#NUM!	GOT1,GOT2
mTOR Signaling	4.09	0.0467	-0.378	EIF4A1,PPP2R1A,PRKCG,RAC1,RAC2,RAC3,RAP1A,RAP1B,RHOA,RHOC		TCA Cycle II (Eukaryotic)	6.75	0.217	-2.236	IDH3G,MDH2,OGDHL,SDHA,SUCLG1			4-aminobutyrate Degradation I	3.36	0.667	#NUM!	ABAT,ALDH5A1
GM-CSF Signaling	4.07	0.0857	-1.342	CAMK2A,CAMK2B,CAMK2G,PPP3CA,RAP1A,RAP1B		CLEAR Signaling Pathway	6.1	0.0386	1.508	ASAH1,ATP6V0A2,ATP6V1A,ATP6V1B2,ATP6V1C1,MAPK1,PRKCG,PSAP,SFN,VPS11,YWHAH			Aspartate Biosynthesis	3.36	0.667	#NUM!	GOT1,GOT2
Netrin Signaling	4	0.0833	-0.816	CACNG8,PPP3CA,PRKAR2A,RAC1,RAC2,RAC3		Synaptogenesis Signaling Pathway	5.68	0.0349	-1.897	Ap2b1,AP2M1,ARPC4,CAMK2A,CAMK2D,DLG4,MAPK1,NSF,RAB3A,STXBP1,SYT1			PTEN Signaling	3.28	0.053	2.121	GSK3A,MAP2K1,MAP2K2,RAC1,RAC2,RAC3,RAP2B,YWHAH
Gαi Signaling	3.97	0.0571	-1.342	GNAO1,GNAS,GNAZ,GNB1,GNB5,PRKAR2A,RAP1A,RAP1B		Remodeling of Epithelial Adherens Junctions	5.59	0.0882	#NUM!	ARPC4,TUBA1A,TUBA1B,TUBA1C,TUBA8,TUBB4B			LPS-stimulated MAPK Signaling	3.23	0.0706	-2.449	MAP2K1,MAP2K2,PRKCB,PRKCG,RAC1,RAP2B
EIF2 Signaling	3.88	0.0441	#NUM!	ACTA1,ACTA2,ACTB,ACTC1,ACTG2,EIF2S1,EIF4A1,HSPA5,RAP1A,RAP1B		Neutrophil Extracellular Trap Signaling Pathway	5.47	0.0301	-2.887	AGER,ATP5F1B,C1QB,CYC1,MAPK1,PRKCG,SDHA,SLC25A4,SLC25A5,VDAC1,VDAC2,VDAC3			GPCR-Mediated Nutrient Sensing in Enteroendocrine Cells	3.22	0.0593	-2.646	CACNG8,GNA11,GNA14,PDIA3,PRKACA,PRKCB,PRKCG
Apelin Muscle Signaling Pathway	3.87	0.104	#NUM!	GNAO1,GNAS,GNAZ,GNB1,GNB5		Necroptosis Signaling Pathway	5.47	0.0513	-2.121	CAMK2A,CAMK2D,SLC25A3,SLC25A4,SLC25A5,VDAC1,VDAC2,VDAC3			Xenobiotic Metabolism PXR Signaling Pathway	3.21	0.0466	-0.333	ALDH1L1,ALDH3A2,ALDH5A1,CAMK2A,CAMK2B,MAOA,PRKACA,PRKCB,PRKCG
Chronic Myeloid Leukemia Signaling	3.8	0.0396	-2.714	Calm1 (includes others),HSP90AA1,HSP90AB1,PCBP2,PPP3CA,RAC1,RAC2,RAC3,RAN,RAP1A,RAP1B		Coronavirus Replication Pathway	5.24	0.111	-2.236	TUBA1A,TUBA1B,TUBA1C,TUBA8,TUBB4B			Sphingosine-1-phosphate Signaling	3.18	0.0583	-2	Cdc42,GNA12,PDIA3,PTK2B,RAC1,RAC2,RAC3
IL-3 Signaling	3.77	0.0759	-1.633	PAK1,PPP3CA,PRKCG,RAC1,RAP1A,RAP1B		Aspartate Degradation II	5.2	0.429	#NUM!	GOT1,GOT2,MDH2			Oxytocin Signaling Pathway	3.15	0.039	-2.111	ATP2B1,ATP2B3,CACNG8,EEF2,GNA11,GNA12,GNB1,PRKACA,PRKCB,PRKCG,RAP2B
Synaptic Long Term Depression	3.64	0.0455	-0.707	CACNG8,GAD1,GNAO1,GNAS,GNAZ,PPP2R1A,PRKCG,RAP1A,RAP1B		Sucrose Degradation V (Mammalian)	4.82	0.333	#NUM!	ALDOA,ALDOB,TPI1			Hepatic Fibrosis Signaling Pathway	3.15	0.0331	-3.051	CACNG8,Cdc42,CTNNB1,MAP2K1,MAP2K2,PRKACA,PRKCB,PRKCG,RAC1,RAC2,RAC3,RAP2B,SDHA,TRADD
Fc Epsilon RI Signaling	3.64	0.0593	-2.646	PRKCG,RAC1,RAC2,RAC3,RAP1A,RAP1B,SYNJ1		Gap Junction Signaling	4.72	0.0404	#NUM!	GNAS,MAPK1,PRKCG,TUBA1A,TUBA1B,TUBA1C,TUBA8,TUBB4B			Oxytocin In Brain Signaling Pathway	3.12	0.0452	-3	CACNG8,GNA11,GNB1,MAP2K1,MAP2K2,PRKCB,PRKCG,RAP2B,SLC12A5
PEDF Signaling	3.63	0.0714	-1.633	RAC1,RAP1A,RAP1B,RHOA,ROCK2,SOD2		Sertoli Cell-Sertoli Cell Junction Signaling	4.59	0.0388	#NUM!	CLDN11,JUP,MAPK1,TUBA1A,TUBA1B,TUBA1C,TUBA8,TUBB4B			Adrenomedullin signaling pathway	3.12	0.0452	-2.333	GNA11,GNA14,GSK3A,MAP2K1,MAP2K2,PDIA3,PRKACA,PTK2B,RAP2B
PI3K/AKT Signaling	3.61	0.045	-2.333	HSP90AA1,HSP90AB1,PPP2R1A,RAP1A,RAP1B,SYNJ1,YWHAE,YWHAG,YWHAQ		Oxidative Phosphorylation	4.36	0.0541	-2.449	ATP5F1B,ATP5MF,CYC1,MT-CO2,SDHA,UQCRC1			Role of Macrophages, Fibroblasts and Endothelial Cells in Rheumatoid Arthritis	3.1	0.0361	#NUM!	CAMK2A,CAMK2B,CTNNB1,MAP2K1,MAP2K2,PDIA3,PRKCB,PRKCG,PRSS1,RAC1,RAP2B,TRADD
Renin-Angiotensin Signaling	3.57	0.0579	-0.378	PAK1,PAK3,PRKAR2A,PRKCG,RAC1,RAP1A,RAP1B		Germ Cell-Sertoli Cell Junction Signaling	4.24	0.0412	#NUM!	JUP,MAPK1,TUBA1A,TUBA1B,TUBA1C,TUBA8,TUBB4B			Inhibition of ARE-Mediated mRNA Degradation Pathway	3.08	0.0494	-0.447	PPP2R2A,PRKACA,PSMA1,PSMA7,PSMA8,PSMB5,YWHAG,YWHAH
Xenobiotic Metabolism AHR Signaling Pathway	3.54	0.069	-0.816	ALDH2,GSTM1,GSTM2,GSTM5,HSP90AA1,HSP90AB1		Glioma Signaling	4.07	0.048	-2	CAMK2A,CAMK2D,IDH2,IDH3G,MAPK1,PRKCG			Glioma Signaling	3.07	0.056	-2.646	CAMK2A,CAMK2B,MAP2K1,MAP2K2,PRKCB,PRKCG,RAP2B
Senescence Pathway	3.53	0.0368	-2.53	CACNG8,Calm1 (includes others),DLAT,DLD,PDHB,PDHX,PPP2R1A,PPP3CA,RAP1A,RAP1B,SOD2		Glutamate Degradation II	4.01	0.667	#NUM!	GOT1,GOT2			2-ketoglutarate Dehydrogenase Complex	3.06	0.5	#NUM!	DLD,OGDH
Glutamate Degradation II	3.5	0.667	#NUM!	GOT1,GOT2		Aspartate Biosynthesis	4.01	0.667	#NUM!	GOT1,GOT2			L-cysteine Degradation I	3.06	0.5	#NUM!	GOT1,GOT2
Aspartate Biosynthesis	3.5	0.667	#NUM!	GOT1,GOT2		GABA Receptor Signaling	3.94	0.0455	#NUM!	Ap2b1,AP2M1,GNAS,NSF,SLC32A1,SLC6A1			Gαs Signaling	3.05	0.0556	-2	GNA11,GNA12,GNA14,GNB1,MAP2K1,MAP2K2,PRKACA
Immunogenic Cell Death Signaling Pathway	3.46	0.0667	-1.633	HSP90AA1,HSP90AB1,HSPA4,HSPA5,HSPA8,LRP1		Iron homeostasis signaling pathway	3.83	0.0435	#NUM!	ATP6V0A2,ATP6V1A,ATP6V1B2,ATP6V1C1,HBA1/HBA2,MAPK1			Thrombopoietin Signaling	3	0.0794	-2.236	MAP2K1,MAP2K2,PRKCB,PRKCG,RAP2B
Agranulocyte Adhesion and Diapedesis	3.46	0.0429	#NUM!	ACTA1,ACTA2,ACTB,ACTC1,ACTG1,ACTG2,CLDN11,EZR,MYH9		Axonal Guidance Signaling	3.76	0.0216	#NUM!	ARPC4,DPYSL2,GNAS,MAPK1,PFN2,PRKCG,TUBA1A,TUBA1B,TUBA1C,TUBA8,TUBB4B			Cardiac Hypertrophy Signaling (Enhanced)	2.99	0.0295	-3.357	CACNG8,CAMK2A,CAMK2B,CTNNB1,GNA11,GNA12,GNA14,GNB1,GSK3A,MAP2K1,MAP2K2,PDIA3,PRKACA,PRKCB,PRKCG,RAP2B
Phenylalanine Degradation IV (Mammalian, via Side Chain)	3.44	0.214	#NUM!	ALDH2,GOT1,GOT2		Insulin Secretion Signaling Pathway	3.75	0.0294	-2.828	CAMK2A,CAMK2D,GNAS,MAPK1,NSF,PC,PRKCG,SLC2A3			CREB Signaling in Neurons	2.89	0.028	-3.051	CACNG8,CAMK2A,CAMK2B,GNA11,GNA12,GNA14,GNB1,GRIA1,GRIA2,GRIN1,MAP2K1,MAP2K2,PDIA3,PRKACA,PRKCB,PRKCG,RAP2B
Apelin Adipocyte Signaling Pathway	3.44	0.0659	#NUM!	GSTM1,GSTM2,PRKAR2A,RAC1,RAC2,RAC3		L-cysteine Degradation I	3.71	0.5	#NUM!	GOT1,GOT2			ERBB4 Signaling	2.85	0.0735	-2.236	MAP2K1,MAP2K2,PRKCB,PRKCG,RAP2B
Ferroptosis Signaling Pathway	3.35	0.053	-1.89	ARF1,Arf2,ARF3,PEBP1,RAP1A,RAP1B,VDAC2		HIF1α Signaling	3.7	0.0337	-2.449	CAMK2A,CAMK2D,MAPK1,PKM,PRKCG,RAN,SLC2A3			Glutamate Degradation III (via 4-aminobutyrate)	2.84	0.4	#NUM!	ABAT,ALDH5A1
IL-1 Signaling	3.31	0.0625	#NUM!	GNAO1,GNAS,GNAZ,GNB1,GNB5,PRKAR2A		Opioid Signaling Pathway	3.66	0.0286	-1.89	Ap2b1,AP2M1,CAMK2A,CAMK2D,CLTC,GNAS,MAPK1,PRKCG			Iron homeostasis signaling pathway	2.82	0.0507	#NUM!	ACO2,ATP6V0A2,ATP6V1B2,ATP6V1C1,ATP6V1E1,ATP6V1H,HSPA9
Erythropoietin Signaling Pathway	3.28	0.0452	-2.828	Hbb-b1,Hbb-b2,PRKCG,RAC1,RAC2,RAC3,RAP1A,RAP1B		Role of MAPK Signaling in Promoting the Pathogenesis of Influenza	3.29	0.0439	-2.236	ATP6V0A2,ATP6V1A,ATP6V1B2,ATP6V1C1,MAPK1			Tight Junction Signaling	2.8	0.0447	#NUM!	CLDN11,CTNNB1,PPP2R2A,PRKACA,RAC1,SNAP25,SPTAN1,VCL
Role of PKR in Interferon Induction and Antiviral Response	3.27	0.0515	1.633	CYC1,EIF2S1,HSP90AA1,HSP90AB1,HSPA4,HSPA5,HSPA8		Induction of Apoptosis by HIV1	3.27	0.0615	#NUM!	CYC1,SLC25A3,SLC25A4,SLC25A5			MSP-RON Signaling In Cancer Cells Pathway	2.79	0.05	-2.646	CTNNB1,MAP2K1,MAP2K2,PTK2B,RAP2B,YWHAG,YWHAH
Cardiac Hypertrophy Signaling (Enhanced)	3.26	0.0277	-1.387	CACNG8,Calm1 (includes others),CAMK2A,CAMK2B,CAMK2G,GNAS,GNB1,GNB5,PPP3CA,PRKAR2A,PRKCG,RAP1A,RAP1B,RHOA,ROCK2		Melatonin Signaling	3.11	0.0556	0	CAMK2A,CAMK2D,MAPK1,PRKCG			IGF-1 Signaling	2.75	0.0571	-2	MAP2K1,MAP2K2,PRKACA,RAP2B,YWHAG,YWHAH
Cardiac β-adrenergic Signaling	3.23	0.0444	#NUM!	CACNG8,GNAO1,GNAS,GNAZ,GNB1,GNB5,PPP2R1A,PRKAR2A		Huntington's Disease Signaling	2.9	0.0247	#NUM!	ATP5F1B,CLTC,DLG4,MAPK1,NSF,PRKCG,SDHA			Netrin Signaling	2.74	0.0694	-2.236	CACNG8,PRKACA,RAC1,RAC2,RAC3
Iron homeostasis signaling pathway	3.23	0.0507	#NUM!	ACO2,ATP6V0A1,ATP6V1B2,Hbb-b1,Hbb-b2,LRP1,PCBP1		Clathrin-mediated Endocytosis Signaling	2.89	0.0288	#NUM!	ALB,Ap2b1,AP2M1,ARPC4,CLTC,SYNJ1			HER-2 Signaling in Breast Cancer	2.72	0.0396	-0.333	ARF1,Arf2,ARF3,GSK3A,MAP2K1,MAP2K2,PRKCB,PRKCG,RAP2B
Pulmonary Fibrosis Idiopathic Signaling Pathway	3.21	0.0337	-0.816	ACTA1,ACTA2,ACTB,ACTC1,ACTG1,ACTG2,RAP1A,RAP1B,RHOA,ROCK2,VIM		Multiple Sclerosis Signaling Pathway	2.75	0.027	-2.449	C1QB,MAPK1,MOG,PLP1,SLC8A2,YY1			Glioma Invasiveness Signaling	2.71	0.0685	#NUM!	Cdc42,RAC1,RAC2,RAC3,RAP2B
L-cysteine Degradation I	3.2	0.5	#NUM!	GOT1,GOT2		Superpathway of Methionine Degradation	2.75	0.0714	#NUM!	AHCY,GOT1,GOT2			Paxillin Signaling	2.71	0.0561	-1.633	ACTN1,ARF1,PTK2B,RAC1,RAP2B,VCL
MSP-RON Signaling In Cancer Cells Pathway	3.19	0.05	-2.646	ACTA2,RAP1A,RAP1B,VIM,YWHAE,YWHAG,YWHAQ		Acute Myeloid Leukemia Signaling	2.73	0.044	#NUM!	IDH2,IDH3G,JUP,MAPK1			Glucocorticoid Receptor Signaling	2.67	0.0275	#NUM!	ATP5F1A,ATP5F1C,CYC1,HSPA4,HSPA5,HSPA9,MAP2K1,MAP2K2,NDUFA10,NDUFS2,PRKACA,RAC1,RAP2B,SDHA,UQCRC2,YWHAH
Sumoylation Pathway	3.15	0.0583	#NUM!	RAC1,RAC2,RAC3,RAN,RHOA,RHOC		Role of NFAT in Cardiac Hypertrophy	2.73	0.0268	-2.449	CAMK2A,CAMK2D,GNAS,MAPK1,PRKCG,SLC8A2			Pyruvate Fermentation to Lactate	2.67	0.333	#NUM!	LDHA,LDHB
IGF-1 Signaling	3.11	0.0571	#NUM!	PRKAR2A,RAP1A,RAP1B,YWHAE,YWHAG,YWHAQ		nNOS Signaling in Neurons	2.61	0.0638	#NUM!	CAMK2A,DLG4,PRKCG			Macropinocytosis Signaling	2.63	0.0658	-2	PRKCB,PRKCG,RAB5A,RAC1,RAP2B
CLEAR Signaling Pathway	3.1	0.0351	1.265	ATP6V0A1,ATP6V1B2,PPP2R1A,PPP3CA,PRKCG,RAP1A,RAP1B,YWHAE,YWHAG,YWHAQ		Estrogen Receptor Signaling	2.6	0.0196	-2.449	ATP5F1B,CYC1,DLG4,GNAS,MAPK1,PRKCG,SDHA,SOD2			Production of Nitric Oxide and Reactive Oxygen Species in Macrophages	2.62	0.0419	-1.342	Cdc42,MAP2K1,PPP2R2A,PRKCB,PRKCG,RAC1,RAC2,RAC3
cAMP-mediated signaling	3.09	0.0381	-2.333	Calm1 (includes others),CAMK2A,CAMK2B,CAMK2G,GNAO1,GNAS,PPP3CA,PRKAR2A,RAP1A		Neuropathic Pain Signaling In Dorsal Horn Neurons	2.56	0.0396	-2	CAMK2A,CAMK2D,MAPK1,PRKCG			Xenobiotic Metabolism CAR Signaling Pathway	2.61	0.0417	0	ALDH1L1,ALDH3A2,ALDH5A1,MAP2K1,MAP2K2,PPP2R2A,PRKCB,PRKCG
Xenobiotic Metabolism CAR Signaling Pathway	3.05	0.0417	-2.121	ALDH2,GSTM1,GSTM2,GSTM5,HSP90AA1,HSP90AB1,PPP2R1A,PRKCG		AMPK Signaling	2.56	0.0248	-2.449	GNAS,MAPK1,RAB2A,RAB39A,RAB3A,RAB6A			G-Protein Coupled Receptor Signaling	2.6	0.0256	-3.771	CAMK2A,CAMK2B,CTNNB1,GNA11,GNA12,GNA14,GNB1,MAP2K1,MAP2K2,PRKACA,PRKCB,PRKCG,PTK2B,RAC1,RAC2,RAC3,RAP2B,SYNGAP1
Superpathway of Methionine Degradation	3.04	0.0952	-2	AHCYL1,DLD,GOT1,GOT2		Phenylalanine Degradation IV (Mammalian, via Side Chain)	2.55	0.143	#NUM!	GOT1,GOT2			Apelin Muscle Signaling Pathway	2.57	0.0833	#NUM!	GNA11,GNA12,GNA14,GNB1
ERK5 Signaling	2.99	0.0676	-2.236	RAP1A,RAP1B,YWHAE,YWHAG,YWHAQ		α-Adrenergic Signaling	2.44	0.0367	-2	GNAS,MAPK1,PRKCG,SLC8A2			eNOS Signaling	2.52	0.0449	-1.89	DNM2,HSPA4,HSPA5,HSPA9,PRKACA,PRKCB,PRKCG
Creatine-phosphate Biosynthesis	2.98	0.4	#NUM!	CKB,CKMT1A/CKMT1B		D-myo-inositol (1,4,5)-trisphosphate Degradation	2.43	0.125	#NUM!	IMPA1,SYNJ1			PAK Signaling	2.51	0.0513	-2.236	CFL1,MAP2K1,MAP2K2,PTK2B,RAC1,RAP2B
Glutamate Degradation III (via 4-aminobutyrate)	2.98	0.4	#NUM!	ABAT,GAD1		Virus Entry via Endocytic Pathways	2.32	0.0339	#NUM!	Ap2b1,AP2M1,CLTC,PRKCG			PI3K/AKT Signaling	2.5	0.04	-1.414	CTNNB1,GSK3A,MAP2K1,MAP2K2,PPP2R2A,RAP2B,YWHAG,YWHAH
Factors Promoting Cardiogenesis in Vertebrates	2.97	0.0458	0	CAMK2A,CAMK2B,CAMK2G,LRP1,PRKCG,RHOA,ROCK2		GNRH Signaling	2.31	0.0262	-2.236	CAMK2A,CAMK2D,GNAS,MAPK1,PRKCG			Nitric Oxide Signaling in the Cardiovascular System	2.46	0.05	-2.236	CACNG8,MAP2K1,MAP2K2,PRKACA,PRKCB,PRKCG
Oxytocin In Brain Signaling Pathway	2.95	0.0402	-1.414	CACNG8,Calm1 (includes others),GNAO1,GNB1,GNB5,PRKCG,RAP1A,RAP1B		fMLP Signaling in Neutrophils	2.16	0.0305	-2	ARPC4,GNAS,MAPK1,PRKCG			VEGF Family Ligand-Receptor Interactions	2.45	0.0595	-2.236	MAP2K1,MAP2K2,PRKCB,PRKCG,RAP2B
Antiproliferative Role of Somatostatin Receptor 2	2.92	0.0649	#NUM!	GAD1,GNB1,GNB5,RAP1A,RAP1B		Superpathway of D-myo-inositol (1,4,5)-trisphosphate Metabolism	2.16	0.0909	#NUM!	IMPA1,SYNJ1			Tryptophan Degradation X (Mammalian, via Tryptamine)	2.38	0.111	#NUM!	AKR1A1,ALDH3A2,MAOA
Amyotrophic Lateral Sclerosis Signaling	2.88	0.0517	1	CACNG8,GLUL,PAK1,PPP3CA,RAB5A,RAC1		Synaptic Long Term Potentiation	2.15	0.0303	-2	CAMK2A,CAMK2D,MAPK1,PRKCG			HMGB1 Signaling	2.36	0.0419	-2	Cdc42,MAP2K1,MAP2K2,RAC1,RAC2,RAC3,RAP2B
Neuregulin Signaling	2.86	0.0513	-2	DLG4,HSP90AA1,HSP90AB1,PRKCG,RAP1A,RAP1B		Breast Cancer Regulation by Stathmin1	2.14	0.0152	1.667	CAMK2A,CAMK2D,MAPK1,PRKCG,TUBA1A,TUBA1B,TUBA1C,TUBA8,TUBB4B			FAT10 Signaling Pathway	2.32	0.0714	#NUM!	PSMA1,PSMA7,PSMA8,PSMB5
Ephrin A Signaling	2.86	0.0851	#NUM!	PAK1,RAC1,RHOA,ROCK2		GM-CSF Signaling	2.12	0.0429	#NUM!	CAMK2A,CAMK2D,MAPK1			Leucine Degradation I	2.3	0.222	#NUM!	AUH,BCAT1
Role Of Osteoclasts In Rheumatoid Arthritis Signaling Pathway	2.83	0.0324	-1.897	Calm1 (includes others),CTNNA2,PPP3CA,RAC1,RAC2,RAC3,RAP1A,RAP1B,RHOA,RHOC		Ephrin B Signaling	2.09	0.0417	#NUM!	CAP1,GNAS,MAPK1			Apelin Adipocyte Signaling Pathway	2.3	0.0549	#NUM!	GNA11,PRKACA,RAC1,RAC2,RAC3
Pyruvate Fermentation to Lactate	2.81	0.333	#NUM!	LDHA,LDHB		Reelin Signaling in Neurons	2.08	0.029	-2	ARPC4,CAMK2A,CAMK2D,MAPK1			ERBB Signaling	2.26	0.0538	-2.236	MAP2K1,MAP2K2,PRKCB,PRKCG,RAP2B
Nitric Oxide Signaling in the Cardiovascular System	2.81	0.05	-1.342	CACNG8,Calm1 (includes others),HSP90AA1,HSP90AB1,PRKAR2A,PRKCG		Calcium Signaling	2.05	0.0227	-2.236	ATP2B1,CAMK2A,CAMK2D,MAPK1,SLC8A2			HGF Signaling	2.26	0.0455	-2.449	MAP2K1,MAP2K2,PRKCB,PRKCG,RAC1,RAP2B
Neuroinflammation Signaling Pathway	2.75	0.0315	-1.342	GAD1,GLS,GLUL,PPP3CA,PRKCG,RAC1,RAC2,RAC3,SLC6A11,SOD2		Protein Kinase A Signaling	2.02	0.017	-2.646	CAMK2A,CAMK2D,GNAS,MAPK1,PRKCG,SFN,YWHAH			Gα12/13 Signaling	2.24	0.0451	-2.449	CTNNB1,GNA12,MAP2K1,MAP2K2,PTK2B,RAP2B
HMGB1 Signaling	2.75	0.0419	-0.447	RAC1,RAC2,RAC3,RAP1A,RAP1B,RHOA,RHOC		Thrombin Signaling	2.02	0.0222	-2.236	CAMK2A,CAMK2D,GNAS,MAPK1,PRKCG			Prolactin Signaling	2.22	0.0526	-2.236	MAP2K1,MAP2K2,PRKCB,PRKCG,RAP2B
LPS-stimulated MAPK Signaling	2.73	0.0588	-1.342	PAK1,PRKCG,RAC1,RAP1A,RAP1B		Dilated Cardiomyopathy Signaling Pathway	1.96	0.0267	-2	CAMK2A,CAMK2D,GNAS,MAPK1			Endometrial Cancer Signaling	2.22	0.0667	-2	CTNNB1,MAP2K1,MAP2K2,RAP2B
HIPPO signaling	2.7	0.0581	2	DLG4,PPP2R1A,YWHAE,YWHAG,YWHAQ		Chemokine Signaling	1.95	0.037	#NUM!	CAMK2A,CAMK2D,MAPK1			Calcium Transport I	2.21	0.2	#NUM!	ATP2B1,ATP2B3
Glioblastoma Multiforme Signaling	2.69	0.0409	-0.447	RAC1,RAC2,RAC3,RAP1A,RAP1B,RHOA,RHOC		Formaldehyde Oxidation II (Glutathione-dependent)	1.94	0.5	#NUM!	ESD			Ketolysis	2.21	0.2	#NUM!	ACAT1,BDH1
Protein Ubiquitination Pathway	2.66	0.033	#NUM!	DNAJC6,HSP90AA1,HSP90AB1,HSPA4,HSPA4L,HSPA5,HSPA8,HSPD1,UBA1		HIPPO signaling	1.88	0.0349	#NUM!	DLG4,SFN,YWHAH			IL-1 Signaling	2.2	0.0521	#NUM!	GNA11,GNA12,GNA14,GNB1,PRKACA
Unfolded protein response	2.62	0.0556	-1	CANX,DNAJC6,HSPA4,HSPA5,HSPA8		Inhibition of ARE-Mediated mRNA Degradation Pathway	1.85	0.0247	-1	CNOT1,MAPK1,SFN,YWHAH			RAR Activation	2.2	0.028	-3.464	CAMK2A,CAMK2B,Cdc42,GNA11,GNA14,GNB1,GRIA1,MAP2K1,PRKACA,RAC1,RAC2,RAC3
P2Y Purigenic Receptor Signaling Pathway	2.58	0.0451	-1.342	GNB1,GNB5,PRKAR2A,PRKCG,RAP1A,RAP1B		Fcγ Receptor-mediated Phagocytosis in Macrophages and Monocytes	1.77	0.0319	#NUM!	ARPC4,MAPK1,PRKCG			Tumor Microenvironment Pathway	2.2	0.0391	-2.646	MAP2K1,MAP2K2,RAC1,RAP2B,SLC16A1,SLC1A4,SLC2A3
ERBB Signaling	2.55	0.0538	-0.447	PAK1,PAK3,PRKCG,RAP1A,RAP1B		NADH Repair	1.77	0.333	#NUM!	GAPDH			S100 Family Signaling Pathway	2.19	0.0233	-3.3	Atp5e,ATP5F1A,ATP5F1C,CACNG8,CACYBP,CAMK2A,CAMK2B,CTNNB1,GNA11,MAP2K1,MAP2K2,PDIA3,PRKACA,PRKCB,PRKCG,RAC1,RAC2,RAC3
Dopamine-DARPP32 Feedback in cAMP Signaling	2.49	0.0376	-1.633	CACNG8,Calm1 (includes others),GNAS,PPP2R1A,PPP3CA,PRKAR2A,PRKCG		L-cysteine Degradation III	1.77	0.333	#NUM!	GOT1			Cardiac β-adrenergic Signaling	2.18	0.0389	#NUM!	CACNG8,GNA11,GNA12,GNA14,GNB1,PPP2R2A,PRKACA
Macrophage Classical Activation Signaling Pathway	2.45	0.037	2.646	ACO2,DLAT,DLD,NDUFS1,PDHB,PDHX,SDHA		Aldosterone Signaling in Epithelial Cells	1.76	0.0233	#NUM!	AHCY,HSPA12A,MAPK1,PRKCG			IL-2 Signaling	2.17	0.0645	-2	MAP2K1,MAP2K2,PTK2B,RAP2B
Sucrose Degradation V (Mammalian)	2.44	0.222	#NUM!	ALDOA,ALDOC		Circadian Rhythm Signaling	1.72	0.0187	#NUM!	CAMK2A,CAMK2D,GNAS,MAPK1,PRKCG			Gαi Signaling	2.13	0.0429	#NUM!	GNA11,GNA12,GNA14,GNB1,PRKACA,RAP2B
Xenobiotic Metabolism General Signaling Pathway	2.43	0.042	-2.449	GSTM1,GSTM2,GSTM5,PRKCG,RAP1A,RAP1B		Apelin Cardiomyocyte Signaling Pathway	1.71	0.0303	#NUM!	MAPK1,PRKCG,SLC8A2			Ketogenesis	2.12	0.182	#NUM!	ACAT1,BDH1
Methylglyoxal Degradation III	2.4	0.0968	#NUM!	AKR1B1,CBR1,DHRS1		Acute Phase Response Signaling	1.66	0.0216	#NUM!	ALB,C1QB,MAPK1,SOD2			Neurovascular Coupling Signaling Pathway	2.12	0.0345	-1.414	CACNG8,GRIA1,GRIA2,GRIN1,PRKACA,SLC16A1,SLC1A2,SLC1A3
Neuropathic Pain Signaling In Dorsal Horn Neurons	2.4	0.0495	-0.447	CAMK2A,CAMK2B,CAMK2G,PRKAR2A,PRKCG		IGF-1 Signaling	1.65	0.0286	#NUM!	MAPK1,SFN,YWHAH			Dopamine-DARPP32 Feedback in cAMP Signaling	2.11	0.0376	-1.633	CACNG8,GRIN1,PDIA3,PPP2R2A,PRKACA,PRKCB,PRKCG
CREB Signaling in Neurons	2.35	0.0231	-1.265	CACNG8,Calm1 (includes others),CAMK2A,CAMK2B,CAMK2G,GNAO1,GNAS,GNAZ,GNB1,GNB5,PRKAR2A,PRKCG,RAP1A,RAP1B		Leukocyte Extravasation Signaling	1.6	0.0207	#NUM!	CLDN11,MAPK1,PRKCG,THY1			Fatty Acid β-oxidation I	2.1	0.0882	#NUM!	ACSL6,AUH,HSD17B10
Induction of Apoptosis by HIV1	2.34	0.0615	#NUM!	CYC1,SLC25A3,SLC25A4,SLC25A5		Xenobiotic Metabolism PXR Signaling Pathway	1.6	0.0207	1	CAMK2A,CAMK2D,ESD,PRKCG			ERB2-ERBB3 Signaling	2.09	0.0615	-1	GSK3A,MAP2K1,MAP2K2,RAP2B
Endocannabinoid Neuronal Synapse Pathway	2.34	0.0403	-1.342	CACNG8,GNAO1,GNB1,GNB5,PPP3CA,PRKAR2A		Xenobiotic Metabolism Signaling	1.57	0.0171	#NUM!	CAMK2A,CAMK2D,ESD,MAPK1,PRKCG			Macrophage Classical Activation Signaling Pathway	2.07	0.037	1.89	ACO2,DLD,PDHA1,PDHB,PKM,SDHA,UQCRC2
PTEN Signaling	2.31	0.0397	2.449	RAC1,RAC2,RAC3,RAP1A,RAP1B,SYNJ1		PI3K/AKT Signaling	1.55	0.02	0	MAPK1,SFN,SYNJ1,YWHAH			Apoptosis Signaling	2.06	0.0481	1	CYC1,MAP2K1,MAP2K2,RAP2B,SPTAN1
RAR Activation	2.29	0.0257	-0.905	ACTB,CAMK2A,CAMK2B,CAMK2G,GNB1,PRKAR2A,RAC1,RAC2,RAC3,RHOA,RHOC		Myo-inositol Biosynthesis	1.55	0.2	#NUM!	IMPA1			Endothelin-1 Signaling	2.01	0.0361	-2.646	GNA11,GNA12,GNA14,PDIA3,PRKCB,PRKCG,RAP2B
Telomerase Signaling	2.28	0.0463	-1.342	HSP90AA1,HSP90AB1,PPP2R1A,RAP1A,RAP1B		Regulation of Actin-based Motility by Rho	1.54	0.0261	#NUM!	ARHGDIA,ARPC4,PFN2			Agrin Interactions at Neuromuscular Junction	2	0.058	-2	RAC1,RAC2,RAC3,RAP2B
Sperm Motility	2.27	0.0311	-1	Calm1 (includes others),GNAO1,GNAS,GNAZ,GNB1,GNB5,PRKAR2A,PRKCG		Neuregulin Signaling	1.53	0.0256	#NUM!	DLG4,MAPK1,PRKCG			SPINK1 General Cancer Pathway	2	0.058	-1	MAP2K1,MAP2K2,PRSS1,RAP2B
Phagosome Formation	2.22	0.0216	-1.291	ACTR2,ACTR3,ARPC2,ARPC4,MYH9,PAK1,PAK3,PRKCG,RAC1,RAC2,RAC3,RAP1A,RAP1B,RHOA,ROCK2		Fc Epsilon RI Signaling	1.52	0.0254	#NUM!	MAPK1,PRKCG,SYNJ1			Noradrenaline and Adrenaline Degradation	1.99	0.0811	#NUM!	AKR1A1,ALDH3A2,MAOA
Aryl Hydrocarbon Receptor Signaling	2.2	0.0377	#NUM!	ALDH2,GSTM1,GSTM2,GSTM5,HSP90AA1,HSP90AB1		PFKFB4 Signaling Pathway	1.51	0.0417	#NUM!	GNAS,MAPK1			UDP-N-acetyl-D-galactosamine Biosynthesis II	1.98	0.154	#NUM!	GPI,HK1
Glutathione-mediated Detoxification	2.19	0.0811	#NUM!	GSTM1,GSTM2,GSTM5		Cell Cycle: G2/M DNA Damage Checkpoint Regulation	1.48	0.04	#NUM!	SFN,YWHAH			Corticotropin Releasing Hormone Signaling	1.97	0.0395	-1.633	CACNG8,MAP2K1,MAP2K2,PRKACA,PRKCB,PRKCG
S100 Family Signaling Pathway	2.18	0.0207	-1	ATP5F1A,ATP5PO,CACNG8,Calm1 (includes others),CAMK2A,CAMK2B,CAMK2G,EZR,MYH9,PRKAR2A,PRKCG,RAC1,RAC2,RAC3,RHOA,ROCK2		Integrin Signaling	1.47	0.0189	-1	ARF5,ARPC4,MAPK1,PFN2			Factors Promoting Cardiogenesis in Vertebrates	1.96	0.0392	-2.449	CAMK2A,CAMK2B,CTNNB1,PDIA3,PRKCB,PRKCG
CDK5 Signaling	2.16	0.0435	-1.342	GNAS,PPP2R1A,PRKAR2A,RAP1A,RAP1B		Rapoport-Luebering Glycolytic Shunt	1.47	0.167	#NUM!	PGAM1			Type II Diabetes Mellitus Signaling	1.96	0.0392	-2	ACSL6,CACNG8,PKM,PRKCB,PRKCG,TRADD
Chaperone Mediated Autophagy Signaling Pathway	2.14	0.0218	-1.604	ATP6V0A1,ATP6V1B2,EEF1A2,EIF4A1,GFAP,HSP90AA1,HSP90AB1,HSPA4,HSPA5,HSPA8,IDH1,PPP3CA,RAC1,STIP1		UVC-Induced MAPK Signaling	1.46	0.0392	#NUM!	MAPK1,PRKCG			Phagosome Formation	1.95	0.023	-3.5	AP1G1,ARPC1A,ARPC2,ARPC4,CFL1,MAP2K1,MAP2K2,PI4KA,PIP5K1A,PRKCB,PRKCG,PTK2B,RAC1,RAC2,RAC3,RAP2B
PAK Signaling	2.13	0.0427	-0.447	PAK1,PAK3,RAC1,RAP1A,RAP1B		UVB-Induced MAPK Signaling	1.45	0.0385	#NUM!	MAPK1,PRKCG			tRNA Charging	1.93	0.0769	#NUM!	EPRS1,IARS2,NARS1
UDP-N-acetyl-D-galactosamine Biosynthesis II	2.11	0.154	#NUM!	GPI,HK1		Neuroinflammation Signaling Pathway	1.44	0.0158	-2	AGER,MAPK1,PRKCG,SLC6A1,SOD2			Relaxin Signaling	1.93	0.0387	#NUM!	GNA11,GNA12,GNA14,GNB1,MAP2K1,PRKACA
Angiopoietin Signaling	2.1	0.0526	0	PAK1,PAK3,RAP1A,RAP1B		G Beta Gamma Signaling	1.42	0.0233	#NUM!	GNAS,MAPK1,PRKCG			Colanic Acid Building Blocks Biosynthesis	1.92	0.143	#NUM!	GPI,UGP2
Sphingosine-1-phosphate Signaling	2.09	0.0417	#NUM!	RAC1,RAC2,RAC3,RHOA,RHOC		Ceramide Degradation	1.4	0.143	#NUM!	ASAH1			Glutamine Biosynthesis I	1.92	1	#NUM!	GLUL
NGF Signaling	2.09	0.0417	-1	RAC1,RAP1A,RAP1B,RHOA,ROCK2		Lymphotoxin β Receptor Signaling	1.4	0.0364	#NUM!	CYC1,MAPK1			Chaperone Mediated Autophagy Signaling Pathway	1.91	0.0233	-1.807	ATP6V0A2,ATP6V1B2,ATP6V1C1,ATP6V1E1,ATP6V1H,EEF1A1,EIF4A1,HSPA4,HSPA5,HSPA9,PSMA1,PSMA7,PSMA8,PSMB5,RAC1
HER-2 Signaling in Breast Cancer	2.02	0.0308	-0.378	ARF1,Arf2,ARF3,KPNB1,PRKCG,RAP1A,RAP1B		Ferroptosis Signaling Pathway	1.39	0.0227	#NUM!	ARF5,MAPK1,VDAC2			ERK5 Signaling	1.9	0.0541	-2	GNA12,RAP2B,YWHAG,YWHAH
Acetyl-CoA Biosynthesis III (from Citrate)	1.99	1	#NUM!	ACLY		HER-2 Signaling in Breast Cancer	1.38	0.0176	0	ARF5,MAPK1,MT-CO2,PRKCG			GPCR-Mediated Integration of Enteroendocrine Signaling Exemplified by an L Cell	1.88	0.0533	1	GNA11,GNA14,PDIA3,PRKACA
Glutamine Biosynthesis I	1.99	1	#NUM!	GLUL		CCR3 Signaling in Eosinophils	1.38	0.0224	#NUM!	GNAS,MAPK1,PRKCG			CDK5 Signaling	1.88	0.0435	-2.236	MAP2K1,MAP2K2,PPP2R2A,PRKACA,RAP2B
Coronavirus Replication Pathway	1.95	0.0667	#NUM!	TUBA4A,TUBB2A,TUBB4B		Superoxide Radicals Degradation	1.35	0.125	#NUM!	SOD2			Mechanisms of Viral Exit from Host Cells	1.87	0.0732	#NUM!	PRKCB,PRKCG,XPO1
TR/RXR Activation	1.95	0.0476	#NUM!	ENO1,FASN,SLC2A1,SYT2		GADD45 Signaling	1.33	0.0333	#NUM!	MAPK1,POU2F1			Role Of Osteoclasts In Rheumatoid Arthritis Signaling Pathway	1.87	0.0291	-3	Cdc42,CTNNB1,MAP2K1,MAP2K2,PTK2B,RAC1,RAC2,RAC3,RAP2B
BAG2 Signaling Pathway	1.95	0.0476	-2	HSP90AA1,HSPA4,HSPA5,HSPA8		MSP-RON Signaling In Cancer Cells Pathway	1.33	0.0214	#NUM!	MAPK1,SFN,YWHAH			Leptin Signaling in Obesity	1.86	0.0526	#NUM!	MAP2K1,MAP2K2,PDIA3,PRKACA
IL-12 Signaling and Production in Macrophages	1.94	0.0297	-0.378	Calm1 (includes others),CD47,H3-3A/H3-3B,H3C14,PRKCG,RAC1,SERPINA1		IL-12 Signaling and Production in Macrophages	1.33	0.0169	-1	ALB,MAPK1,POU2F1,PRKCG			GDNF Family Ligand-Receptor Interactions	1.86	0.0526	-2	MAP2K1,MAP2K2,RAC1,RAP2B
HGF Signaling	1.92	0.0379	-1.342	PAK1,PRKCG,RAC1,RAP1A,RAP1B		cAMP-mediated signaling	1.33	0.0169	-2	CAMK2A,CAMK2D,GNAS,MAPK1			Neuregulin Signaling	1.85	0.0427	-2.236	MAP2K1,MAP2K2,PRKCB,PRKCG,RAP2B
RAN Signaling	1.89	0.118	#NUM!	KPNB1,RAN		Apelin Endothelial Signaling Pathway	1.32	0.0213	#NUM!	GNAS,MAPK1,PRKCG			Breast Cancer Regulation by Stathmin1	1.85	0.0236	0	CAMK2A,CAMK2B,GNB1,MAP2K1,MAP2K2,PPP2R2A,PRKACA,PRKCB,PRKCG,RAC1,RAC2,RAC3,RAP2B,TUBB3
MicroRNA Biogenesis Signaling Pathway	1.88	0.0321	-2.449	HSP90AA1,HSP90AB1,HSPA8,RAN,RAP1A,RAP1B		NRF2-mediated Oxidative Stress Response	1.32	0.0169	#NUM!	EPHX1,MAPK1,PRKCG,SOD2			Antiproliferative Role of Somatostatin Receptor 2	1.84	0.0519	-2	GNB1,MAP2K1,MAP2K2,RAP2B
NOD1/2 Signaling Pathway	1.86	0.0317	-1.633	HSP90AA1,HSP90AB1,HSPA4,HSPA5,HSPA8,RAC1		Semaphorin Signaling in Neurons	1.32	0.0328	#NUM!	DPYSL2,MAPK1			Oncostatin M Signaling	1.82	0.0698	#NUM!	MAP2K1,MAP2K2,RAP2B
White Adipose Tissue Browning Pathway	1.84	0.0362	-0.447	CACNG8,GNAS,LDHA,LDHB,PRKAR2A		Sphingosine and Sphingosine-1-phosphate Metabolism	1.3	0.111	#NUM!	ASAH1			Renal Cell Carcinoma Signaling	1.81	0.0506	-2	MAP2K1,MAP2K2,RAC1,RAP2B
Acute Myeloid Leukemia Signaling	1.83	0.044	#NUM!	IDH1,IDH3G,RAP1A,RAP1B		Thrombopoietin Signaling	1.3	0.0317	#NUM!	MAPK1,PRKCG			Thyroid Cancer Signaling	1.81	0.0506	-2	CTNNB1,MAP2K1,MAP2K2,RAP2B
Cell Cycle: G2/M DNA Damage Checkpoint Regulation	1.83	0.06	#NUM!	YWHAE,YWHAG,YWHAQ		Serotonin Receptor Signaling	1.27	0.0128	-2.449	CAMK2A,CAMK2D,GNAS,MAPK1,PRKCG,RAB3A			Dopamine Receptor Signaling	1.79	0.05	#NUM!	MAOA,PPP2R2A,PRKACA,QDPR
Insulin Receptor Signaling	1.82	0.0357	-1.342	ACLY,PRKAR2A,RAP1A,RAP1B,SYNJ1		Pyridoxal 5'-phosphate Salvage Pathway	1.27	0.0308	#NUM!	DYRK1A,MAPK1			Glutaryl-CoA Degradation	1.7	0.111	#NUM!	ACAT1,HSD17B10
Endothelin-1 Signaling	1.81	0.0309	-1.633	GNAO1,GNAS,GNAZ,PRKCG,RAP1A,RAP1B		Glutamate Receptor Signaling	1.26	0.0303	#NUM!	DLG4,SLC17A7			Chronic Myeloid Leukemia Signaling	1.68	0.0288	-2.828	CTNNB1,MAP2K1,MAP2K2,PDIA3,RAC1,RAC2,RAC3,RAP2B
UVC-Induced MAPK Signaling	1.8	0.0588	#NUM!	PRKCG,RAP1A,RAP1B		Calcium Transport I	1.25	0.1	#NUM!	ATP2B1			EIF2 Signaling	1.67	0.0308	-2.236	EIF4A1,EIF4A2,HSPA5,MAP2K1,MAP2K2,RAP2B,RPL22
UVB-Induced MAPK Signaling	1.78	0.0577	#NUM!	H3-3A/H3-3B,H3C14,PRKCG		Ketolysis	1.25	0.1	#NUM!	OXCT1			PDGF Signaling	1.67	0.046	-2	MAP2K1,MAP2K2,PRKCB,RAP2B
Adrenomedullin signaling pathway	1.76	0.0302	-1.342	Calm1 (includes others),GAD1,GNAS,PRKAR2A,RAP1A,RAP1B		PTEN Signaling	1.25	0.0199	#NUM!	MAPK1,SYNJ1,YWHAH			Melanoma Signaling	1.64	0.06	#NUM!	MAP2K1,MAP2K2,RAP2B
Valine Degradation I	1.75	0.1	#NUM!	ABAT,DLD		Corticotropin Releasing Hormone Signaling	1.24	0.0197	#NUM!	GNAS,MAPK1,PRKCG			Regulation of eIF4 and p70S6K Signaling	1.63	0.0331	-1	EIF4A1,EIF4A2,MAP2K1,MAP2K2,PPP2R2A,RAP2B
Phototransduction Pathway	1.74	0.0556	#NUM!	GNB1,GNB5,PRKAR2A		Factors Promoting Cardiogenesis in Vertebrates	1.24	0.0196	#NUM!	CAMK2A,CAMK2D,PRKCG			Immunogenic Cell Death Signaling Pathway	1.62	0.0444	0	HSPA4,HSPA5,HSPA9,PDIA3
Endocannabinoid Cancer Inhibition Pathway	1.74	0.034	-1.342	GNAO1,PRKAR2A,RHOA,ROCK2,VIM		Type II Diabetes Mellitus Signaling	1.24	0.0196	#NUM!	MAPK1,PKM,PRKCG			Asparagine Degradation I	1.62	0.5	#NUM!	ASRGL1
Melanocyte Development and Pigmentation Signaling	1.73	0.0408	-1	GNAS,PRKAR2A,RAP1A,RAP1B		ERBB4 Signaling	1.24	0.0294	#NUM!	MAPK1,PRKCG			β-alanine Degradation I	1.62	0.5	#NUM!	ABAT
Endoplasmic Reticulum Stress Pathway	1.71	0.0952	#NUM!	EIF2S1,HSPA5		Role of Pattern Recognition Receptors in Recognition of Bacteria and Viruses	1.22	0.0192	#NUM!	C1QB,MAPK1,PRKCG			Glycerol-3-phosphate Shuttle	1.62	0.5	#NUM!	GPD2
NAD Signaling Pathway	1.69	0.0331	-1.342	ACADL,HSPD1,LDHA,LDHB,SOD2		Epithelial Adherens Junction Signaling	1.21	0.0191	#NUM!	ARPC4,SFN,YWHAH			Fatty Acid Biosynthesis Initiation II	1.62	0.5	#NUM!	FASN
Asparagine Degradation I	1.69	0.5	#NUM!	ASRGL1		Growth Hormone Signaling	1.2	0.0282	#NUM!	MAPK1,PRKCG			Glutamine Degradation I	1.62	0.5	#NUM!	GLS
β-alanine Degradation I	1.69	0.5	#NUM!	ABAT		Glycogen Degradation II	1.18	0.0833	#NUM!	PGM1			Glutamate Biosynthesis II	1.62	0.5	#NUM!	GLUD1
Glycerol-3-phosphate Shuttle	1.69	0.5	#NUM!	GPD2		GDP-glucose Biosynthesis	1.18	0.0833	#NUM!	PGM1			Glutamate Degradation X	1.62	0.5	#NUM!	GLUD1
Fatty Acid Biosynthesis Initiation II	1.69	0.5	#NUM!	FASN		ERK5 Signaling	1.17	0.027	#NUM!	SFN,YWHAH			BMP signaling pathway	1.6	0.044	-2	MAP2K1,MAP2K2,PRKACA,RAP2B
Glutamine Degradation I	1.69	0.5	#NUM!	GLS		Glucose and Glucose-1-phosphate Degradation	1.14	0.0769	#NUM!	PGM1			UVB-Induced MAPK Signaling	1.6	0.0577	#NUM!	MAP2K1,PRKCB,PRKCG
Glutamate Biosynthesis II	1.69	0.5	#NUM!	GLUD1		CXCR4 Signaling	1.14	0.0179	#NUM!	GNAS,MAPK1,PRKCG			White Adipose Tissue Browning Pathway	1.57	0.0362	-2	CACNG8,LDHA,LDHB,PRKACA,SLC16A1
Glutamate Degradation X	1.69	0.5	#NUM!	GLUD1		Androgen Signaling	1.13	0.0178	#NUM!	GNAS,MAPK1,PRKCG			NOD1/2 Signaling Pathway	1.55	0.0317	0	HSPA4,HSPA5,HSPA9,MAP2K1,MAP2K2,RAC1
Glutamate Dependent Acid Resistance	1.69	0.5	#NUM!	GAD1		VDR/RXR Activation	1.13	0.0256	#NUM!	PRKCG,YY1			Insulin Receptor Signaling	1.55	0.0357	-0.447	GSK3A,MAP2K1,MAP2K2,PRKACA,RAP2B
Apoptosis Signaling	1.64	0.0385	#NUM!	CYC1,RAP1A,RAP1B,SPTAN1		NF-κB Activation by Viruses	1.13	0.0256	#NUM!	MAPK1,PRKCG			Putrescine Degradation III	1.54	0.0909	#NUM!	ALDH3A2,MAOA
Endometrial Cancer Signaling	1.62	0.05	#NUM!	CTNNA2,RAP1A,RAP1B		Gαq Signaling	1.13	0.0176	#NUM!	GNAS,MAPK1,PRKCG			Senescence Pathway	1.52	0.0268	-2.646	CACNG8,DLD,MAP2K1,MAP2K2,PDHA1,PDHB,PPP2R2A,RAP2B
PCP (Planar Cell Polarity) Pathway	1.62	0.05	#NUM!	RAC1,RHOA,ROCK2		IL-3 Signaling	1.12	0.0253	#NUM!	MAPK1,PRKCG			Xenobiotic Metabolism General Signaling Pathway	1.52	0.035	-2.236	MAP2K1,MAP2K2,PRKCB,PRKCG,RAP2B
PPAR Signaling	1.6	0.0374	2	HSP90AA1,HSP90AB1,RAP1A,RAP1B		Maturity Onset Diabetes of Young (MODY) Signaling	1.12	0.0253	#NUM!	ALDOB,GAPDH			Vitamin-C Transport	1.5	0.087	#NUM!	SLC2A3,TXNRD1
Inhibition of ARE-Mediated mRNA Degradation Pathway	1.57	0.0309	-0.447	PPP2R1A,PRKAR2A,YWHAE,YWHAG,YWHAQ		Acyl-CoA Hydrolysis	1.11	0.0714	#NUM!	ACOT7			Melanocyte Development and Pigmentation Signaling	1.5	0.0408	-2	MAP2K1,MAP2K2,PRKACA,RAP2B
HOTAIR Regulatory Pathway	1.56	0.0307	#NUM!	H3-3A/H3-3B,H3C14,RHOC,ROCK2,VIM		Glycogen Degradation III	1.11	0.0714	#NUM!	PGM1			CD27 Signaling in Lymphocytes	1.5	0.0526	#NUM!	CYC1,MAP2K1,MAP2K2
Thrombopoietin Signaling	1.56	0.0476	#NUM!	PRKCG,RAP1A,RAP1B		Erythropoietin Signaling Pathway	1.09	0.0169	#NUM!	HBA1/HBA2,MAPK1,PRKCG			CNTF Signaling	1.5	0.0526	#NUM!	MAP2K1,MAP2K2,RAP2B
PXR/RXR Activation	1.53	0.0462	#NUM!	GSTM1,GSTM2,PRKAR2A		Telomere Extension by Telomerase	1.08	0.0667	#NUM!	HNRNPA2B1			Apelin Cardiomyocyte Signaling Pathway	1.49	0.0404	-2	GNA11,PDIA3,PRKCB,PRKCG
Prostate Cancer Signaling	1.51	0.0351	#NUM!	HSP90AA1,HSP90AB1,RAP1A,RAP1B		VEGF Family Ligand-Receptor Interactions	1.08	0.0238	#NUM!	MAPK1,PRKCG			Cancer Drug Resistance By Drug Efflux	1.48	0.0517	#NUM!	MAP2K1,MAP2K2,RAP2B
Role of MAPK Signaling in Promoting the Pathogenesis of Influenza	1.51	0.0351	-2	ATP6V0A1,ATP6V1B2,RAP1A,RAP1B		PEDF Signaling	1.08	0.0238	#NUM!	MAPK1,SOD2			Pulmonary Healing Signaling Pathway	1.46	0.0302	-1.633	CFL1,CTNNB1,PRKCB,PRKCG,RAC1,RAP2B
Diphthamide Biosynthesis	1.51	0.333	#NUM!	EEF2		LPS-stimulated MAPK Signaling	1.07	0.0235	#NUM!	MAPK1,PRKCG			Diphthamide Biosynthesis	1.44	0.333	#NUM!	EEF2
NADH Repair	1.51	0.333	#NUM!	GAPDH		Parkinson's Signaling	1.06	0.0625	#NUM!	MAPK1			NADH Repair	1.44	0.333	#NUM!	GAPDH
Serine Biosynthesis	1.51	0.333	#NUM!	PSAT1		PDGF Signaling	1.05	0.023	#NUM!	MAPK1,SYNJ1			Serine Biosynthesis	1.44	0.333	#NUM!	PSAT1
Palmitate Biosynthesis I (Animals)	1.51	0.333	#NUM!	FASN		MicroRNA Biogenesis Signaling Pathway	1.03	0.016	#NUM!	HNRNPA2B1,MAPK1,RAN			Palmitate Biosynthesis I (Animals)	1.44	0.333	#NUM!	FASN
L-cysteine Degradation III	1.51	0.333	#NUM!	GOT1		RAN Signaling	1.03	0.0588	#NUM!	RAN			L-cysteine Degradation III	1.44	0.333	#NUM!	GOT1
4-aminobutyrate Degradation I	1.51	0.333	#NUM!	ABAT		1D-myo-inositol Hexakisphosphate Biosynthesis II (Mammalian)	1.03	0.0588	#NUM!	SYNJ1			Hypusine Biosynthesis	1.44	0.333	#NUM!	EIF5A
Mitotic Roles of Polo-Like Kinase	1.49	0.0448	#NUM!	HSP90AA1,HSP90AB1,PPP2R1A		D-myo-inositol (1,3,4)-trisphosphate Biosynthesis	1.03	0.0588	#NUM!	SYNJ1			Human Embryonic Stem Cell Pluripotency	1.44	0.0299	-2.449	CTNNB1,MAP2K1,MAP2K2,PRKCB,PRKCG,RAP2B
ERBB4 Signaling	1.48	0.0441	#NUM!	PRKCG,RAP1A,RAP1B		Macrophage Classical Activation Signaling Pathway	1.02	0.0159	#NUM!	PKM,SDHA,YY1			Tryptophan Degradation III (Eukaryotic)	1.44	0.08	#NUM!	ACAT1,HSD17B10
Glutathione Redox Reactions I	1.47	0.0714	#NUM!	GSTM1,GSTM2		Crosstalk between Dendritic Cells and Natural Killer Cells	1.02	0.022	#NUM!	CAMK2A,CAMK2D			Sumoylation Pathway	1.43	0.0388	#NUM!	Cdc42,RAC1,RAC2,RAC3
Neurovascular Coupling Signaling Pathway	1.47	0.0259	-0.816	CACNG8,Calm1 (includes others),GAD1,PRKAR2A,RHOA,ROCK2		Production of Nitric Oxide and Reactive Oxygen Species in Macrophages	1.01	0.0157	#NUM!	ALB,MAPK1,PRKCG			CDX Gastrointestinal Cancer Signaling Pathway	1.43	0.0297	0	CTNNB1,MAP2K1,MAP2K2,RAC1,RAC2,RAC3
GPCR-Mediated Nutrient Sensing in Enteroendocrine Cells	1.47	0.0339	0	CACNG8,GNAS,PRKAR2A,PRKCG		ERBB Signaling	1	0.0215	#NUM!	MAPK1,PRKCG			Mouse Embryonic Stem Cell Pluripotency	1.42	0.0385	-2	CTNNB1,MAP2K1,MAP2K2,RAP2B
Stearate Biosynthesis I (Animals)	1.46	0.0435	#NUM!	CBR1,DHRS1,FASN		Endothelin-1 Signaling	0.997	0.0155	#NUM!	GNAS,MAPK1,PRKCG			D-myo-inositol (1,4,5)-Trisphosphate Biosynthesis	1.4	0.0769	#NUM!	PI4KA,PIP5K1A
Regulation of eIF4 and p70S6K Signaling	1.4	0.0276	#NUM!	EIF2S1,EIF4A1,PPP2R1A,RAP1A,RAP1B		PPARα/RXRα Activation	0.992	0.0154	#NUM!	GNAS,GOT2,MAPK1			Methionine Degradation I (to Homocysteine)	1.37	0.0741	#NUM!	AHCY,AHCYL1
2-ketoglutarate Dehydrogenase Complex	1.39	0.25	#NUM!	DLD		Prolactin Signaling	0.986	0.0211	#NUM!	MAPK1,PRKCG			Telomerase Signaling	1.37	0.037	-1	MAP2K1,MAP2K2,PPP2R2A,RAP2B
Branched-chain α-keto acid Dehydrogenase Complex	1.39	0.25	#NUM!	DLD		IL-1 Signaling	0.979	0.0208	#NUM!	GNAS,MAPK1			Ovarian Cancer Signaling	1.36	0.0316	-2	CTNNB1,MAP2K1,MAP2K2,PRKACA,RAP2B
Phenylethylamine Degradation I	1.39	0.25	#NUM!	ALDH2		Synaptic Long Term Depression	0.978	0.0152	#NUM!	GNAS,MAPK1,PRKCG			Branched-chain α-keto acid Dehydrogenase Complex	1.32	0.25	#NUM!	DLD
D-glucuronate Degradation I	1.39	0.25	#NUM!	AKR1B1		Pulmonary Healing Signaling Pathway	0.973	0.0151	#NUM!	IDH2,MAPK1,PRKCG			Phenylethylamine Degradation I	1.32	0.25	#NUM!	ALDH3A2
Molybdenum Cofactor Biosynthesis	1.39	0.25	#NUM!	GPHN		Salvage Pathways of Pyrimidine Ribonucleotides	0.971	0.0206	#NUM!	DYRK1A,MAPK1			Glutathione Redox Reactions II	1.32	0.25	#NUM!	PDIA3
GP6 Signaling Pathway	1.37	0.0315	-2	Calm1 (includes others),PRKCG,RAC1,RAP1B		Melanocyte Development and Pigmentation Signaling	0.964	0.0204	#NUM!	GNAS,MAPK1			D-glucuronate Degradation I	1.32	0.25	#NUM!	AKR1A1
GDNF Family Ligand-Receptor Interactions	1.36	0.0395	#NUM!	RAC1,RAP1A,RAP1B		Ephrin Receptor Signaling	0.958	0.0149	#NUM!	ARPC4,GNAS,MAPK1			Melatonin Degradation II	1.32	0.25	#NUM!	MAOA
Hypoxia Signaling in the Cardiovascular System	1.36	0.0395	#NUM!	HSP90AA1,HSP90AB1,LDHA		VEGF Signaling	0.957	0.0202	#NUM!	MAPK1,SFN			Phenylalanine Degradation I (Aerobic)	1.32	0.25	#NUM!	QDPR
NF-κB Activation by Viruses	1.33	0.0385	#NUM!	PRKCG,RAP1A,RAP1B		Molecular Mechanisms of Cancer	0.932	0.0111	#NUM!	CAMK2A,CAMK2D,GNAS,MAPK1,PRKCG			Cysteine Biosynthesis III (mammalia)	1.32	0.069	#NUM!	AHCY,AHCYL1
Role of JAK family kinases in IL-6-type Cytokine Signaling	1.31	0.038	#NUM!	HSP90AA1,HSP90AB1,SERPINA1		Sumoylation Pathway	0.928	0.0194	#NUM!	ARHGDIA,RAN			Autophagy	1.31	0.0278	-1.633	GSK3A,MAP2K1,MAP2K2,PPP2R2A,PRKACA,SLC3A2
Gα12/13 Signaling	1.31	0.0301	0	RAP1A,RAP1B,RHOA,ROCK2		Glucocorticoid Receptor Signaling	0.928	0.0103	#NUM!	ATP5F1B,CYC1,MAPK1,PC,SDHA,YWHAH			Transcriptional Regulatory Network in Embryonic Stem Cells	1.3	0.0305	-2.236	CTNNB1,GRIN1,MAP2K1,MAP2K2,RAP2B
Regulation Of The Epithelial Mesenchymal Transition By Growth Factors Pathway	1.31	0.026	-2.236	RAC1,RAP1A,RAP1B,RHOA,VIM		Myelination Signaling Pathway	0.925	0.0122	-2	CNP,MAPK1,PLP1,YY1			Prostate Cancer Signaling	1.3	0.0351	#NUM!	CTNNB1,MAP2K1,MAP2K2,RAP2B
Superpathway of Serine and Glycine Biosynthesis I	1.3	0.2	#NUM!	PSAT1		Mouse Embryonic Stem Cell Pluripotency	0.922	0.0192	#NUM!	MAPK1,ZFP42			Stearate Biosynthesis I (Animals)	1.29	0.0435	#NUM!	ACOT7,ACSL6,FASN
2-oxobutanoate Degradation I	1.3	0.2	#NUM!	DLD		Apoptosis Signaling	0.922	0.0192	#NUM!	CYC1,MAPK1			Serotonin Degradation	1.24	0.0417	#NUM!	AKR1A1,ALDH3A2,MAOA
CTLA4 Signaling in Cytotoxic T Lymphocytes	1.29	0.0181	-0.905	AP2A2,Ap2b1,AP2M1,ARF1,CLTC,PPP2R1A,RAC1,RAC2,RAC3,RAP1A,RAP1B		IL-8 Signaling	0.921	0.0143	#NUM!	GNAS,MAPK1,PRKCG			Dopamine Degradation	1.24	0.0625	#NUM!	ALDH3A2,MAOA
DHCR24 Signaling Pathway	1.27	0.0292	-2	PRKCG,RAP1A,RAP1B,SERPINA1		Role of Macrophages, Fibroblasts and Endothelial Cells in Rheumatoid Arthritis	0.908	0.012	#NUM!	CAMK2A,CAMK2D,MAPK1,PRKCG			NGF Signaling	1.23	0.0333	-2	MAP2K1,MAP2K2,RAC1,RAP2B
VEGF Family Ligand-Receptor Interactions	1.25	0.0357	#NUM!	PRKCG,RAP1A,RAP1B		Vitamin-C Transport	0.907	0.0435	#NUM!	SLC2A3			Superpathway of Serine and Glycine Biosynthesis I	1.23	0.2	#NUM!	PSAT1
Human Embryonic Stem Cell Pluripotency	1.24	0.0249	-2.236	HSP90AA1,HSP90AB1,PRKCG,RAP1A,RAP1B		ERK/MAPK Signaling	0.899	0.014	#NUM!	MAPK1,PRKCG,YWHAH			2-oxobutanoate Degradation I	1.23	0.2	#NUM!	DLD
Arginine Biosynthesis IV	1.22	0.167	#NUM!	GLUD1		IL-22 Signaling	0.89	0.0417	#NUM!	MAPK1			Caveolar-mediated Endocytosis Signaling	1.2	0.04	#NUM!	DNM2,RAB5A,RAB5B
Pentose Phosphate Pathway (Non-oxidative Branch)	1.22	0.167	#NUM!	TKT		RHOGDI Signaling	0.878	0.0136	#NUM!	ARHGDIA,ARPC4,GNAS			Granzyme A Signaling	1.2	0.04	#NUM!	MBP,NDUFA10,NDUFS2
Glycerol Degradation I	1.22	0.167	#NUM!	GPD2		IL-17A Signaling in Gastric Cells	0.858	0.0385	#NUM!	MAPK1			4-1BB Signaling in T Lymphocytes	1.2	0.0588	#NUM!	MAP2K1,MAP2K2
Glycine Cleavage Complex	1.22	0.167	#NUM!	DLD		Antioxidant Action of Vitamin C	0.857	0.0175	#NUM!	MAPK1,SLC2A3			Role of NANOG in Mammalian Embryonic Stem Cell Pluripotency	1.19	0.0323	-2	CTNNB1,MAP2K1,MAP2K2,RAP2B
GDP-mannose Biosynthesis	1.22	0.167	#NUM!	GPI		CDK5 Signaling	0.851	0.0174	#NUM!	GNAS,MAPK1			Hypoxia Signaling in the Cardiovascular System	1.19	0.0395	#NUM!	LDHA,UBE2V1,UBE2V2
PDGF Signaling	1.21	0.0345	#NUM!	RAP1A,RAP1B,SYNJ1		Methionine Degradation I (to Homocysteine)	0.842	0.037	#NUM!	AHCY			Superpathway of Inositol Phosphate Compounds	1.18	0.0256	-1.342	ATP1A1,ITPKA,PDXP,PI4KA,PIP5K1A,PPP2R2A
PKCθ Signaling in T Lymphocytes	1.19	0.0179	-2.333	CACNG8,CAMK2A,CAMK2B,CAMK2G,PPP3CA,RAC1,RAC2,RAC3,RAP1A,RAP1B		GPCR-Mediated Nutrient Sensing in Enteroendocrine Cells	0.833	0.0169	#NUM!	GNAS,PRKCG			Ethanol Degradation II	1.17	0.0571	#NUM!	AKR1A1,ALDH3A2
Regulation of Cellular Mechanics by Calpain Protease	1.18	0.0333	#NUM!	EZR,RAP1A,RAP1B		Cholecystokinin/Gastrin-mediated Signaling	0.827	0.0168	#NUM!	MAPK1,PRKCG			CTLA4 Signaling in Cytotoxic T Lymphocytes	1.17	0.0197	-1.155	AP1G1,AP2A2,Ap2b1,AP2M1,ARF1,CLTC,GSK3A,PPP2R2A,RAC1,RAC2,RAC3,RAP2B
Ceramide Signaling	1.17	0.033	#NUM!	PPP2R1A,RAP1A,RAP1B		Sphingosine-1-phosphate Signaling	0.822	0.0167	#NUM!	ASAH1,MAPK1			GP6 Signaling Pathway	1.16	0.0315	-1	GSK3A,PRKCB,PRKCG,RAC1
BMP signaling pathway	1.17	0.033	#NUM!	PRKAR2A,RAP1A,RAP1B		Nitric Oxide Signaling in the Cardiovascular System	0.822	0.0167	#NUM!	MAPK1,PRKCG			NF-κB Activation by Viruses	1.16	0.0385	#NUM!	PRKCB,PRKCG,RAP2B
Acetone Degradation I (to Methylglyoxal)	1.16	0.0476	#NUM!	CBR1,DHRS1		Renin-Angiotensin Signaling	0.816	0.0165	#NUM!	MAPK1,PRKCG			Neurotrophin/TRK Signaling	1.16	0.0385	#NUM!	MAP2K1,MAP2K2,RAP2B
Trehalose Degradation II (Trehalase)	1.15	0.143	#NUM!	HK1		Cysteine Biosynthesis III (mammalia)	0.814	0.0345	#NUM!	AHCY			Arginine Biosynthesis IV	1.15	0.167	#NUM!	GLUD1
Systemic Lupus Erythematosus In T Cell Signaling Pathway	1.15	0.0171	-0.302	EZR,PPP2R1A,PPP3CA,RAC1,RAC2,RAC3,RAP1A,RAP1B,RHOA,RHOC,ROCK2		Role of NANOG in Mammalian Embryonic Stem Cell Pluripotency	0.799	0.0161	#NUM!	MAPK1,ZFP42			Pentose Phosphate Pathway (Non-oxidative Branch)	1.15	0.167	#NUM!	TKT
Oncostatin M Signaling	1.14	0.0465	#NUM!	RAP1A,RAP1B		RHOA Signaling	0.799	0.0161	#NUM!	ARPC4,PFN2			Glycerol Degradation I	1.15	0.167	#NUM!	GPD2
Autophagy	1.13	0.0231	-0.447	ARL8B,Calm1 (includes others),PPP2R1A,PPP3CA,PRKAR2A		Gαs Signaling	0.788	0.0159	#NUM!	GNAS,MAPK1			Glycine Cleavage Complex	1.15	0.167	#NUM!	DLD
Prolactin Signaling	1.12	0.0316	#NUM!	PRKCG,RAP1A,RAP1B		Sonic Hedgehog Signaling	0.787	0.0323	#NUM!	DYRK1A			GDP-mannose Biosynthesis	1.15	0.167	#NUM!	GPI
Salvage Pathways of Pyrimidine Ribonucleotides	1.1	0.0309	#NUM!	AK5,PAK1,PAK3		Chaperone Mediated Autophagy Signaling Pathway	0.784	0.00933	-1.633	ATP6V0A2,ATP6V1A,ATP6V1B2,ATP6V1C1,IDH2,MAPK1			Maturity Onset Diabetes of Young (MODY) Signaling	1.15	0.038	#NUM!	CACNG8,GAPDH,OGDH
Superoxide Radicals Degradation	1.1	0.125	#NUM!	SOD2		Actin Cytoskeleton Signaling	0.783	0.0123	#NUM!	ARPC4,MAPK1,PFN2			Acute Phase Response Signaling	1.12	0.027	-2.236	HNRNPK,MAP2K1,MAP2K2,RAP2B,TRADD
nNOS Signaling in Skeletal Muscle Cells	1.06	0.0417	#NUM!	CACNG8,Calm1 (includes others)		HGF Signaling	0.757	0.0152	#NUM!	MAPK1,PRKCG			FLT3 Signaling in Hematopoietic Progenitor Cells	1.11	0.0366	#NUM!	MAP2K1,MAP2K2,RAP2B
Citrulline Biosynthesis	1.05	0.111	#NUM!	GLS		P2Y Purigenic Receptor Signaling Pathway	0.752	0.015	#NUM!	MAPK1,PRKCG			JAK/STAT Signaling	1.11	0.0366	#NUM!	MAP2K1,MAP2K2,RAP2B
Spliceosomal Cycle	1.04	0.0408	#NUM!	DDX39B,HSPA8		4-1BB Signaling in T Lymphocytes	0.751	0.0294	#NUM!	MAPK1			Antigen Presentation Pathway	1.09	0.0513	#NUM!	PDIA3,PSMB5
Melanoma Signaling	1.03	0.04	#NUM!	RAP1A,RAP1B		Inhibition of Angiogenesis by TSP1	0.751	0.0294	#NUM!	MAPK1			Trehalose Degradation II (Trehalase)	1.09	0.143	#NUM!	HK1
TNFR1 Signaling	1.01	0.0392	#NUM!	PAK1,PAK3		Sperm Motility	0.737	0.0117	#NUM!	DYRK1A,GNAS,PRKCG			Thioredoxin Pathway	1.09	0.143	#NUM!	TXNRD1
Calcium Transport I	1.01	0.1	#NUM!	ATP2B4		Role of PKR in Interferon Induction and Antiviral Response	0.737	0.0147	#NUM!	CYC1,MAPK1			Glycogen Biosynthesis II (from UDP-D-Glucose)	1.09	0.143	#NUM!	UGP2
Ketolysis	1.01	0.1	#NUM!	BDH1		DHCR24 Signaling Pathway	0.732	0.0146	#NUM!	ALB,PRKCG			STAT3 Pathway	1.08	0.0296	-2	MAP2K1,MAP2K2,RAC1,RAP2B
Ketogenesis	0.967	0.0909	#NUM!	BDH1		RAC Signaling	0.732	0.0146	#NUM!	ARPC4,MAPK1			Role of MAPK Signaling in the Pathogenesis of Influenza	1.08	0.0357	#NUM!	MAP2K1,MAP2K2,RAP2B
Pentose Phosphate Pathway	0.967	0.0909	#NUM!	TKT		MIF-mediated Glucocorticoid Regulation	0.728	0.0278	#NUM!	MAPK1			Role of PKR in Interferon Induction and Antiviral Response	1.08	0.0294	#NUM!	CYC1,HSPA4,HSPA5,HSPA9
CSDE1 Signaling Pathway	0.944	0.0357	#NUM!	RAC1,VIM		White Adipose Tissue Browning Pathway	0.727	0.0145	#NUM!	GNAS,MAPK1			HIPPO signaling	1.06	0.0349	#NUM!	PPP2R2A,YWHAG,YWHAH
Tumor Microenvironment Pathway	0.941	0.0223	-1	RAC1,RAP1A,RAP1B,SLC2A1		Gαi Signaling	0.718	0.0143	#NUM!	GNAS,MAPK1			Xenobiotic Metabolism AHR Signaling Pathway	1.05	0.0345	#NUM!	ALDH1L1,ALDH3A2,ALDH5A1
D-myo-inositol (1,4,5,6)-Tetrakisphosphate Biosynthesis	0.934	0.0222	#NUM!	PLPPR4,PPP2R1A,PPP3CA,SYNJ1		Insulin Receptor Signaling	0.718	0.0143	#NUM!	MAPK1,SYNJ1			LPS/IL-1 Mediated Inhibition of RXR Function	1.04	0.0235	#NUM!	ACSL6,ALDH1L1,ALDH3A2,ALDH5A1,MAOA,XPO1
D-myo-inositol (3,4,5,6)-tetrakisphosphate Biosynthesis	0.934	0.0222	#NUM!	PLPPR4,PPP2R1A,PPP3CA,SYNJ1		Complement System	0.718	0.027	#NUM!	C1QB			TEC Kinase Signaling	1.02	0.019	#NUM!	Cdc42,GNA11,GNA12,GNA14,GNB1,PRKCB,PRKCG,PTK2B,RAC1,RAC2,RAC3
GDP-glucose Biosynthesis	0.932	0.0833	#NUM!	HK1		IL-17A Signaling in Fibroblasts	0.707	0.0263	#NUM!	MAPK1			Regulation of Cellular Mechanics by Calpain Protease	1.02	0.0333	#NUM!	ACTN1,RAP2B,VCL
CNTF Signaling	0.931	0.0351	#NUM!	RAP1A,RAP1B		Signaling by Rho Family GTPases	0.704	0.0112	#NUM!	ARPC4,GNAS,MAPK1			Ceramide Signaling	1	0.033	#NUM!	MAP2K1,PPP2R2A,RAP2B
Triacylglycerol Degradation	0.931	0.0351	#NUM!	AARS1,ALDH2		Xenobiotic Metabolism General Signaling Pathway	0.704	0.014	#NUM!	MAPK1,PRKCG			Acute Myeloid Leukemia Signaling	1	0.033	#NUM!	MAP2K1,MAP2K2,RAP2B
Wound Healing Signaling Pathway	0.919	0.0198	-2.236	ACTA2,RAC1,RAP1A,RAP1B,VIM		Cardiac Hypertrophy Signaling (Enhanced)	0.698	0.00923	-2.236	CAMK2A,CAMK2D,GNAS,MAPK1,PRKCG			Crosstalk between Dendritic Cells and Natural Killer Cells	1	0.033	#NUM!	CAMK2A,CAMK2B,FSCN1
Cancer Drug Resistance By Drug Efflux	0.919	0.0345	#NUM!	RAP1A,RAP1B		Mechanisms of Viral Exit from Host Cells	0.678	0.0244	#NUM!	PRKCG			RANK Signaling in Osteoclasts	1	0.033	#NUM!	MAP2K1,MAP2K2,PTK2B
B Cell Receptor Signaling	0.91	0.0157	-2.53	Calm1 (includes others),CAMK2A,CAMK2B,CAMK2G,PPP3CA,RAC1,RAC2,RAP1A,RAP1B,SYNJ1		Semaphorin Neuronal Repulsive Signaling Pathway	0.673	0.0133	#NUM!	DPYSL2,NCAN			BER (Base Excision Repair) Pathway	1	0.0455	#NUM!	MAP2K1,MAP2K2
Acute Phase Response Signaling	0.903	0.0216	-2	RAP1A,RAP1B,SERPINA1,SOD2		NAD Signaling Pathway	0.669	0.0132	#NUM!	IDH2,SOD2			ABRA Signaling Pathway	0.994	0.0326	#NUM!	ACTN1,CFL1,VCL
Glucose and Glucose-1-phosphate Degradation	0.899	0.0769	#NUM!	HK1		April Mediated Signaling	0.669	0.0238	#NUM!	MAPK1			Coronavirus Replication Pathway	0.986	0.0444	#NUM!	GSK3A,TUBB3
IL-17 Signaling	0.89	0.0214	-2	HSP90AA1,HSP90AB1,RAP1A,RAP1B		B Cell Activating Factor Signaling	0.659	0.0233	#NUM!	MAPK1			Sucrose Degradation V (Mammalian)	0.983	0.111	#NUM!	TPI1
IL-2 Signaling	0.872	0.0323	#NUM!	RAP1A,RAP1B		Oncostatin M Signaling	0.659	0.0233	#NUM!	MAPK1			Citrulline Biosynthesis	0.983	0.111	#NUM!	GLS
Colanic Acid Building Blocks Biosynthesis	0.869	0.0714	#NUM!	GPI		Oxytocin Signaling Pathway	0.658	0.0106	#NUM!	ATP2B1,MAPK1,PRKCG			Endocannabinoid Cancer Inhibition Pathway	0.982	0.0272	0	CTNNB1,MAP2K1,MAP2K2,PRKACA
3-phosphoinositide Degradation	0.867	0.0209	#NUM!	PLPPR4,PPP2R1A,PPP3CA,SYNJ1		IL-10 Signaling	0.656	0.013	#NUM!	MAPK1,PKM			Non-Small Cell Lung Cancer Signaling	0.973	0.0319	#NUM!	MAP2K1,MAP2K2,RAP2B
Superpathway of Citrulline Metabolism	0.841	0.0667	#NUM!	GLS		Relaxin Signaling	0.652	0.0129	#NUM!	GNAS,MAPK1			3-phosphoinositide Biosynthesis	0.972	0.0243	-1	ATP1A1,PDXP,PI4KA,PIP5K1A,PPP2R2A
ERB2-ERBB3 Signaling	0.839	0.0308	#NUM!	RAP1A,RAP1B		MIF Regulation of Innate Immunity	0.651	0.0227	#NUM!	MAPK1			Dilated Cardiomyopathy Signaling Pathway	0.958	0.0267	#NUM!	CACNG8,CAMK2A,CAMK2B,PRKACA
Pyridoxal 5'-phosphate Salvage Pathway	0.839	0.0308	#NUM!	PAK1,PAK3		BER (Base Excision Repair) Pathway	0.651	0.0227	#NUM!	MAPK1			Role of IL-17F in Allergic Inflammatory Airway Diseases	0.954	0.0426	#NUM!	MAP2K1,MAP2K2
D-myo-inositol-5-phosphate Metabolism	0.838	0.0204	#NUM!	PLPPR4,PPP2R1A,PPP3CA,SYNJ1		Hepatic Fibrosis Signaling Pathway	0.649	0.00946	-1	MAPK1,PRKCG,SDHA,SOD2			Ephrin A Signaling	0.954	0.0426	#NUM!	CFL1,RAC1
CCR5 Signaling in Macrophages	0.835	0.016	#NUM!	CACNG8,Calm1 (includes others),GNAO1,GNAS,GNAZ,GNB1,GNB5,PRKCG		eNOS Signaling	0.648	0.0128	#NUM!	GNAS,PRKCG			Death Receptor Signaling	0.953	0.0312	#NUM!	CYC1,SPTAN1,TRADD
WNT/Ca+ pathway	0.828	0.0303	#NUM!	CAMK2A,PPP3CA		RAR Activation	0.637	0.00935	-1	CAMK2A,CAMK2D,MAPK1,ZBTB16			TGF-β Signaling	0.953	0.0312	#NUM!	MAP2K1,MAP2K2,RAP2B
Pulmonary Healing Signaling Pathway	0.821	0.0201	-2	PRKCG,RAC1,RAP1A,RAP1B		DNA damage-induced 14-3-3σ Signaling	0.634	0.0217	#NUM!	SFN			NAD Signaling Pathway	0.951	0.0265	-1	ACADL,HSPD1,LDHA,LDHB
D-myo-inositol (1,4,5)-trisphosphate Degradation	0.815	0.0625	#NUM!	SYNJ1		Role of IL-17F in Allergic Inflammatory Airway Diseases	0.626	0.0213	#NUM!	MAPK1			MYC Mediated Apoptosis Signaling	0.91	0.04	#NUM!	PRKACA,TRADD
Parkinson's Signaling	0.815	0.0625	#NUM!	SEPTIN5		iNOS Signaling	0.626	0.0213	#NUM!	MAPK1			Cell Cycle: G2/M DNA Damage Checkpoint Regulation	0.91	0.04	#NUM!	YWHAG,YWHAH
ID1 Signaling Pathway	0.81	0.0199	-1	RAP1A,RAP1B,RHOC,VIM		Retinol Biosynthesis	0.626	0.0213	#NUM!	ESD			FAT10 Cancer Signaling Pathway	0.91	0.04	#NUM!	CTNNB1,EEF1A1
Role of JAK1 and JAK3 in γc Cytokine Signaling	0.798	0.029	#NUM!	RAP1A,RAP1B		Apelin Muscle Signaling Pathway	0.618	0.0208	#NUM!	GNAS			Pentose Phosphate Pathway	0.901	0.0909	#NUM!	TKT
SPINK1 General Cancer Pathway	0.798	0.029	#NUM!	RAP1A,RAP1B		Spliceosomal Cycle	0.61	0.0204	#NUM!	DHX15			Glycogen Degradation II	0.866	0.0833	#NUM!	PYGB
Isoleucine Degradation I	0.791	0.0588	#NUM!	DLD		HMGB1 Signaling	0.605	0.012	#NUM!	AGER,MAPK1			GDP-glucose Biosynthesis	0.866	0.0833	#NUM!	HK1
1D-myo-inositol Hexakisphosphate Biosynthesis II (Mammalian)	0.791	0.0588	#NUM!	SYNJ1		Melanoma Signaling	0.602	0.02	#NUM!	MAPK1			WNK Renal Signaling Pathway	0.859	0.0283	#NUM!	PRKCB,PRKCG,SLC12A5
D-myo-inositol (1,3,4)-trisphosphate Biosynthesis	0.791	0.0588	#NUM!	SYNJ1		Amyloid Processing	0.595	0.0196	#NUM!	MAPK1			Phototransduction Pathway	0.856	0.037	#NUM!	GNB1,PRKACA
STAT3 Pathway	0.786	0.0222	#NUM!	RAC1,RAP1A,RAP1B		CREB Signaling in Neurons	0.571	0.00824	-2.236	CAMK2A,CAMK2D,GNAS,MAPK1,PRKCG			PPAR Signaling	0.851	0.028	#NUM!	MAP2K1,MAP2K2,RAP2B
3-phosphoinositide Biosynthesis	0.784	0.0194	#NUM!	PLPPR4,PPP2R1A,PPP3CA,SYNJ1		Triacylglycerol Biosynthesis	0.567	0.0182	#NUM!	PLPP3			Glucose and Glucose-1-phosphate Degradation	0.833	0.0769	#NUM!	HK1
Role of Tissue Factor in Cancer	0.778	0.0193	-1	PPP2R1A,RAC1,RAP1A,RAP1B		Tight Junction Signaling	0.563	0.0112	#NUM!	CLDN11,NSF			CSDE1 Signaling Pathway	0.83	0.0357	#NUM!	CTNNB1,RAC1
CD28 Signaling in T Helper Cells	0.776	0.0155	-2.121	ACTR2,ACTR3,ARPC2,ARPC4,Calm1 (includes others),PAK1,PPP3CA,RAC1		Tumor Microenvironment Pathway	0.563	0.0112	#NUM!	MAPK1,SLC2A3			B Cell Receptor Signaling	0.819	0.0173	-2.111	CAMK2A,CAMK2B,CFL1,GSK3A,MAP2K1,MAP2K2,PRKCB,PTK2B,RAC1,RAC2,RAP2B
Granzyme A Signaling	0.742	0.0267	#NUM!	NDUFB4,NDUFS1		EGF Signaling	0.56	0.0179	#NUM!	MAPK1			Role of IL-17A in Arthritis	0.818	0.0351	#NUM!	MAP2K1,MAP2K2
GPCR-Mediated Integration of Enteroendocrine Signaling Exemplified by an L Cell	0.742	0.0267	#NUM!	GNAS,PRKAR2A		D-myo-inositol (1,4,5,6)-Tetrakisphosphate Biosynthesis	0.56	0.0111	#NUM!	ATP1A1,SYNJ1			Acyl-CoA Hydrolysis	0.804	0.0714	#NUM!	ACOT7
Hereditary Breast Cancer Signaling	0.741	0.0211	#NUM!	ACTB,RAP1A,RAP1B		D-myo-inositol (3,4,5,6)-tetrakisphosphate Biosynthesis	0.56	0.0111	#NUM!	ATP1A1,SYNJ1			Glycogen Degradation III	0.804	0.0714	#NUM!	PYGB
Neurotrophin/TRK Signaling	0.716	0.0256	#NUM!	RAP1A,RAP1B		Cardiac β-adrenergic Signaling	0.56	0.0111	#NUM!	GNAS,SLC8A2			Mevalonate Pathway I	0.804	0.0714	#NUM!	ACAT1
Histamine Degradation	0.708	0.0476	#NUM!	ALDH2		CD27 Signaling in Lymphocytes	0.554	0.0175	#NUM!	CYC1			IL-12 Signaling and Production in Macrophages	0.795	0.0212	0.447	MAP2K1,MAP2K2,PRKCB,PRKCG,RAC1
Fatty Acid α-oxidation	0.708	0.0476	#NUM!	ALDH2		CNTF Signaling	0.554	0.0175	#NUM!	MAPK1			cAMP-mediated signaling	0.795	0.0212	-2.236	CAMK2A,CAMK2B,MAP2K1,MAP2K2,PRKACA
Maturity Onset Diabetes of Young (MODY) Signaling	0.707	0.0253	#NUM!	CACNG8,GAPDH		Role of IL-17A in Arthritis	0.554	0.0175	#NUM!	MAPK1			Systemic Lupus Erythematosus In T Cell Signaling Pathway	0.794	0.0171	-1.508	Cdc42,GNA12,MAP2K1,MAP2K2,MSN,PPP2R2A,RAC1,RAC2,RAC3,RAP2B,RDX
Thyroid Cancer Signaling	0.707	0.0253	#NUM!	RAP1A,RAP1B		S100 Family Signaling Pathway	0.55	0.00777	-2.449	AGER,ATP5F1B,CAMK2A,CAMK2D,MAPK1,PRKCG			Antioxidant Action of Vitamin C	0.793	0.0263	#NUM!	PDIA3,SLC2A3,TXNRD1
Heparan Sulfate Biosynthesis (Late Stages)	0.699	0.025	#NUM!	AARS1,ALDH2		Cancer Drug Resistance By Drug Efflux	0.547	0.0172	#NUM!	MAPK1			PCP (Planar Cell Polarity) Pathway	0.783	0.0333	#NUM!	PFN2,RAC1
Dopamine Receptor Signaling	0.699	0.025	#NUM!	PPP2R1A,PRKAR2A		Polyamine Regulation in Colon Cancer	0.541	0.0169	#NUM!	MAPK1			Bladder Cancer Signaling	0.777	0.0259	#NUM!	MAP2K1,MAP2K2,RAP2B
Superpathway of D-myo-inositol (1,4,5)-trisphosphate Metabolism	0.69	0.0455	#NUM!	SYNJ1		Dopamine-DARPP32 Feedback in cAMP Signaling	0.54	0.0108	#NUM!	GNAS,PRKCG			Fatty Acid Activation	0.776	0.0667	#NUM!	ACSL6
Putrescine Degradation III	0.69	0.0455	#NUM!	ALDH2		Endometrial Cancer Signaling	0.535	0.0167	#NUM!	MAPK1			Superpathway of Citrulline Metabolism	0.776	0.0667	#NUM!	GLS
FLT3 Signaling in Hematopoietic Progenitor Cells	0.683	0.0244	#NUM!	RAP1A,RAP1B		PCP (Planar Cell Polarity) Pathway	0.535	0.0167	#NUM!	PFN2			Leukotriene Biosynthesis	0.776	0.0667	#NUM!	LTA4H
JAK/STAT Signaling	0.683	0.0244	#NUM!	RAP1A,RAP1B		Granulocyte Adhesion and Diapedesis	0.53	0.0106	#NUM!	CLDN11,THY1			p70S6K Signaling	0.768	0.0172	-2.121	EEF2,MAP2K1,MAP2K2,PDIA3,PPP2R2A,PRKCB,PRKCG,RAP2B,YWHAG,YWHAH
Estrogen-Dependent Breast Cancer Signaling	0.675	0.0241	#NUM!	RAP1A,RAP1B		3-phosphoinositide Degradation	0.524	0.0105	#NUM!	ATP1A1,SYNJ1			PXR/RXR Activation	0.729	0.0308	#NUM!	ALDH3A2,PRKACA
Pyrimidine Deoxyribonucleotides De Novo Biosynthesis I	0.673	0.0435	#NUM!	AK5		IL-2 Signaling	0.523	0.0161	#NUM!	MAPK1			Pyridoxal 5'-phosphate Salvage Pathway	0.729	0.0308	#NUM!	MAP2K1,MAP2K2
Vitamin-C Transport	0.673	0.0435	#NUM!	SLC2A1		Xenobiotic Metabolism CAR Signaling Pathway	0.521	0.0104	#NUM!	MAPK1,PRKCG			RAN Signaling	0.727	0.0588	#NUM!	XPO1
Role of MAPK Signaling in the Pathogenesis of Influenza	0.667	0.0238	#NUM!	RAP1A,RAP1B		D-myo-inositol-5-phosphate Metabolism	0.509	0.0102	#NUM!	ATP1A1,SYNJ1			1D-myo-inositol Hexakisphosphate Biosynthesis II (Mammalian)	0.727	0.0588	#NUM!	ITPKA
Superpathway of Inositol Phosphate Compounds	0.652	0.0171	#NUM!	PLPPR4,PPP2R1A,PPP3CA,SYNJ1		ERB2-ERBB3 Signaling	0.506	0.0154	#NUM!	MAPK1			D-myo-inositol (1,3,4)-trisphosphate Biosynthesis	0.727	0.0588	#NUM!	ITPKA
Ovarian Cancer Signaling	0.65	0.019	#NUM!	PRKAR2A,RAP1A,RAP1B		Oxytocin In Brain Signaling Pathway	0.5	0.0101	#NUM!	MAPK1,PRKCG			IL-15 Production	0.726	0.0244	#NUM!	MAP2K1,PTK2B,TWF1
Heparan Sulfate Biosynthesis	0.645	0.023	#NUM!	AARS1,ALDH2		Adrenomedullin signaling pathway	0.5	0.0101	#NUM!	GNAS,MAPK1			Role of PI3K/AKT Signaling in the Pathogenesis of Influenza	0.719	0.0303	#NUM!	MAP2K1,MAP2K2
Ethanol Degradation IV	0.641	0.04	#NUM!	ALDH2		Role of PI3K/AKT Signaling in the Pathogenesis of Influenza	0.5	0.0152	#NUM!	MAPK1			WNT/Ca+ pathway	0.719	0.0303	#NUM!	CAMK2A,PDIA3
RANK Signaling in Osteoclasts	0.617	0.022	#NUM!	Calm1 (includes others),PPP3CA		WNT/Ca+ pathway	0.5	0.0152	#NUM!	CAMK2A			Wound Healing Signaling Pathway	0.716	0.0198	-2.236	MAP2K1,MAP2K2,RAC1,RAP2B,TRADD
Tryptophan Degradation X (Mammalian, via Tryptamine)	0.612	0.037	#NUM!	ALDH2		CD40 Signaling	0.495	0.0149	#NUM!	MAPK1			CD40 Signaling	0.709	0.0299	#NUM!	MAP2K1,MAP2K2
Methionine Degradation I (to Homocysteine)	0.612	0.037	#NUM!	AHCYL1		IL-17A Signaling in Airway Cells	0.495	0.0149	#NUM!	MAPK1			IL-17A Signaling in Airway Cells	0.709	0.0299	#NUM!	MAP2K1,MAP2K2
CDC42 Signaling	0.61	0.0139	-0.378	ACTR2,ACTR3,ARPC2,ARPC4,BAIAP2,EXOC4,PAK1,PAK3		Human Embryonic Stem Cell Pluripotency	0.495	0.00995	#NUM!	MAPK1,PRKCG			Pancreatic Adenocarcinoma Signaling	0.705	0.0238	#NUM!	MAP2K1,MAP2K2,RAC1
Pyroptosis Signaling Pathway	0.603	0.0215	#NUM!	PRKAR2A,RHOA		ILK Signaling	0.495	0.00995	#NUM!	DSP,MAPK1			Superpathway of Geranylgeranyldiphosphate Biosynthesis I (via Mevalonate)	0.705	0.0556	#NUM!	ACAT1
CDP-diacylglycerol Biosynthesis I	0.598	0.0357	#NUM!	GPD2		Coronavirus Pathogenesis Pathway	0.486	0.0098	#NUM!	ATP6V1A,MAPK1			Role of JAK1 and JAK3 in γc Cytokine Signaling	0.69	0.029	#NUM!	PTK2B,RAP2B
p70S6K Signaling	0.597	0.0138	-1.342	EEF2,PPP2R1A,PRKCG,RAP1A,RAP1B,YWHAE,YWHAG,YWHAQ		Agrin Interactions at Neuromuscular Junction	0.485	0.0145	#NUM!	MAPK1			Regulation Of The Epithelial Mesenchymal Transition By Growth Factors Pathway	0.688	0.0208	-2	MAP2K1,MAP2K2,RAC1,RAP2B
Non-Small Cell Lung Cancer Signaling	0.597	0.0213	#NUM!	RAP1A,RAP1B		Role of JAK1 and JAK3 in γc Cytokine Signaling	0.485	0.0145	#NUM!	MAPK1			IL-6 Signaling	0.685	0.0233	#NUM!	MAP2K1,MAP2K2,RAP2B
Ribonucleotide Reductase Signaling Pathway	0.591	0.0176	#NUM!	ACTB,H3-3A/H3-3B,H3C14		Stearate Biosynthesis I (Animals)	0.485	0.0145	#NUM!	ACOT7			γ-linolenate Biosynthesis II (Animals)	0.684	0.0526	#NUM!	ACSL6
Cysteine Biosynthesis III (mammalia)	0.585	0.0345	#NUM!	AHCYL1		SPINK1 General Cancer Pathway	0.485	0.0145	#NUM!	MAPK1			Mitochondrial L-carnitine Shuttle Pathway	0.684	0.0526	#NUM!	ACSL6
TGF-β Signaling	0.584	0.0208	#NUM!	RAP1A,RAP1B		3-phosphoinositide Biosynthesis	0.481	0.00971	#NUM!	ATP1A1,SYNJ1			Regulation of the Epithelial-Mesenchymal Transition Pathway	0.672	0.0205	#NUM!	CTNNB1,MAP2K1,MAP2K2,RAP2B
SAPK/JNK Signaling	0.581	0.0139	-2.449	GNB1,GNB5,RAC1,RAC2,RAC3,RAP1A,RAP1B		Glioma Invasiveness Signaling	0.465	0.0137	#NUM!	MAPK1			Growth Hormone Signaling	0.672	0.0282	#NUM!	PRKCB,PRKCG
PI3K Signaling in B Lymphocytes	0.573	0.0135	-2.121	Calm1 (includes others),CAMK2A,CAMK2B,CAMK2G,PPP3CA,RAC1,RAP1A,RAP1B		mTOR Signaling	0.459	0.00935	#NUM!	MAPK1,PRKCG			Histamine Degradation	0.646	0.0476	#NUM!	ALDH3A2
Phosphatidylglycerol Biosynthesis II (Non-plastidic)	0.573	0.0333	#NUM!	GPD2		Caveolar-mediated Endocytosis Signaling	0.455	0.0133	#NUM!	ALB			Fatty Acid α-oxidation	0.646	0.0476	#NUM!	ALDH3A2
Role of p14/p19ARF in Tumor Suppression	0.573	0.0333	#NUM!	RAC1		GPCR-Mediated Integration of Enteroendocrine Signaling Exemplified by an L Cell	0.455	0.0133	#NUM!	GNAS			Endoplasmic Reticulum Stress Pathway	0.646	0.0476	#NUM!	HSPA5
WNT/β-catenin Signaling	0.572	0.0172	#NUM!	GNAO1,LRP1,PPP2R1A		Autophagy	0.454	0.00926	#NUM!	MAPK1,VPS11			DHCR24 Signaling Pathway	0.635	0.0219	#NUM!	PRKCB,PRKCG,RAP2B
UVA-Induced MAPK Signaling	0.571	0.0204	#NUM!	RAP1A,RAP1B		Leptin Signaling in Obesity	0.451	0.0132	#NUM!	MAPK1			Superpathway of D-myo-inositol (1,4,5)-trisphosphate Metabolism	0.628	0.0455	#NUM!	ITPKA
Phospholipase C Signaling	0.57	0.0125	-1.667	Calm1 (includes others),GNAS,GNB1,GNB5,PEBP1,PPP3CA,PRKCG,RAC1,RAC2,RAC3,RAP1A,RAP1B,RHOA,RHOC		GDNF Family Ligand-Receptor Interactions	0.451	0.0132	#NUM!	MAPK1			VDR/RXR Activation	0.612	0.0256	#NUM!	PRKCB,PRKCG
LPS/IL-1 Mediated Inhibition of RXR Function	0.569	0.0157	#NUM!	ALDH2,GSTM1,GSTM2,GSTM5		Macropinocytosis Signaling	0.451	0.0132	#NUM!	PRKCG			Role of MAPK Signaling in Inhibiting the Pathogenesis of Influenza	0.604	0.0253	#NUM!	MAP2K1,MAP2K2
Sonic Hedgehog Signaling	0.56	0.0323	#NUM!	PRKAR2A		TREM1 Signaling	0.446	0.013	#NUM!	MAPK1			CCR5 Signaling in Macrophages	0.583	0.016	#NUM!	CACNG8,GNA11,GNA12,GNA14,GNB1,PRKCB,PRKCG,PTK2B
Dopamine Degradation	0.549	0.0312	#NUM!	ALDH2		Antiproliferative Role of Somatostatin Receptor 2	0.446	0.013	#NUM!	MAPK1			BEX2 Signaling Pathway	0.581	0.0244	#NUM!	CTNNB1,PPP2R2A
Mouse Embryonic Stem Cell Pluripotency	0.536	0.0192	#NUM!	RAP1A,RAP1B		Toll-like Receptor Signaling	0.442	0.0128	#NUM!	MAPK1			Ethanol Degradation IV	0.58	0.04	#NUM!	ALDH3A2
Inhibition of Angiogenesis by TSP1	0.527	0.0294	#NUM!	CD47		Neurotrophin/TRK Signaling	0.442	0.0128	#NUM!	MAPK1			SAPK/JNK Signaling	0.575	0.0159	-2.828	GNA12,GNB1,HNRNPK,RAC1,RAC2,RAC3,RAP2B,TRADD
WNK Renal Signaling Pathway	0.524	0.0189	#NUM!	Calm1 (includes others),PRKCG		IL-7 Signaling Pathway	0.442	0.0128	#NUM!	MAPK1			Estrogen-Dependent Breast Cancer Signaling	0.574	0.0241	#NUM!	HSD17B10,RAP2B
Oxytocin In Spinal Neurons Signaling Pathway	0.516	0.0286	#NUM!	GAD1		Renal Cell Carcinoma Signaling	0.437	0.0127	#NUM!	MAPK1			TR/RXR Activation	0.567	0.0238	#NUM!	FASN,PFKP
Coagulation System	0.516	0.0286	#NUM!	SERPINA1		Thyroid Cancer Signaling	0.437	0.0127	#NUM!	MAPK1			PEDF Signaling	0.567	0.0238	#NUM!	RAC1,RAP2B
Ethanol Degradation II	0.516	0.0286	#NUM!	ALDH2		Role of JAK family kinases in IL-6-type Cytokine Signaling	0.437	0.0127	#NUM!	MAPK1			Cellular Effects of Sildenafil (Viagra)	0.562	0.02	#NUM!	CACNG8,PDIA3,PRKACA
Macrophage Alternative Activation Signaling Pathway	0.509	0.0159	#NUM!	ACLY,H3-3A/H3-3B,H3C14		Role of MAPK Signaling in Inhibiting the Pathogenesis of Influenza	0.437	0.0127	#NUM!	MAPK1			FGF Signaling	0.552	0.0233	#NUM!	MAP2K1,RAC1
Noradrenaline and Adrenaline Degradation	0.496	0.027	#NUM!	ALDH2		Role of BRCA1 in DNA Damage Response	0.433	0.0125	#NUM!	POU2F1			Apelin Liver Signaling Pathway	0.552	0.037	#NUM!	GSK3A
Cell Cycle Regulation by BTG Family Proteins	0.487	0.0263	#NUM!	PPP2R1A		FLT3 Signaling in Hematopoietic Progenitor Cells	0.425	0.0122	#NUM!	MAPK1			Multiple Sclerosis Signaling Pathway	0.547	0.018	-1	GRIN1,MBP,MOG,PLP1
Regulation of the Epithelial-Mesenchymal Transition Pathway	0.486	0.0154	#NUM!	RAP1A,RAP1B,RHOA		JAK/STAT Signaling	0.425	0.0122	#NUM!	MAPK1			CDP-diacylglycerol Biosynthesis I	0.538	0.0357	#NUM!	GPD2
tRNA Charging	0.478	0.0256	#NUM!	AARS1		G-Protein Coupled Receptor Signaling	0.424	0.00711	-2.236	CAMK2A,CAMK2D,GNAS,MAPK1,PRKCG			Superpathway of Cholesterol Biosynthesis	0.525	0.0345	#NUM!	ACAT1
Pyrimidine Ribonucleotides Interconversion	0.478	0.0256	#NUM!	AK5		Estrogen-Dependent Breast Cancer Signaling	0.421	0.012	#NUM!	MAPK1			Aryl Hydrocarbon Receptor Signaling	0.517	0.0189	#NUM!	ALDH1L1,ALDH3A2,ALDH5A1
Inhibition of Matrix Metalloproteases	0.478	0.0256	#NUM!	LRP1		TR/RXR Activation	0.416	0.0119	#NUM!	ME1			Phosphatidylglycerol Biosynthesis II (Non-plastidic)	0.513	0.0333	#NUM!	GPD2
Antigen Presentation Pathway	0.478	0.0256	#NUM!	CANX		Role of MAPK Signaling in the Pathogenesis of Influenza	0.416	0.0119	#NUM!	MAPK1			Role of p14/p19ARF in Tumor Suppression	0.513	0.0333	#NUM!	RAC1
Systemic Lupus Erythematosus In B Cell Signaling Pathway	0.476	0.0124	-3	Calm1 (includes others),PPP3CA,PRKCG,RAC1,RAC2,RAC3,RAP1A,RAP1B,SYNJ1		BAG2 Signaling Pathway	0.416	0.0119	#NUM!	MAPK1			Pyroptosis Signaling Pathway	0.506	0.0215	#NUM!	DHX9,PRKACA
IL-13 Signaling Pathway	0.473	0.0172	#NUM!	RHOA,ROCK2		Superpathway of Inositol Phosphate Compounds	0.411	0.00855	#NUM!	ATP1A1,SYNJ1			Methylglyoxal Degradation III	0.501	0.0323	#NUM!	AKR1A1
Bladder Cancer Signaling	0.473	0.0172	#NUM!	RAP1A,RAP1B		FGF Signaling	0.409	0.0116	#NUM!	MAPK1			Sonic Hedgehog Signaling	0.501	0.0323	#NUM!	PRKACA
CDX Gastrointestinal Cancer Signaling Pathway	0.46	0.0149	#NUM!	RAC1,RAC2,RAC3		PKCθ Signaling in T Lymphocytes	0.401	0.00717	#NUM!	CAMK2A,CAMK2D,MAPK1,POU2F1			Salvage Pathways of Pyrimidine Ribonucleotides	0.482	0.0206	#NUM!	MAP2K1,MAP2K2
MSP-RON Signaling In Macrophages Pathway	0.458	0.0168	#NUM!	RAP1A,RAP1B		Regulation of Cellular Mechanics by Calpain Protease	0.393	0.0111	#NUM!	MAPK1			UVA-Induced MAPK Signaling	0.476	0.0204	#NUM!	PDIA3,RAP2B
p38 MAPK Signaling	0.454	0.0167	#NUM!	H3-3A/H3-3B,H3C14		RANK Signaling in Osteoclasts	0.39	0.011	#NUM!	MAPK1			Oxytocin In Spinal Neurons Signaling Pathway	0.459	0.0286	#NUM!	GNA11
Coronavirus Pathogenesis Pathway	0.453	0.0147	#NUM!	EEF1A2,KPNB1,TOMM70		BMP signaling pathway	0.39	0.011	#NUM!	MAPK1			WNT/β-catenin Signaling	0.452	0.0172	#NUM!	CTNNB1,GSK3A,PPP2R2A
Retinoate Biosynthesis I	0.452	0.0238	#NUM!	AKR1B1		Apelin Adipocyte Signaling Pathway	0.39	0.011	#NUM!	MAPK1			Pulmonary Fibrosis Idiopathic Signaling Pathway	0.441	0.0153	-2.236	CTNNB1,GNA12,MAP2K1,PTK2B,RAP2B
Pyrimidine Ribonucleotides De Novo Biosynthesis	0.452	0.0238	#NUM!	AK5		Pyroptosis Signaling Pathway	0.382	0.0108	#NUM!	MAPK1			TWEAK Signaling	0.439	0.027	#NUM!	TRADD
Neuroprotective Role of THOP1 in Alzheimer's Disease	0.449	0.0165	#NUM!	PRKAR2A,YWHAE		Actin Nucleation by ARP-WASP Complex	0.382	0.0108	#NUM!	ARPC4			Docosahexaenoic Acid (DHA) Signaling	0.43	0.0263	#NUM!	GSK3A
LXR/RXR Activation	0.44	0.0163	#NUM!	FASN,SERPINA1		Non-Small Cell Lung Cancer Signaling	0.379	0.0106	#NUM!	MAPK1			Cell Cycle Regulation by BTG Family Proteins	0.43	0.0263	#NUM!	PPP2R2A
Role of NANOG in Mammalian Embryonic Stem Cell Pluripotency	0.436	0.0161	#NUM!	RAP1A,RAP1B		Small Cell Lung Cancer Signaling	0.372	0.0104	#NUM!	CYC1			Notch Signaling	0.43	0.0263	#NUM!	CNTN1
FXR/RXR Activation	0.427	0.0159	#NUM!	FASN,SERPINA1		Death Receptor Signaling	0.372	0.0104	#NUM!	CYC1			D-myo-inositol (1,4,5,6)-Tetrakisphosphate Biosynthesis	0.428	0.0167	#NUM!	ATP1A1,PDXP,PPP2R2A
Apelin Pancreas Signaling Pathway	0.421	0.0217	#NUM!	PRKAR2A		TGF-β Signaling	0.372	0.0104	#NUM!	MAPK1			D-myo-inositol (3,4,5,6)-tetrakisphosphate Biosynthesis	0.428	0.0167	#NUM!	ATP1A1,PDXP,PPP2R2A
IL-6 Signaling	0.414	0.0155	#NUM!	RAP1A,RAP1B		Lipid Antigen Presentation by CD1	0.371	0.00723	#NUM!	Ap2b1,AP2M1,PSAP			Pyrimidine Ribonucleotides Interconversion	0.421	0.0256	#NUM!	DHX9
iNOS Signaling	0.413	0.0213	#NUM!	Calm1 (includes others)		p70S6K Signaling	0.37	0.00688	#NUM!	MAPK1,PRKCG,SFN,YWHAH			IL-33 Signaling Pathway	0.406	0.0161	#NUM!	MAP2K1,MAP2K2,PRKACA
MYC Mediated Apoptosis Signaling	0.393	0.02	#NUM!	PRKAR2A		p53 Signaling	0.365	0.0102	#NUM!	SFN			Pyrimidine Ribonucleotides De Novo Biosynthesis	0.397	0.0238	#NUM!	DHX9
Amyloid Processing	0.386	0.0196	#NUM!	PRKAR2A		UVA-Induced MAPK Signaling	0.365	0.0102	#NUM!	MAPK1			Granulocyte Adhesion and Diapedesis	0.395	0.0159	#NUM!	CLDN11,MSN,RDX
Role of Osteoblasts, Osteoclasts and Chondrocytes in Rheumatoid Arthritis	0.378	0.0132	#NUM!	Calm1 (includes others),LRP1,PPP3CA		Cardiac Hypertrophy Signaling	0.355	0.00766	#NUM!	GNAS,MAPK1			Hepatic Cholestasis	0.388	0.0157	#NUM!	PRKACA,PRKCB,PRKCG
ICOS-ICOSL Signaling in T Helper Cells	0.371	0.0118	-1.633	Calm1 (includes others),CAMK2A,CAMK2B,CAMK2G,PPP3CA,RAC1		WNK Renal Signaling Pathway	0.34	0.00943	#NUM!	PRKCG			3-phosphoinositide Degradation	0.388	0.0157	#NUM!	ATP1A1,PDXP,PPP2R2A
Role Of Chondrocytes In Rheumatoid Arthritis Signaling Pathway	0.368	0.0142	#NUM!	LRP1,PPP3CA		Paxillin Signaling	0.337	0.00935	#NUM!	MAPK1			IL-13 Signaling Pathway	0.385	0.0172	#NUM!	CTNNB1,MAOA
Lymphotoxin β Receptor Signaling	0.361	0.0182	#NUM!	CYC1		PPAR Signaling	0.337	0.00935	#NUM!	MAPK1			D-myo-inositol-5-phosphate Metabolism	0.371	0.0153	#NUM!	ATP1A1,PDXP,PPP2R2A
Triacylglycerol Biosynthesis	0.361	0.0182	#NUM!	PLPPR4		Colorectal Cancer Metastasis Signaling	0.336	0.00738	#NUM!	GNAS,MAPK1			PI3K Signaling in B Lymphocytes	0.37	0.0135	-2.828	CAMK2A,CAMK2B,MAP2K1,MAP2K2,PDIA3,PRKCB,RAC1,RAP2B
Osteoarthritis Pathway	0.356	0.0127	#NUM!	CTNNA2,LRP1,RAC1		CTLA4 Signaling in Cytotoxic T Lymphocytes	0.336	0.00658	-1	Ap2b1,AP2M1,CLTC,MAPK1			Apelin Pancreas Signaling Pathway	0.367	0.0217	#NUM!	PRKACA
FAT10 Signaling Pathway	0.356	0.0179	#NUM!	UBA1		Telomerase Signaling	0.334	0.00926	#NUM!	MAPK1			Neuroprotective Role of THOP1 in Alzheimer's Disease	0.364	0.0165	#NUM!	PRKACA,PRSS1
CD27 Signaling in Lymphocytes	0.35	0.0175	#NUM!	CYC1		Chronic Myeloid Leukemia Signaling	0.324	0.00719	#NUM!	MAPK1,RAN			Estrogen Biosynthesis	0.36	0.0213	#NUM!	HSD17B10
Oxidative Ethanol Degradation III	0.35	0.0175	#NUM!	ALDH2		Prostate Cancer Signaling	0.318	0.00877	#NUM!	MAPK1			nNOS Signaling in Skeletal Muscle Cells	0.353	0.0208	#NUM!	CACNG8
Role of CHK Proteins in Cell Cycle Checkpoint Control	0.344	0.0172	#NUM!	PPP2R1A		IL-13 Signaling Pathway	0.312	0.00862	#NUM!	MAPK1			Spliceosomal Cycle	0.346	0.0204	#NUM!	DDX39B
Polyamine Regulation in Colon Cancer	0.339	0.0169	#NUM!	RHOA		Bladder Cancer Signaling	0.312	0.00862	#NUM!	MAPK1			TNFR1 Signaling	0.334	0.0196	#NUM!	TRADD
Type II Diabetes Mellitus Signaling	0.328	0.0131	#NUM!	CACNG8,PRKCG		PAK Signaling	0.31	0.00855	#NUM!	MAPK1			Amyloid Processing	0.334	0.0196	#NUM!	PRKACA
Role of Pattern Recognition Receptors in Recognition of Bacteria and Viruses	0.319	0.0128	#NUM!	EIF2S1,PRKCG		B Cell Receptor Signaling	0.306	0.0063	-1	CAMK2A,CAMK2D,MAPK1,SYNJ1			Agranulocyte Adhesion and Diapedesis	0.328	0.0143	#NUM!	CLDN11,MSN,RDX
Transcriptional Regulatory Network in Embryonic Stem Cells	0.296	0.0122	#NUM!	RAP1A,RAP1B		MSP-RON Signaling In Macrophages Pathway	0.304	0.0084	#NUM!	MAPK1			Lymphotoxin β Receptor Signaling	0.31	0.0182	#NUM!	CYC1
Regulation of IL-2 Expression in Activated and Anergic T Lymphocytes	0.284	0.0108	-2.236	Calm1 (includes others),PPP3CA,RAC1,RAP1A,RAP1B		NGF Signaling	0.302	0.00833	#NUM!	MAPK1			Activin Inhibin Signaling Pathway	0.309	0.0138	#NUM!	CTNNB1,MAP2K1,MAP2K2
Growth Hormone Signaling	0.283	0.0141	#NUM!	PRKCG		LXR/RXR Activation	0.295	0.00813	#NUM!	ALB			EGF Signaling	0.305	0.0179	#NUM!	MAP2K1
Serotonin Degradation	0.278	0.0139	#NUM!	ALDH2		IL-15 Production	0.295	0.00813	#NUM!	DYRK1A			Triacylglycerol Degradation	0.3	0.0175	#NUM!	PPME1
G Protein Signaling Mediated by Tubby	0.275	0.0107	-0.447	GNAO1,GNAS,GNAZ,GNB1,GNB5		Senescence Pathway	0.29	0.00669	#NUM!	MAPK1,SOD2			Oxidative Ethanol Degradation III	0.3	0.0175	#NUM!	ALDH3A2
Leptin Signaling in Obesity	0.263	0.0132	#NUM!	PRKAR2A		FXR/RXR Activation	0.287	0.00794	#NUM!	ALB			Role of CHK Proteins in Cell Cycle Checkpoint Control	0.294	0.0172	#NUM!	PPP2R2A
VDR/RXR Activation	0.255	0.0128	#NUM!	PRKCG		Pancreatic Adenocarcinoma Signaling	0.287	0.00794	#NUM!	MAPK1			PKCθ Signaling in T Lymphocytes	0.286	0.0125	-2.449	CACNG8,CAMK2A,CAMK2B,RAC1,RAC2,RAC3,RAP2B
IL-7 Signaling Pathway	0.255	0.0128	#NUM!	SLC2A1		GP6 Signaling Pathway	0.285	0.00787	#NUM!	PRKCG			Systemic Lupus Erythematosus In B Cell Signaling Pathway	0.285	0.0124	-3	CTNNB1,MAP2K1,MAP2K2,PRKCB,PRKCG,RAC1,RAC2,RAC3,RAP2B
Role of BRCA1 in DNA Damage Response	0.248	0.0125	#NUM!	ACTB		Endocannabinoid Developing Neuron Pathway	0.285	0.00787	#NUM!	MAPK1			SPINK1 Pancreatic Cancer Pathway	0.284	0.0167	#NUM!	PRSS1
BEX2 Signaling Pathway	0.242	0.0122	#NUM!	PPP2R1A		IL-6 Signaling	0.28	0.00775	#NUM!	MAPK1			Role of Osteoblasts, Osteoclasts and Chondrocytes in Rheumatoid Arthritis	0.28	0.0132	#NUM!	CTNNB1,PTK2B,TRADD
Granulocyte Adhesion and Diapedesis	0.234	0.0106	#NUM!	CLDN11,EZR		Gα12/13 Signaling	0.271	0.00752	#NUM!	MAPK1			Mitotic Roles of Polo-Like Kinase	0.253	0.0149	#NUM!	PPP2R2A
Cyclins and Cell Cycle Regulation	0.232	0.0118	#NUM!	PPP2R1A		Atherosclerosis Signaling	0.271	0.00752	#NUM!	ALB			Superpathway of Melatonin Degradation	0.248	0.0147	#NUM!	MAOA
Hepatic Cholestasis	0.23	0.0105	#NUM!	PRKAR2A,PRKCG		STAT3 Pathway	0.267	0.00741	#NUM!	MAPK1			Role of Pattern Recognition Receptors in Recognition of Bacteria and Viruses	0.247	0.0128	#NUM!	PRKCB,PRKCG
FGF Signaling	0.229	0.0116	#NUM!	RAC1		CCR5 Signaling in Macrophages	0.262	0.00601	#NUM!	GNAS,MAPK1,PRKCG			Phospholipases	0.244	0.0145	#NUM!	PDIA3
Small Cell Lung Cancer Signaling	0.2	0.0104	#NUM!	CYC1		Role Of Chondrocytes In Rheumatoid Arthritis Signaling Pathway	0.255	0.00709	#NUM!	MAPK1			Eicosanoid Signaling	0.24	0.0143	#NUM!	LTA4H
Multiple Sclerosis Signaling Pathway	0	0.0045	#NUM!	PLP1		Hereditary Breast Cancer Signaling	0.253	0.00704	#NUM!	SFN			Basal Cell Carcinoma Signaling	0.233	0.0139	#NUM!	CTNNB1
Pathogen Induced Cytokine Storm Signaling Pathway	0	0.0027	#NUM!	SLC2A1		Pulmonary Fibrosis Idiopathic Signaling Pathway	0.252	0.00613	#NUM!	MAPK1,YY1			Angiopoietin Signaling	0.218	0.0132	#NUM!	RAP2B
Role Of Osteoblasts In Rheumatoid Arthritis Signaling Pathway	0	0.0041	#NUM!	LRP1		Endocannabinoid Cancer Inhibition Pathway	0.243	0.0068	#NUM!	MAPK1			Role of WNT/GSK-3β Signaling in the Pathogenesis of Influenza	0.211	0.0128	#NUM!	CTNNB1
IL-33 Signaling Pathway	0	0.00538	#NUM!	PRKAR2A		Endocannabinoid Neuronal Synapse Pathway	0.239	0.00671	#NUM!	MAPK1			IL-7 Signaling Pathway	0.211	0.0128	#NUM!	GSK3A
Activin Inhibin Signaling Pathway	0	0.00922	#NUM!	RHOA,ROCK2		Cellular Effects of Sildenafil (Viagra)	0.238	0.00667	#NUM!	GNAS			Heparan Sulfate Biosynthesis (Late Stages)	0.205	0.0125	#NUM!	PPME1
Hepatic Fibrosis / Hepatic Stellate Cell Activation	0	0.0103	#NUM!	ACTA2,MYH9		Ovarian Cancer Signaling	0.223	0.00633	#NUM!	MAPK1			ID1 Signaling Pathway	0	0.00995	#NUM!	CTNNB1,RAP2B
Role of NFAT in Regulation of the Immune Response	0	0.00964	-1.89	Calm1 (includes others),GNAO1,GNAS,GNAZ,GNB1,GNB5,KPNB1,PPP3CA,RAP1A,RAP1B		Aryl Hydrocarbon Receptor Signaling	0.222	0.00629	#NUM!	MAPK1			MicroRNA Biogenesis Signaling Pathway	0	0.0107	#NUM!	DNAJA2,RAP2B
FcγRIIB Signaling in B Lymphocytes	0	0.00563	#NUM!	CACNG8,RAP1A,RAP1B		HOTAIR Regulatory Pathway	0.215	0.00613	#NUM!	YY1			Pathogen Induced Cytokine Storm Signaling Pathway	0	0.00539	#NUM!	SLC2A3,TRADD
Calcium-induced T Lymphocyte Apoptosis	0	0.00652	#NUM!	Calm1 (includes others),PPP3CA,PRKCG		Transcriptional Regulatory Network in Embryonic Stem Cells	0.214	0.0061	#NUM!	MAPK1			Role Of Osteoblasts In Rheumatoid Arthritis Signaling Pathway	0	0.0041	#NUM!	CTNNB1
Cytotoxic T Lymphocyte-mediated Apoptosis of Target Cells	0	0.00235	#NUM!	CYC1		Ribonucleotide Reductase Signaling Pathway	0.204	0.00588	#NUM!	MAPK1			Ribonucleotide Reductase Signaling Pathway	0	0.00588	#NUM!	CTNNB1
IL-15 Signaling	0	0.00568	#NUM!	RAC3,RAP1A,RAP1B		Glioblastoma Multiforme Signaling	0.203	0.00585	#NUM!	MAPK1			IL-10 Signaling	0	0.00649	#NUM!	PKM
Lipid Antigen Presentation by CD1	0	0.00964	#NUM!	AP2A2,Ap2b1,AP2M1,CANX		Wound Healing Signaling Pathway	0	0.00397	#NUM!	MAPK1			p53 Signaling	0	0.0102	#NUM!	CTNNB1
ATM Signaling	0	0.01	#NUM!	PPP2R1A		ID1 Signaling Pathway	0	0.00498	#NUM!	MAPK1			LXR/RXR Activation	0	0.00813	#NUM!	FASN
Type I Diabetes Mellitus Signaling	0	0.00589	#NUM!	CYC1,GAD1,HSPD1		CDX Gastrointestinal Cancer Signaling Pathway	0	0.00495	#NUM!	MAPK1			FXR/RXR Activation	0	0.00794	#NUM!	FASN
Pancreatic Adenocarcinoma Signaling	0	0.00794	#NUM!	RAC1		Pathogen Induced Cytokine Storm Signaling Pathway	0	0.00539	#NUM!	MAPK1,SLC2A3			Role of NFAT in Regulation of the Immune Response	0	0.00868	-1.89	GNA11,GNA12,GNA14,GNB1,GSK3A,MAP2K1,MAP2K2,RAP2B,XPO1
Systemic Lupus Erythematosus Signaling	0	0.00187	#NUM!	RAP1A,RAP1B		Role Of Osteoblasts In Rheumatoid Arthritis Signaling Pathway	0	0.0041	#NUM!	MAPK1			FcγRIIB Signaling in B Lymphocytes	0	0.00375	#NUM!	CACNG8,RAP2B
FAK Signaling	0	0.00961	-1.897	ACTR2,ACTR3,ARPC2,ARPC4,PAK1,PAK3,RAC1,RAP1A,RAP1B,RHOA		Role Of Osteoclasts In Rheumatoid Arthritis Signaling Pathway	0	0.00324	#NUM!	MAPK1			Calcium-induced T Lymphocyte Apoptosis	0	0.00435	#NUM!	PRKCB,PRKCG
Atherosclerosis Signaling	0	0.00752	#NUM!	SERPINA1		Natural Killer Cell Signaling	0	0.00505	#NUM!	MAPK1			Cytotoxic T Lymphocyte-mediated Apoptosis of Target Cells	0	0.00235	#NUM!	CYC1
NUR77 Signaling in T Lymphocytes	0	0.00585	#NUM!	Calm1 (includes others),PPP3CA,PRKCG		Macrophage Alternative Activation Signaling Pathway	0	0.00529	#NUM!	MAPK1			IL-17 Signaling	0	0.00535	#NUM!	RAP2B
Antioxidant Action of Vitamin C	0	0.00877	#NUM!	SLC2A1		IL-33 Signaling Pathway	0	0.00538	#NUM!	MAPK1			CD28 Signaling in T Helper Cells	0	0.0116	-2.449	ARPC1A,ARPC2,ARPC4,MAP2K1,MAP2K2,RAC1
IL-4 Signaling	0	0.00347	#NUM!	RAP1A,RAP1B		NOD1/2 Signaling Pathway	0	0.00529	#NUM!	MAPK1			IL-15 Signaling	0	0.00758	-2	MAP2K1,MAP2K2,RAC3,RAP2B
NF-κB Signaling	0	0.0035	#NUM!	RAP1A,RAP1B		Activin Inhibin Signaling Pathway	0	0.00461	#NUM!	MAPK1			Dendritic Cell Maturation	0	0.00336	#NUM!	FSCN1,PDIA3
T Cell Receptor Signaling	0	0.00812	-2	Calm1 (includes others),PPP3CA,RAC1,RAP1A,RAP1B		Hepatic Cholestasis	0	0.00524	#NUM!	PRKCG			ICOS-ICOSL Signaling in T Helper Cells	0	0.00592	#NUM!	CAMK2A,CAMK2B,RAC1
Gustation Pathway	0	0.00985	#NUM!	CACNG8,PRKAR2A		Role of NFAT in Regulation of the Immune Response	0	0.00193	#NUM!	GNAS,MAPK1			Lipid Antigen Presentation by CD1	0	0.00964	#NUM!	AP2A2,Ap2b1,AP2M1,PDIA3
Th17 Activation Pathway	0	0.00413	#NUM!	HSP90AA1,HSP90AB1		Calcium-induced T Lymphocyte Apoptosis	0	0.00217	#NUM!	PRKCG			ATM Signaling	0	0.01	#NUM!	PPP2R2A
Apelin Cardiomyocyte Signaling Pathway	0	0.0101	#NUM!	PRKCG		Cytotoxic T Lymphocyte-mediated Apoptosis of Target Cells	0	0.00235	#NUM!	CYC1			Type I Diabetes Mellitus Signaling	0	0.00589	#NUM!	CYC1,HSPD1,TRADD
T Cell Exhaustion Signaling Pathway	0	0.00529	#NUM!	PPP2R1A,RAP1A,RAP1B		IL-17 Signaling	0	0.00535	#NUM!	MAPK1			Small Cell Lung Cancer Signaling	0	0.0104	#NUM!	CYC1
prion+trazodone (AHA labelled) vs prion (AHA labelled)						CD28 Signaling in T Helper Cells	0	0.00193	#NUM!	ARPC4			G Protein Signaling Mediated by Tubby	0	0.00855	-2	GNA11,GNA12,GNA14,GNB1
	-log(p-value)	Ratio	z-score	Molecules		IL-15 Signaling	0	0.00189	#NUM!	MAPK1			Systemic Lupus Erythematosus Signaling	0	0.000936	#NUM!	RAP2B
Synaptogenesis Signaling Pathway	16.6	0.0889	3.53	ACTR2,ACTR3,AP2A2,Ap2b1,AP2M1,AP2S1,ARPC2,ARPC4,CAMK2A,CAMK2B,CAMK2G,CTNNB1,DLG4,DNAJC5,NAPB,NSF,PRKACA,PRKCE,RAB5A,RAC1,RAP1A,RAP1B,STX1B,STXBP1,SYN2,SYT2,VAMP2,VAMP3		Dendritic Cell Maturation	0	0.00168	#NUM!	MAPK1			CDC42 Signaling	0	0.00868	-1.342	ARPC1A,ARPC2,ARPC4,BAIAP2,CFL1
Insulin Secretion Signaling Pathway	15.2	0.0919	4.491	CAMK2A,CAMK2B,CAMK2G,DLAT,DLD,EIF4A1,GNA11,GNAS,NAPB,NSF,PABPC1,PC,PDHB,PDHX,PRKACA,PRKCB,PRKCE,PRKCG,RAP1A,RAP1B,SLC2A1,SLC2A3,STX1B,VAMP2,VAMP3		ICOS-ICOSL Signaling in T Helper Cells	0	0.00394	#NUM!	CAMK2A,CAMK2D			FAK Signaling	0	0.00865	-2.333	ARPC1A,ARPC2,ARPC4,CTNNB1,GSK3A,MAP2K1,MAP2K2,RAC1,RAP2B
Opioid Signaling Pathway	14.9	0.0893	4.025	AP2A2,Ap2b1,AP2M1,AP2S1,CAMK2A,CAMK2B,CAMK2G,CLTC,CTNNB1,GNA11,GNAS,GNB1,GNB2,GNB5,PPP3CA,PRKACA,PRKCB,PRKCE,PRKCG,RAC1,RAC2,RAC3,RAP1A,RAP1B,SLC12A5		Type I Diabetes Mellitus Signaling	0	0.00393	#NUM!	CYC1,MAPK1			Hereditary Breast Cancer Signaling	0	0.00704	#NUM!	RAP2B
Phagosome Maturation	14.6	0.123	#NUM!	ATP6V0A1,ATP6V0D1,ATP6V1B2,CANX,DYNC1H1,DYNLL2,NAPB,NSF,PRDX1,PRDX2,RAB5A,RAB7A,RAC1,RAC2,RAC3,STX1B,TUBA1B,TUBB2A,VAMP2,VAMP3		G Protein Signaling Mediated by Tubby	0	0.00214	#NUM!	GNAS			Phospholipase C Signaling	0	0.00981	-2.646	Cdc42,GNB1,MAP2K1,MAP2K2,PEBP1,PRKCB,PRKCG,RAC1,RAC2,RAC3,RAP2B
fMLP Signaling in Neutrophils	14.1	0.137	3.606	ACTR2,ACTR3,ARPC2,ARPC4,GNA11,GNAS,GNB1,GNB2,GNB5,PPP3CA,PRKCB,PRKCE,PRKCG,RAC1,RAC2,RAC3,RAP1A,RAP1B		Systemic Lupus Erythematosus Signaling	0	0.00187	#NUM!	HNRNPA2B1,MAPK1			Regulation of IL-2 Expression in Activated and Anergic T Lymphocytes	0	0.00866	-2	MAP2K1,MAP2K2,RAC1,RAP2B
TCA Cycle II (Eukaryotic)	13.6	0.435	3.162	ACO2,CS,DLD,FH,IDH3A,IDH3G,OGDH,SDHA,SUCLA2,SUCLG1		CDC42 Signaling	0	0.00347	#NUM!	ARPC4,MAPK1			NUR77 Signaling in T Lymphocytes	0	0.0078	-2	MAP2K1,MAP2K2,PRKCB,PRKCG
Signaling by Rho Family GTPases	13.4	0.0861	3.153	ACTR2,ACTR3,ARPC2,ARPC4,BAIAP2,EZR,GFAP,GNA11,GNAS,GNB1,GNB2,GNB5,MSN,RAC1,RAC2,RAC3,RDX,RHOB,SEPTIN11,SEPTIN2,SEPTIN3,SEPTIN5,VIM		FAK Signaling	0	0.00192	#NUM!	ARPC4,MAPK1			Cyclins and Cell Cycle Regulation	0	0.0118	#NUM!	PPP2R2A
Glycolysis I	13.1	0.4	2.53	ALDOA,ALDOC,ENO1,GAPDH,GPI,PFKL,PFKM,PFKP,PGAM1,PKM		EIF2 Signaling	0	0.00441	#NUM!	MAPK1			Heparan Sulfate Biosynthesis	0	0.0115	#NUM!	PPME1
Huntington's Disease Signaling	12.9	0.0813	1.633	AP2A2,ATP5F1A,ATP5PB,CLTC,DLG4,DNAJC5,GLS,GNA11,GNB1,GNB2,GNB5,HSPA4,HSPA5,NAPB,NSF,PRKCB,PRKCE,PRKCG,PSMD2,SDHA,STX1B,VAMP2,VAMP3		Role of Osteoblasts, Osteoclasts and Chondrocytes in Rheumatoid Arthritis	0	0.00439	#NUM!	MAPK1			Adipogenesis pathway	0	0.00719	#NUM!	CTNNB1
Actin Cytoskeleton Signaling	12.3	0.0861	3.3	ACTN1,ACTR2,ACTR3,ARPC2,ARPC4,BAIAP2,CYFIP2,EZR,FLNA,MSN,MYH9,NCKAP1,PPP1CB,RAC1,RAC2,RAC3,RAP1A,RAP1B,RDX,TLN2,VCL		Phospholipase C Signaling	0	0.00268	#NUM!	GNAS,MAPK1,PRKCG			IL-4 Signaling	0	0.00347	#NUM!	MAOA,RAP2B
Mitochondrial Dysfunction	12	0.0698	-0.816	ACO2,ATP1A3,ATP5F1A,ATP5PB,ATP5PO,CAMK2A,CAMK2B,CAMK2G,CYC1,DLAT,DLD,IDH2,NDUFS1,NDUFS2,OGDH,PDHB,PDHX,PPP3CA,PRKACA,SDHA,SOD2,VDAC1,VDAC2,VDAC3		Regulation of eIF4 and p70S6K Signaling	0	0.00552	#NUM!	MAPK1			p38 MAPK Signaling	0	0.00833	#NUM!	TRADD
Epithelial Adherens Junction Signaling	11.6	0.108	0.243	ACTR2,ACTR3,ARPC2,ARPC4,BAIAP2,CTNNB1,PPP2CA,PPP2CB,PPP2R1A,RAC1,RAP1A,RAP1B,VCL,YWHAB,YWHAE,YWHAG,YWHAQ		Regulation of IL-2 Expression in Activated and Anergic T Lymphocytes	0	0.00216	#NUM!	MAPK1			NF-κB Signaling	0	0.00876	-2.236	PRKACA,PRKCB,RAP2B,TRADD,UBE2V1
Sirtuin Signaling Pathway	11.6	0.0751	-1.387	ATP5F1A,ATP5PB,CYC1,GLS,GLUD1,GOT2,IDH2,LDHA,LDHB,NDUFS1,NDUFS2,PFKM,PGAM1,SDHA,SLC25A4,SLC25A5,SLC2A1,SOD2,TUBA1B,VDAC1,VDAC2,VDAC3		NUR77 Signaling in T Lymphocytes	0	0.0039	#NUM!	MAPK1,PRKCG			T Cell Receptor Signaling	0	0.0114	-1.89	CTNNB1,GSK3A,MAP2K1,MAP2K2,PTK2B,RAC1,RAP2B
Protein Kinase A Signaling	11.1	0.0608	1.789	CAMK2A,CAMK2B,CAMK2G,CTNNB1,FLNA,GNAS,GNB1,GNB2,GNB5,PDE2A,PPP1CB,Ppp1cc,PPP2CA,PPP3CA,PRKACA,PRKCB,PRKCE,PRKCG,PYGB,RAP1A,RAP1B,YWHAB,YWHAE,YWHAG,YWHAQ		Antiproliferative Role of TOB in T Cell Signaling	0	0.00235	#NUM!	MAPK1			Gustation Pathway	0	0.00985	#NUM!	CACNG8,PRKACA
SNARE Signaling Pathway	10.4	0.11	2.84	CAMK2A,CAMK2B,CAMK2G,DNAJC5,MYH9,NAPB,NSF,PRKACA,RAB7A,STX1B,STXBP1,SYN2,SYT2,VAMP2,VAMP3		PI3K Signaling in B Lymphocytes	0	0.00508	#NUM!	CAMK2A,CAMK2D,MAPK1			Osteoarthritis Pathway	0	0.00847	#NUM!	CTNNB1,RAC1
Fcγ Receptor-mediated Phagocytosis in Macrophages and Monocytes	10.4	0.138	3.606	ACTR2,ACTR3,ARPC2,ARPC4,EZR,PRKCB,PRKCE,PRKCG,RAC1,RAC2,RAC3,TLN2,VAMP3		Role of Tissue Factor in Cancer	0	0.00483	#NUM!	MAPK1			T Cell Exhaustion Signaling Pathway	0	0.00353	#NUM!	PPP2R2A,RAP2B
RHOGDI Signaling	10.2	0.0818	-2.714	ACTR2,ACTR3,ARHGDIA,ARPC2,ARPC4,EZR,GNA11,GNAS,GNB1,GNB2,GNB5,MSN,MYH9,RAC1,RAC2,RAC3,RDX,RHOB		Agranulocyte Adhesion and Diapedesis	0	0.00476	#NUM!	CLDN11			HOTAIR Regulatory Pathway	0	0.00613	#NUM!	CTNNB1
Virus Entry via Endocytic Pathways	10.2	0.119	#NUM!	AP2A2,Ap2b1,AP2M1,AP2S1,CLTC,FLNA,PRKCB,PRKCE,PRKCG,RAC1,RAC2,RAC3,RAP1A,RAP1B		Regulation of the Epithelial-Mesenchymal Transition Pathway	0	0.00513	#NUM!	MAPK1			Regulation Of The Epithelial Mesenchymal Transition In Development Pathway	0	0.0115	#NUM!	CTNNB1
Thrombin Signaling	10.1	0.08	3.162	CAMK2A,CAMK2B,CAMK2G,GNA11,GNAS,GNB1,GNB2,GNB5,PPP1CB,PRKCB,PRKCE,PRKCG,RAC1,RAC2,RAC3,RAP1A,RAP1B,RHOB		TEC Kinase Signaling	0	0.00346	#NUM!	GNAS,PRKCG			Coronavirus Pathogenesis Pathway	0	0.0049	#NUM!	EEF1A1
Remodeling of Epithelial Adherens Junctions	9.62	0.162	1.134	ACTN1,ACTR2,ACTR3,ARPC2,ARPC4,CTNNB1,RAB5A,RAB7A,TUBA1B,TUBB2A,VCL		Protein Ubiquitination Pathway	0	0.00366	#NUM!	HSPA12A			MSP-RON Signaling In Macrophages Pathway	0	0.0084	#NUM!	RAP2B
Integrin Signaling	9.54	0.0802	2.5	ACTN1,ACTR2,ACTR3,ARF1,Arf2,ARF3,ARPC2,ARPC4,PPP1CB,RAC1,RAC2,RAC3,RAP1A,RAP1B,RHOB,TLN2,VCL		IL-4 Signaling	0	0.00173	#NUM!	MAPK1				Prion (CaMK2a-specific) vs prion+trazodone (CaMK2a-specific)
ERK/MAPK Signaling	9.45	0.0791	1.604	PPP1CB,PPP2CA,PPP2CB,PPP2R1A,PRKACA,PRKCB,PRKCE,PRKCG,RAC1,RAC2,RAC3,RAP1A,RAP1B,TLN2,YWHAB,YWHAG,YWHAQ		T Cell Receptor Signaling	0	0.00162	#NUM!	MAPK1				-log(p-value)	Ratio	z-score	Molecules
RHOA Signaling	8.85	0.105	1.941	ACTR2,ACTR3,ARPC2,ARPC4,BAIAP2,EZR,MSN,PPP1CB,RDX,SEPTIN11,SEPTIN2,SEPTIN3,SEPTIN5		Phagosome Formation	0	0.00432	#NUM!	ARPC4,MAPK1,PRKCG			Mitochondrial Dysfunction	19.5	0.105	-2	ACADL,ACO2,ATP1A1,ATP1B1,ATP1B2,ATP5F1A,ATP5F1C,ATP5MF,CACNG8,CAMK2A,CAMK2B,CAMK2D,CAMK2G,CYC1,DLD,DNM1L,GPD2,HSD17B10,MAOA,NDUFA10,NDUFA11,NDUFA4,NDUFS1,NDUFS2,OGDH,PDHA1,PDHB,PRKACA,PRKACB,RHOT1,SDHA,TARDBP,UQCRC1,UQCRC2,VDAC2,VDAC3
Estrogen Receptor Signaling	8.84	0.0538	3.873	ATP5F1A,ATP5PB,CYC1,DLG4,GNA11,GNAS,GNB1,GNB2,GNB5,HSP90AA1,HSP90AB1,NDUFS1,NDUFS2,PPP1CB,PRKACA,PRKCB,PRKCE,PRKCG,RAP1A,RAP1B,SDHA,SOD2		Osteoarthritis Pathway	0	0.00424	#NUM!	AGER			Huntington's Disease Signaling	19.3	0.117	2.53	AP2A2,ATP5F1A,ATP5F1C,CLTC,DNAJC5,DNM1,DNM1L,DNM2,DNM3,GLS,GNB1,GNB2,GRIN2B,HSPA2,HSPA4,HSPA5,HSPA9,NSF,PACSIN1,PRKCB,PRKCE,PRKCG,PSMA4,PSMA5,PSMA7,PSMA8,PSMB5,PSMD1,RPS27A,SDHA,SNAP25,Ubb,UBC
14-3-3-mediated Signaling	8.72	0.102	0.632	GFAP,PRKCB,PRKCE,PRKCG,RAP1A,RAP1B,TUBA1B,TUBB2A,VIM,YWHAB,YWHAE,YWHAG,YWHAQ		T Cell Exhaustion Signaling Pathway	0	0.00176	#NUM!	MAPK1			Synaptogenesis Signaling Pathway	16	0.0984	4.271	AP2A2,Ap2b1,AP2M1,ARPC1A,ARPC4,CAMK2A,CAMK2B,CAMK2D,CAMK2G,CFL1,CNTNAP1,CTNNB1,DNAJC5,FARP1,GRIA1,GRIA2,GRIN2B,LRP1,NSF,PAFAH1B1,PRKACA,PRKACB,PRKCE,RAB3A,RAB5B,RAC1,RAP2B,SNAP25,STXBP1,SYNGAP1,SYT1
Synaptic Long Term Potentiation	8.51	0.0985	2.496	CAMK2A,CAMK2B,CAMK2G,GNA11,PPP1CB,Ppp1cc,PPP3CA,PRKACA,PRKCB,PRKCE,PRKCG,RAP1A,RAP1B		Systemic Lupus Erythematosus In T Cell Signaling Pathway	0	0.00156	#NUM!	MAPK1			HIF1α Signaling	15.1	0.12	3.838	CAMK2A,CAMK2B,CAMK2D,CAMK2G,GPI,HK1,HSP90AA1,HSPA2,HSPA4,HSPA5,HSPA9,LDHA,LDHB,MAP2K1,MAP2K2,PKM,PRKCB,PRKCE,PRKCG,RAC1,RAC2,RAC3,RAP2B,SLC2A3,TF
GABA Receptor Signaling	8.51	0.0985	#NUM!	ABAT,AP2A2,Ap2b1,AP2M1,AP2S1,GAD2,GNA11,GNAS,GNB1,GNB2,GNB5,NSF,SLC6A11		Systemic Lupus Erythematosus In B Cell Signaling Pathway	0	0.00414	#NUM!	MAPK1,PRKCG,SYNJ1			Aldosterone Signaling in Epithelial Cells	12.9	0.122	3.162	AHCY,DNAJC5,DNAJC6,HSP90AA1,HSPA12A,HSPA2,HSPA4,HSPA4L,HSPA5,HSPA9,HSPD1,HSPH1,MAP2K1,MAP2K2,PDIA3,PIP4K2A,PIP4K2B,PIP5K1A,PRKCB,PRKCE,PRKCG
α-Adrenergic Signaling	8.46	0.11	2.646	GNA11,GNAS,GNB1,GNB2,GNB5,PRKACA,PRKCB,PRKCE,PRKCG,PYGB,RAP1A,RAP1B		Regulation Of The Epithelial Mesenchymal Transition By Growth Factors Pathway	0	0.00521	#NUM!	MAPK1			Virus Entry via Endocytic Pathways	12.8	0.153	#NUM!	AP1B1,AP1G1,AP2A2,Ap2b1,AP2M1,AP3M1,AP3M2,CLTC,DNM1,DNM2,FLNA,PRKCB,PRKCE,PRKCG,RAC1,RAC2,RAC3,RAP2B
Axonal Guidance Signaling	8.45	0.0471	#NUM!	ACTR2,ACTR3,ARPC2,ARPC4,BAIAP2,DPYSL2,GNA11,GNAS,GNB1,GNB2,GNB5,LINGO1,PPP3CA,PRKACA,PRKCB,PRKCE,PRKCG,RAC1,RAC2,RAC3,RAP1A,RAP1B,TUBA1B,TUBB2A			Control (NBH) (GFAP-specific) vs prion+trazodone (GFAP-specific)						Signaling by Rho Family GTPases	12.5	0.0936	3.9	ARPC1A,ARPC4,BAIAP2,Cdc42,CFL1,GFAP,GNB1,GNB2,MAP2K1,MAP2K2,MSN,PIP4K2A,PIP4K2B,PIP5K1A,PTK2B,RAC1,RAC2,RAC3,RDX,RHOT1,SEPTIN11,SEPTIN2,SEPTIN3,SEPTIN7,SEPTIN8
GNRH Signaling	8.36	0.0785	3.606	CAMK2A,CAMK2B,CAMK2G,GNA11,GNAS,GNB1,GNB2,GNB5,PRKACA,PRKCB,PRKCE,PRKCG,RAC1,RAP1A,RAP1B			-log(p-value)	Ratio	z-score	Molecules			Opioid Signaling Pathway	12.1	0.0893	4.264	AP2A2,Ap2b1,AP2M1,CACNG8,CAMK2A,CAMK2B,CAMK2D,CAMK2G,CLTC,CTNNB1,GNB1,GNB2,GRIN2B,MAP2K1,MAP2K2,PRKACA,PRKACB,PRKCB,PRKCE,PRKCG,RAC1,RAC2,RAC3,RAP2B,SLC12A5
CXCR4 Signaling	8.17	0.0833	3	GNA11,GNAS,GNB1,GNB2,GNB5,PRKCB,PRKCE,PRKCG,RAC1,RAC2,RAC3,RAP1A,RAP1B,RHOB		14-3-3-mediated Signaling	8.75	0.0709	#NUM!	GFAP,SFN,TUBA1A,TUBA1B,TUBA1C,TUBA8,TUBB4B,VIM,YWHAH			GABA Receptor Signaling	11.9	0.136	#NUM!	ABAT,ALDH5A1,AP2A2,Ap2b1,AP2M1,CACNG8,DNM1,GABRB3,GAD1,GNB1,GNB2,GPHN,NSF,RPS27A,SLC6A1,SLC6A11,Ubb,UBC
Actin Nucleation by ARP-WASP Complex	8.13	0.118	2.333	ACTR2,ACTR3,ARPC2,ARPC4,BAIAP2,RAC1,RAC2,RAC3,RAP1A,RAP1B,RHOB		Phagosome Maturation	7.8	0.0552	#NUM!	ATP6V1C1,DYNC1I1,DYNC2I1,PRDX6,TUBA1A,TUBA1B,TUBA1C,TUBA8,TUBB4B			Glycolysis I	11.9	0.4	1.897	ENO1,ENO2,GAPDH,GPI,PFKL,PFKM,PFKP,PGK1,PKM,TPI1
CLEAR Signaling Pathway	7.6	0.0596	1.698	ATP6V0A1,ATP6V0D1,ATP6V1B2,PPP2CA,PPP2CB,PPP2R1A,PPP3CA,PRKCB,PRKCE,PRKCG,RAB7A,RAP1A,RAP1B,YWHAB,YWHAE,YWHAG,YWHAQ		Coronavirus Replication Pathway	6.05	0.111	-2.236	TUBA1A,TUBA1B,TUBA1C,TUBA8,TUBB4B			RHOA Signaling	11.3	0.137	2.668	ARHGAP1,ARPC1A,ARPC4,BAIAP2,CFL1,MSN,PFN2,PIP4K2A,PIP4K2B,PIP5K1A,PTK2B,RDX,SEPTIN11,SEPTIN2,SEPTIN3,SEPTIN7,SEPTIN8
Neutrophil Extracellular Trap Signaling Pathway	7.57	0.0501	4.025	ATP5F1A,ATP5PB,C1QB,CYC1,NDUFS1,NDUFS2,PPP3CA,PRKCB,PRKCE,PRKCG,RAC1,RAC2,RAC3,SDHA,SLC25A4,SLC25A5,SLC2A1,VDAC1,VDAC2,VDAC3		Sirtuin Signaling Pathway	5.64	0.0307	-0.816	CYC1,GOT2,PDHA1,SLC25A5,TUBA1A,TUBA1B,TUBA1C,TUBA8,VDAC1			Protein Ubiquitination Pathway	10.6	0.0842	#NUM!	DNAJC5,DNAJC6,HSP90AA1,HSPA12A,HSPA2,HSPA4,HSPA4L,HSPA5,HSPA9,HSPD1,HSPH1,PSMA4,PSMA5,PSMA7,PSMB5,PSMD1,RPS27A,Ubb,UBC,UBE2V1,UBE2V2,USO1,USP5
CCR3 Signaling in Eosinophils	7.43	0.0896	2.646	GNA11,GNAS,GNB1,GNB2,GNB5,PPP1CB,PRKCB,PRKCE,PRKCG,RAC1,RAP1A,RAP1B		Sucrose Degradation V (Mammalian)	5.32	0.333	#NUM!	ALDOA,ALDOB,TPI1			Clathrin-mediated Endocytosis Signaling	10.3	0.0962	#NUM!	AP1B1,AP1G1,AP2A2,Ap2b1,AP2M1,AP3M1,AP3M2,ARPC1A,ARPC4,CLTC,DNM1,DNM1L,DNM2,DNM3,RAB5B,RAC1,RPS27A,TF,Ubb,UBC
HIPPO signaling	7.37	0.116	0.378	DLG4,PPP1CB,Ppp1cc,PPP2CA,PPP2CB,PPP2R1A,YWHAB,YWHAE,YWHAG,YWHAQ		Axonal Guidance Signaling	5.3	0.0216	#NUM!	ABLIM1,DPYSL2,GNAS,LRRC4C,PFN2,RTN4R,TUBA1A,TUBA1B,TUBA1C,TUBA8,TUBB4B			Semaphorin Signaling in Neurons	10.1	0.197	#NUM!	ARHGAP1,Cdc42,CFL1,CRMP1,DPYSL3,DPYSL4,DPYSL5,PLXNA2,RAC1,RAC2,RAC3,RHOT1
RAC Signaling	7.33	0.0876	2.53	ACTR2,ACTR3,ARPC2,ARPC4,BAIAP2,CYFIP2,NCKAP1,RAC1,RAC2,RAC3,RAP1A,RAP1B		Remodeling of Epithelial Adherens Junctions	5.15	0.0735	#NUM!	TUBA1A,TUBA1B,TUBA1C,TUBA8,TUBB4B			Synaptic Long Term Potentiation	9.89	0.121	4	CAMK2A,CAMK2B,CAMK2D,CAMK2G,GRIA1,GRIA2,GRIN2B,MAP2K1,MAP2K2,PDIA3,PRKACA,PRKACB,PRKCB,PRKCE,PRKCG,RAP2B
Gαq Signaling	7.19	0.0765	2.828	GNA11,GNAS,GNB1,GNB2,GNB5,PPP3CA,PRKCB,PRKCE,PRKCG,RAC1,RAC2,RAC3,RHOB		Gap Junction Signaling	4.88	0.0354	#NUM!	GNAS,GRIA2,TUBA1A,TUBA1B,TUBA1C,TUBA8,TUBB4B			RAC Signaling	9.65	0.117	3.207	ARPC1A,ARPC4,BAIAP2,CFL1,CYFIP2,MAP2K1,MAP2K2,NCKAP1,PIP4K2A,PIP4K2B,PIP5K1A,PTK2B,RAC1,RAC2,RAC3,RAP2B
Regulation of Actin-based Motility by Rho	7.16	0.0957	2.111	ACTR2,ACTR3,ARHGDIA,ARPC2,ARPC4,BAIAP2,PPP1CB,RAC1,RAC2,RAC3,RHOB		Mitochondrial Dysfunction	4.2	0.0233	1.414	ATP1A3,ATP5MF,CYC1,MT-CO2,PDHA1,PRDX6,UQCRC1,VDAC1			Remodeling of Epithelial Adherens Junctions	9.49	0.176	0	ARPC1A,ARPC4,CTNNB1,DNM1,DNM1L,DNM2,DNM3,RAB5B,TUBB3,TUBB4A,TUBB4B,VCL
Ephrin Receptor Signaling	7.16	0.0693	3.207	ACTR2,ACTR3,ARPC2,ARPC4,GNA11,GNAS,GNB1,GNB2,GNB5,RAC1,RAC2,RAC3,RAP1A,RAP1B		Glycolysis I	3.9	0.12	#NUM!	ALDOA,ALDOB,TPI1			Sirtuin Signaling Pathway	9.23	0.0751	-2.309	ACADL,ATP5F1A,ATP5F1C,CYC1,GLS,GLUD1,LDHA,LDHB,NDUFA10,NDUFA11,NDUFA4,NDUFS1,NDUFS2,PDHA1,PFKM,PGK1,SDHA,SLC25A4,SLC25A5,UQCRC2,VDAC2,VDAC3
Clathrin-mediated Endocytosis Signaling	7	0.0673	#NUM!	ACTR2,ACTR3,AP2A2,Ap2b1,AP2M1,AP2S1,ARPC2,ARPC4,CLTC,PPP3CA,RAB5A,RAB7A,RAC1,SYNJ1		Gluconeogenesis I	3.9	0.12	#NUM!	ALDOA,ALDOB,MDH2			Melatonin Signaling	9.19	0.167	1.155	CAMK2A,CAMK2B,CAMK2D,CAMK2G,MAP2K1,MAP2K2,PDIA3,PRKACA,PRKACB,PRKCB,PRKCE,PRKCG
AMPK Signaling	6.99	0.062	0.905	EEF2,GNA11,GNAS,GNB1,GNB2,GNB5,PFKL,PFKM,PFKP,PPP2CA,PPP2CB,PPP2R1A,PRKACA,RAB7A,SLC2A1		Aspartate Degradation II	3.5	0.286	#NUM!	GOT2,MDH2			Circadian Rhythm Signaling	9.18	0.0784	#NUM!	CACNG8,CAMK2A,CAMK2B,CAMK2D,CAMK2G,GAD1,GNB1,GNB2,GRIA1,GRIA2,GRIN2B,GSK3A,MAP2K1,MAP2K2,PDIA3,PRKACA,PRKACB,PRKCB,PRKCE,PRKCG,RAP2B
Ephrin B Signaling	6.97	0.125	2.449	CTNNB1,GNA11,GNAS,GNB1,GNB2,GNB5,RAC1,RAC2,RAC3		Germ Cell-Sertoli Cell Junction Signaling	3.26	0.0294	#NUM!	TUBA1A,TUBA1B,TUBA1C,TUBA8,TUBB4B			14-3-3-mediated Signaling	9.15	0.118	2.714	GFAP,GSK3A,MAP2K1,MAP2K2,PDIA3,PRKCB,PRKCE,PRKCG,RAP2B,TUBB3,TUBB4A,TUBB4B,YWHAB,YWHAE,YWHAH
IL-8 Signaling	6.95	0.0667	3.317	GNA11,GNAS,GNB1,GNB2,GNB5,PRKCB,PRKCE,PRKCG,RAC1,RAC2,RAC3,RAP1A,RAP1B,RHOB		Oxidative Phosphorylation	3.02	0.036	-2	ATP5MF,CYC1,MT-CO2,UQCRC1			TCA Cycle II (Eukaryotic)	9.06	0.348	2.121	ACO2,DLD,DLST,FH,OGDH,OGDHL,SDHA,SUCLG1
Tight Junction Signaling	6.92	0.0726	#NUM!	CTNNB1,MYH9,NAPB,NSF,PPP2CA,PPP2CB,PPP2R1A,PRKACA,RAC1,STX1B,VAMP2,VAMP3,VCL		Sertoli Cell-Sertoli Cell Junction Signaling	2.88	0.0243	#NUM!	TUBA1A,TUBA1B,TUBA1C,TUBA8,TUBB4B			Necroptosis Signaling Pathway	8.8	0.103	2.5	CAMK2A,CAMK2B,CAMK2D,CAMK2G,DNM1L,FKBP1A,GLUD1,GLUL,SLC25A13,SLC25A3,SLC25A4,SLC25A5,TRADD,UBC,VDAC2,VDAC3
mTOR Signaling	6.85	0.0654	1.265	EIF4A1,PPP2CA,PPP2CB,PPP2R1A,PRKCB,PRKCE,PRKCG,RAC1,RAC2,RAC3,RAP1A,RAP1B,RHOB,RPS3		D-myo-inositol (1,4,5)-trisphosphate Degradation	2.76	0.125	#NUM!	IMPA1,INPP5A			Estrogen Receptor Signaling	8.55	0.0611	3.5	ATP5F1A,ATP5F1C,CACNG8,CFL1,CYC1,GNB1,GNB2,GSK3A,HSP90AA1,MAP2K1,MAP2K2,NDUFA10,NDUFA11,NDUFA4,NDUFS1,NDUFS2,PDIA3,PRKACA,PRKACB,PRKCB,PRKCE,PRKCG,RAP2B,SDHA,UQCRC2
Necroptosis Signaling Pathway	6.7	0.0769	2.887	CAMK2A,CAMK2B,CAMK2G,GLUD1,GLUL,PPP3CA,SLC25A3,SLC25A4,SLC25A5,VDAC1,VDAC2,VDAC3		Superpathway of D-myo-inositol (1,4,5)-trisphosphate Metabolism	2.48	0.0909	#NUM!	IMPA1,INPP5A			Phagosome Maturation	8.52	0.0982	#NUM!	ATP6V0A2,ATP6V1B2,ATP6V1C1,ATP6V1H,DYNC1H1,DYNLL1,DYNLL2,NSF,RAB5B,RAC1,RAC2,RAC3,SNAP25,TUBB3,TUBB4A,TUBB4B
G Beta Gamma Signaling	6.64	0.0853	3	GNA11,GNAS,GNB1,GNB2,GNB5,PRKACA,PRKCB,PRKCE,PRKCG,RAP1A,RAP1B		HIPPO signaling	2.33	0.0349	#NUM!	PPP1R10,SFN,YWHAH			Axonal Guidance Signaling	8.48	0.0549	#NUM!	ADAM22,ARPC1A,ARPC4,BAIAP2,CFL1,DPYSL5,GNB1,GNB2,LINGO1,MAG,MAP2K1,MAP2K2,PDIA3,PFN2,PLXNA2,PRKACA,PRKACB,PRKCB,PRKCE,PRKCG,RAC1,RAC2,RAC3,RAP2B,RTN4,TUBB3,TUBB4A,TUBB4B
Role of NFAT in Cardiac Hypertrophy	6.6	0.0625	3.464	CAMK2A,CAMK2B,CAMK2G,GNAS,GNB1,GNB2,GNB5,PPP3CA,PRKACA,PRKCB,PRKCE,PRKCG,RAP1A,RAP1B		Neutrophil Extracellular Trap Signaling Pathway	2.31	0.015	-1.633	AGER,C1QB,CYC1,PRDX6,SLC25A5,VDAC1			Glutamate Receptor Signaling	8.47	0.167	1	GLS,GLUL,GNB1,GNB2,GRIA1,GRIA2,GRIN2B,SLC17A7,SLC1A2,SLC1A3,SLC1A4
Production of Nitric Oxide and Reactive Oxygen Species in Macrophages	6.6	0.0681	0.333	PPP1CB,PPP2CA,PPP2CB,PPP2R1A,PRKCB,PRKCE,PRKCG,RAC1,RAC2,RAC3,RAP1A,RAP1B,RHOB		GDP-L-fucose Biosynthesis II (from L-fucose)	2.11	0.5	#NUM!	FCSK			Neuropathic Pain Signaling In Dorsal Horn Neurons	8.47	0.129	3.606	CAMK2A,CAMK2B,CAMK2D,CAMK2G,GRIA1,GRIA2,GRIN2B,PDIA3,PRKACA,PRKACB,PRKCB,PRKCE,PRKCG
Gluconeogenesis I	6.57	0.24	1.633	ALDOA,ALDOC,ENO1,GAPDH,GPI,PGAM1		Calcium Signaling	1.96	0.0182	#NUM!	ATP2B2,GRIA2,HDAC4,SLC8A2			GNRH Signaling	8.37	0.089	3.873	CACNG8,CAMK2A,CAMK2B,CAMK2D,CAMK2G,GNB1,GNB2,MAP2K1,MAP2K2,PRKACA,PRKACB,PRKCB,PRKCE,PRKCG,PTK2B,RAC1,RAP2B
Leukocyte Extravasation Signaling	6.54	0.0674	3.464	ACTN1,CTNNB1,EZR,MSN,PRKCB,PRKCE,PRKCG,RAC1,RAC2,RAP1A,RAP1B,RDX,VCL		Multiple Sclerosis Signaling Pathway	1.94	0.018	-2	C1QB,MOG,SLC8A2,YY1			Neutrophil Extracellular Trap Signaling Pathway	8.1	0.0602	4.491	ATP5F1A,ATP5F1C,C1QB,CYC1,MAP2K1,MAP2K2,NDUFA10,NDUFA11,NDUFA4,NDUFS1,NDUFS2,PDIA3,PRKCB,PRKCE,PRKCG,RAC1,RAC2,RAC3,SDHA,SLC25A4,SLC25A5,UQCRC2,VDAC2,VDAC3
Xenobiotic Metabolism PXR Signaling Pathway	6.54	0.0674	-0.832	ALDH1L1,ALDH2,CAMK2A,CAMK2B,CAMK2G,HSP90AA1,HSP90AB1,PPP1CB,Ppp1cc,PRKACA,PRKCB,PRKCE,PRKCG		Diphthamide Biosynthesis	1.93	0.333	#NUM!	EEF2			Thrombin Signaling	8.09	0.08	3.464	CAMK2A,CAMK2B,CAMK2D,CAMK2G,Cdc42,GNB1,GNB2,MAP2K1,MAP2K2,PDIA3,PRKCB,PRKCE,PRKCG,RAC1,RAC2,RAC3,RAP2B,RHOT1
Circadian Rhythm Signaling	6.42	0.056	#NUM!	CAMK2A,CAMK2B,CAMK2G,GNA11,GNAS,GNB1,GNB2,GNB5,PRKACA,PRKCB,PRKCE,PRKCG,RACK1,RAP1A,RAP1B		Serine Biosynthesis	1.93	0.333	#NUM!	PSAT1			Serotonin Receptor Signaling	8	0.0554	4.707	ACAT1,CACNG8,CAMK2A,CAMK2B,CAMK2D,CAMK2G,Cdc42,GNB1,GNB2,MAOA,MAP2K1,MAP2K2,PDIA3,PRKACA,PRKACB,PRKCB,PRKCE,PRKCG,QDPR,RAB3A,RAC1,RAC2,RAC3,RAP2B,RHOT1,SPR
Superpathway of Methionine Degradation	6.41	0.167	2.646	AHCY,AHCYL1,DLD,GOT1,GOT2,PCCA,PCCB		Glutamate Degradation II	1.93	0.333	#NUM!	GOT2			Protein Kinase A Signaling	7.85	0.0584	3.273	ADD1,CAMK2A,CAMK2B,CAMK2D,CAMK2G,CTNNB1,FLNA,GNB1,GNB2,GSK3A,MAP2K1,MAP2K2,PDIA3,PRKACA,PRKACB,PRKCB,PRKCE,PRKCG,PTK2B,PYGB,SIRPA,YWHAB,YWHAE,YWHAH
PI3K/AKT Signaling	6.37	0.065	-0.832	CTNNB1,HSP90AA1,HSP90AB1,PPP2CA,PPP2CB,PPP2R1A,RAP1A,RAP1B,SYNJ1,YWHAB,YWHAE,YWHAG,YWHAQ		S-adenosyl-L-methionine Biosynthesis	1.93	0.333	#NUM!	MAT2B			Fcγ Receptor-mediated Phagocytosis in Macrophages and Monocytes	7.82	0.128	2.887	ARPC1A,ARPC4,DGKB,MYO5A,PIP5K1A,PRKCB,PRKCE,PRKCG,PTK2B,RAC1,RAC2,RAC3
ILK Signaling	6.34	0.0647	-0.333	ACTN1,CTNNB1,FLNA,MYH9,PPP2CA,PPP2CB,PPP2R1A,RAC1,RAC2,RAC3,RHOB,VCL,VIM		Aspartate Biosynthesis	1.93	0.333	#NUM!	GOT2			Regulation of Actin-based Motility by Rho	7.77	0.113	3.317	ARPC1A,ARPC4,BAIAP2,Cdc42,CFL1,PFN2,PIP4K2A,PIP4K2B,PIP5K1A,RAC1,RAC2,RAC3,RHOT1
Germ Cell-Sertoli Cell Junction Signaling	6.3	0.0706	#NUM!	ACTN1,CTNNB1,JUP,RAC1,RAC2,RAC3,RAP1A,RAP1B,RHOB,TUBA1B,TUBB2A,VCL		Superpathway of Methionine Degradation	1.93	0.0476	#NUM!	GOT2,MAT2B			Xenobiotic Metabolism Signaling	7.77	0.0685	#NUM!	ALDH1L1,ALDH3A2,ALDH5A1,CAMK2A,CAMK2B,CAMK2D,CAMK2G,ESD,GSTM3,HSP90AA1,MAOA,MAP2K1,MAP2K2,PPP2R1A,PPP2R2A,PRKCB,PRKCE,PRKCG,PTPA,RAP2B
Aldosterone Signaling in Epithelial Cells	6.25	0.0698	2	AHCY,DNAJC5,DNAJC6,HSP90AA1,HSP90AB1,HSPA4,HSPA4L,HSPA5,HSPD1,PRKCB,PRKCE,PRKCG		L-cysteine Degradation I	1.81	0.25	#NUM!	GOT2			Integrin Signaling	7.69	0.0802	1.5	ARF1,Arf2,ARF3,ARF4,ARF5,ARPC1A,ARPC4,Cdc42,MAP2K1,MAP2K2,PFN2,RAC1,RAC2,RAC3,RAP2B,RHOT1,VCL
Glutamate Receptor Signaling	6.15	0.121	#NUM!	DLG4,GLS,GLUL,GNB1,GNB2,GNB5,SLC17A7,SLC1A4		Cell Cycle: G2/M DNA Damage Checkpoint Regulation	1.78	0.04	#NUM!	SFN,YWHAH			ERK/MAPK Signaling	7.6	0.0791	2.324	MAP2K1,MAP2K2,PPP2R1A,PPP2R2A,PRKACA,PRKACB,PRKCB,PRKCE,PRKCG,PTK2B,PTPA,RAC1,RAC2,RAC3,RAP2B,YWHAB,YWHAH
Oxytocin Signaling Pathway	6.14	0.0532	2.84	EEF2,GJA1,GNA11,GNB1,GNB2,GNB5,MYH9,PPP1CB,PPP3CA,PRKACA,PRKCB,PRKCE,PRKCG,RAP1A,RAP1B		MSP-RON Signaling In Cancer Cells Pathway	1.75	0.0214	#NUM!	SFN,VIM,YWHAH			Actin Cytoskeleton Signaling	7.54	0.0738	3.873	ARPC1A,ARPC4,BAIAP2,CFL1,CYFIP2,FLNA,MAP2K1,MAP2K2,MSN,NCKAP1,PFN2,PIP5K1A,RAC1,RAC2,RAC3,RAP2B,RDX,VCL
Molecular Mechanisms of Cancer	6.08	0.0422	#NUM!	CAMK2A,CAMK2B,CAMK2G,CTNNB1,GNA11,GNAS,GNB1,GNB2,GNB5,PRKACA,PRKCB,PRKCE,PRKCG,RAC1,RAC2,RAC3,RAP1A,RAP1B,RHOB		Superpathway of Serine and Glycine Biosynthesis I	1.71	0.2	#NUM!	PSAT1			Xenobiotic Metabolism PXR Signaling Pathway	7.47	0.0829	-0.5	ALDH1L1,ALDH3A2,ALDH5A1,CAMK2A,CAMK2B,CAMK2D,CAMK2G,ESD,GSTM3,HSP90AA1,MAOA,PRKACA,PRKACB,PRKCB,PRKCE,PRKCG
nNOS Signaling in Neurons	6.07	0.149	#NUM!	CAMK2A,DLG4,PFKM,PPP3CA,PRKCB,PRKCE,PRKCG		Myo-inositol Biosynthesis	1.71	0.2	#NUM!	IMPA1			Calcium Signaling	7.45	0.0773	4	ATP2A2,ATP2B1,ATP2B2,ATP2B3,CACNG8,CAMK2A,CAMK2B,CAMK2D,CAMK2G,GRIA1,GRIA2,GRIN2B,LETM1,PRKACA,PRKACB,RAP2B,SLC8A1
Cardiac β-adrenergic Signaling	6.04	0.0667	-0.707	GNA11,GNAS,GNB1,GNB2,GNB5,PDE2A,PPP1CB,Ppp1cc,PPP2CA,PPP2CB,PPP2R1A,PRKACA		CLEAR Signaling Pathway	1.59	0.014	1	ASAH1,ATP6V1C1,SFN,YWHAH			Germ Cell-Sertoli Cell Junction Signaling	7.4	0.0882	#NUM!	Cdc42,CFL1,CTNNB1,MAP2K1,MAP2K2,PLS1,RAC1,RAC2,RAC3,RAP2B,RHOT1,TUBB3,TUBB4A,TUBB4B,VCL
GM-CSF Signaling	5.95	0.114	2.646	CAMK2A,CAMK2B,CAMK2G,PPP3CA,PRKCB,RACK1,RAP1A,RAP1B		Induction of Apoptosis by HIV1	1.57	0.0308	#NUM!	CYC1,SLC25A5			BAG2 Signaling Pathway	7.34	0.131	0.816	HSP90AA1,HSPA2,HSPA4,HSPA5,HSPA9,PSMA4,PSMA5,PSMA7,PSMA8,PSMB5,PSMD1
Xenobiotic Metabolism Signaling	5.95	0.0514	#NUM!	ALDH1L1,ALDH2,CAMK2A,CAMK2B,CAMK2G,HSP90AA1,HSP90AB1,PPP2CA,PPP2CB,PPP2R1A,PRKCB,PRKCE,PRKCG,RAP1A,RAP1B		Acetyl-CoA Biosynthesis I (Pyruvate Dehydrogenase Complex)	1.57	0.143	#NUM!	PDHA1			Role of NFAT in Cardiac Hypertrophy	7.33	0.0759	4	CACNG8,CAMK2A,CAMK2B,CAMK2D,CAMK2G,GNB1,GNB2,MAP2K1,MAP2K2,PDIA3,PRKACA,PRKACB,PRKCB,PRKCE,PRKCG,RAP2B,SLC8A1
Glioma Signaling	5.84	0.08	2.828	CAMK2A,CAMK2B,CAMK2G,IDH2,IDH3G,PRKCB,PRKCE,PRKCG,RAP1A,RAP1B		Ceramide Degradation	1.57	0.143	#NUM!	ASAH1			Gap Junction Signaling	7.32	0.0808	#NUM!	CTNNB1,GAD1,GRIA1,GRIA2,MAP2K1,MAP2K2,PDIA3,PRKACA,PRKACB,PRKCB,PRKCE,PRKCG,RAP2B,TUBB3,TUBB4A,TUBB4B
Serotonin Receptor Signaling	5.81	0.0405	3.441	CAMK2A,CAMK2B,CAMK2G,GNA11,GNAS,GNB1,GNB2,GNB5,PPP1CB,PRKACA,PRKCB,PRKCE,PRKCG,RAC1,RAC2,RAC3,RAP1A,RAP1B,RHOB		Breast Cancer Regulation by Stathmin1	1.53	0.0101	2.449	PPP1R10,TUBA1A,TUBA1B,TUBA1C,TUBA8,TUBB4B			fMLP Signaling in Neutrophils	7.09	0.0992	3.162	ARPC1A,ARPC4,GNB1,GNB2,MAP2K1,MAP2K2,PRKCB,PRKCE,PRKCG,RAC1,RAC2,RAC3,RAP2B
Endocannabinoid Developing Neuron Pathway	5.77	0.0787	2.646	CTNNB1,GNB1,GNB2,GNB5,PRKACA,RAC1,RAC2,RAC3,RAP1A,RAP1B		Eicosanoid Signaling	1.51	0.0286	#NUM!	LTA4H,PRDX6			α-Adrenergic Signaling	7.09	0.11	2.828	GNB1,GNB2,MAP2K1,MAP2K2,PRKACA,PRKACB,PRKCB,PRKCE,PRKCG,PYGB,RAP2B,SLC8A1
PPARα/RXRα Activation	5.67	0.0615	0	AP2A2,CAND1,GNA11,GNAS,GOT2,GPD1,HSP90AA1,HSP90AB1,PRKACA,PRKCB,RAP1A,RAP1B		Cardiac β-adrenergic Signaling	1.47	0.0167	#NUM!	GNAS,PPP1R10,SLC8A2			Sertoli Cell-Sertoli Cell Junction Signaling	7.08	0.0777	#NUM!	CLDN11,CTNNB1,GSK3A,MAP2K1,MAP2K2,PLS1,PRKACA,PRKACB,RAC1,RAP2B,SPTAN1,SPTB,TUBB3,TUBB4A,TUBB4B,VCL
Gap Junction Signaling	5.6	0.0606	#NUM!	CTNNB1,GJA1,GNAS,PPP3CA,PRKACA,PRKCB,PRKCE,PRKCG,RAP1A,RAP1B,TUBA1B,TUBB2A		ERK5 Signaling	1.47	0.027	#NUM!	SFN,YWHAH			Ferroptosis Signaling Pathway	7.05	0.0985	1.155	ARF1,Arf2,ARF3,ARF4,ARF5,MAP2K1,MAP2K2,PEBP1,RAP2B,SLC3A2,TF,TXNRD1,VDAC2
NRF2-mediated Oxidative Stress Response	5.54	0.0549	2.828	CCT7,DNAJC5,DNAJC6,HSP90AA1,HSP90AB1,PRDX1,PRKCB,PRKCE,PRKCG,RAP1A,RAP1B,SOD2,STIP1		Sphingosine and Sphingosine-1-phosphate Metabolism	1.46	0.111	#NUM!	ASAH1			Epithelial Adherens Junction Signaling	7	0.0892	1.604	ARPC1A,ARPC4,BAIAP2,CFL1,CTNNB1,PPP2R1A,PPP2R2A,PTPA,RAC1,RAP2B,VCL,YWHAB,YWHAE,YWHAH
Androgen Signaling	5.48	0.0651	2.236	GNA11,GNAS,GNB1,GNB2,GNB5,HSP90AA1,HSPA4,PRKACA,PRKCB,PRKCE,PRKCG		Calcium Transport I	1.41	0.1	#NUM!	ATP2B2			Oxidative Phosphorylation	7	0.108	2.887	ATP5F1A,ATP5F1C,ATP5MF,CYC1,NDUFA10,NDUFA11,NDUFA4,NDUFS1,NDUFS2,SDHA,UQCRC1,UQCRC2
Reelin Signaling in Neurons	5.45	0.0725	3.162	ACTR2,ACTR3,ARPC2,ARPC4,CAMK2A,CAMK2B,CAMK2G,RAC1,RAP1A,RAP1B		Synaptic Long Term Depression	1.37	0.0152	#NUM!	GNAS,GRIA2,PRDX6			SNARE Signaling Pathway	6.9	0.0956	3.606	CAMK2A,CAMK2B,CAMK2D,CAMK2G,DNAJC5,NSF,PRKACA,PRKACB,RAB3A,RAB6A,SNAP25,STXBP1,SYT1
Breast Cancer Regulation by Stathmin1	5.43	0.0354	0.229	CAMK2A,CAMK2B,CAMK2G,GNB1,GNB2,GNB5,PPP1CB,PPP2CA,PPP2CB,PPP2R1A,PRKACA,PRKCB,PRKCE,PRKCG,RAC1,RAC2,RAC3,RAP1A,RAP1B,TUBA1B,TUBB2A		Glycogen Degradation II	1.34	0.0833	#NUM!	PGM1			mTOR Signaling	6.85	0.0748	1.265	Cdc42,FKBP1A,PPP2R1A,PPP2R2A,PRKCB,PRKCE,PRKCG,PTPA,RAC1,RAC2,RAC3,RAP2B,RHOT1,RPS14,RPS2,RPS27A
Apelin Endothelial Signaling Pathway	5.36	0.0709	2.646	GNA11,GNAS,GNB1,GNB2,GNB5,PRKCB,PRKCE,PRKCG,RAP1A,RAP1B		GDP-glucose Biosynthesis	1.34	0.0833	#NUM!	PGM1			Inhibition of ARE-Mediated mRNA Degradation Pathway	6.83	0.0864	0.333	PPP2R1A,PPP2R2A,PRKACA,PRKACB,PSMA4,PSMA5,PSMA7,PSMA8,PSMB5,PSMD1,PTPA,YWHAB,YWHAE,YWHAH
Erythropoietin Signaling Pathway	5.29	0.0621	3.317	CTNNB1,HBA1/HBA2,Hbb-b1,PRKCB,PRKCE,PRKCG,RAC1,RAC2,RAC3,RAP1A,RAP1B		Glucose and Glucose-1-phosphate Degradation	1.3	0.0769	#NUM!	PGM1			RHOGDI Signaling	6.68	0.0727	-3.317	ARHGAP1,ARPC1A,ARPC4,Cdc42,CFL1,GNB1,GNB2,MSN,PIP4K2A,PIP4K2B,PIP5K1A,RAC1,RAC2,RAC3,RDX,RHOT1
Semaphorin Signaling in Neurons	5.28	0.115	#NUM!	CRMP1,DPYSL2,DPYSL3,RAC1,RAC2,RAC3,RHOB		Acyl-CoA Hydrolysis	1.27	0.0714	#NUM!	ACOT9			Cholecystokinin/Gastrin-mediated Signaling	6.67	0.101	2.828	Cdc42,MAP2K1,MAP2K2,PRKCB,PRKCE,PRKCG,PTK2B,RAC1,RAC2,RAC3,RAP2B,RHOT1
CDK5 Signaling	5.23	0.0783	1.667	GNAS,PPP1CB,Ppp1cc,PPP2CA,PPP2CB,PPP2R1A,PRKACA,RAP1A,RAP1B		Glycogen Degradation III	1.27	0.0714	#NUM!	PGM1			Molecular Mechanisms of Cancer	6.51	0.0511	#NUM!	CAMK2A,CAMK2B,CAMK2D,CAMK2G,Cdc42,CTNNB1,GNB1,GNB2,GSK3A,LRP1,MAP2K1,MAP2K2,PRKACA,PRKACB,PRKCB,PRKCE,PRKCG,RAC1,RAC2,RAC3,RAP2B,RHOT1,SYNGAP1
Fc Epsilon RI Signaling	5.14	0.0763	2.333	PRKCB,PRKCE,PRKCG,RAC1,RAC2,RAC3,RAP1A,RAP1B,SYNJ1		Phenylalanine Degradation IV (Mammalian, via Side Chain)	1.27	0.0714	#NUM!	GOT2			Chemokine Signaling	6.48	0.123	3.162	CAMK2A,CAMK2B,CAMK2D,CAMK2G,CFL1,MAP2K1,MAP2K2,PRKCB,PTK2B,RAP2B
Cholecystokinin/Gastrin-mediated Signaling	5.11	0.0756	2.449	PRKCB,PRKCE,PRKCG,RAC1,RAC2,RAC3,RAP1A,RAP1B,RHOB		Small Cell Lung Cancer Signaling	1.26	0.0208	#NUM!	CYC1,HDAC4			Semaphorin Neuronal Repulsive Signaling Pathway	6.4	0.0867	-0.832	CFL1,CRMP1,DPYSL3,DPYSL4,DPYSL5,FARP1,MAP2K1,MAP2K2,NCAN,PLXNA2,PRKACA,PRKACB,RAC1
Cardiac Hypertrophy Signaling	5.08	0.0498	2.828	GNA11,GNAS,GNB1,GNB2,GNB5,PPP3CA,PRKACA,RAC1,RAC2,RAC3,RAP1A,RAP1B,RHOB		Leukotriene Biosynthesis	1.24	0.0667	#NUM!	LTA4H			PFKFB4 Signaling Pathway	6.31	0.167	2.121	GPI,HK1,MAP2K1,MAP2K2,PFKM,PRKACA,PRKACB,TKT
Dopamine-DARPP32 Feedback in cAMP Signaling	5.08	0.0591	2.111	GNAS,PPP1CB,Ppp1cc,PPP2CA,PPP2CB,PPP2R1A,PPP3CA,PRKACA,PRKCB,PRKCE,PRKCG		Role of NFAT in Cardiac Hypertrophy	1.24	0.0134	#NUM!	GNAS,HDAC4,SLC8A2			Insulin Secretion Signaling Pathway	6.13	0.0625	4	CACNG8,CAMK2A,CAMK2B,CAMK2D,CAMK2G,DLD,NSF,PDHA1,PDHB,PDIA3,PRKACA,PRKACB,PRKCB,PRKCE,PRKCG,SLC2A3,SNAP25
eNOS Signaling	4.97	0.0641	1.134	AQP4,GNAS,HSP90AA1,HSP90AB1,HSPA4,HSPA5,PRKACA,PRKCB,PRKCE,PRKCG		Chondroitin Sulfate Degradation (Metazoa)	1.22	0.0625	#NUM!	HEXD			Reelin Signaling in Neurons	5.97	0.087	3.464	ARPC1A,ARPC4,CAMK2A,CAMK2B,CAMK2D,CAMK2G,CFL1,GRIN2B,MAP2K1,MAP2K2,PAFAH1B1,RAC1
Xenobiotic Metabolism CAR Signaling Pathway	4.95	0.0573	1.508	ALDH1L1,ALDH2,HSP90AA1,HSP90AB1,PPP2CA,PPP2CB,PPP2R1A,PRKCB,PRKCE,PRKCG,RACK1		IGF-1 Signaling	1.19	0.019	#NUM!	SFN,YWHAH			Ephrin B Signaling	5.93	0.125	1.633	CAP1,CFL1,CTNNB1,GNB1,GNB2,HNRNPK,RAC1,RAC2,RAC3
Colorectal Cancer Metastasis Signaling	4.91	0.048	2.828	CTNNB1,GNA11,GNAS,GNB1,GNB2,GNB5,PRKACA,RAC1,RAC2,RAC3,RAP1A,RAP1B,RHOB		Superpathway of Inositol Phosphate Compounds	1.19	0.0128	#NUM!	INPP5A,PPP1R10,SACM1L			Leukocyte Extravasation Signaling	5.91	0.0725	2.887	ARHGAP1,CLDN11,CTNNB1,MAP2K2,MSN,PRKCB,PRKCE,PRKCG,PTK2B,RAC1,RAC2,RDX,THY1,VCL
2-oxobutanoate Degradation I	4.87	0.6	#NUM!	DLD,PCCA,PCCB		1D-myo-inositol Hexakisphosphate Biosynthesis II (Mammalian)	1.19	0.0588	#NUM!	INPP5A			CXCR4 Signaling	5.84	0.0774	3	Cdc42,GNB1,GNB2,MAP2K1,MAP2K2,PRKCB,PRKCE,PRKCG,RAC1,RAC2,RAC3,RAP2B,RHOT1
PFKFB4 Signaling Pathway	4.82	0.125	1.342	GNAS,GPI,HK1,PFKM,PRKACA,TKT		Dermatan Sulfate Degradation (Metazoa)	1.19	0.0588	#NUM!	HEXD			Gαq Signaling	5.78	0.0765	2.828	Cdc42,GNB1,GNB2,MAP2K1,MAP2K2,PRKCB,PRKCE,PRKCG,PTK2B,RAC1,RAC2,RAC3,RHOT1
Melatonin Signaling	4.8	0.0972	0.378	CAMK2A,CAMK2B,CAMK2G,PRKACA,PRKCB,PRKCE,PRKCG		D-myo-inositol (1,3,4)-trisphosphate Biosynthesis	1.19	0.0588	#NUM!	INPP5A			Synaptic Long Term Depression	5.78	0.0707	1.941	CACNG8,GAD1,GRIA1,GRIA2,MAP2K1,MAP2K2,PDIA3,PPP2R1A,PPP2R2A,PRKCB,PRKCE,PRKCG,PTPA,RAP2B
P2Y Purigenic Receptor Signaling Pathway	4.72	0.0677	2.646	GNB1,GNB2,GNB5,PRKACA,PRKCB,PRKCE,PRKCG,RAP1A,RAP1B		α-Adrenergic Signaling	1.17	0.0183	#NUM!	GNAS,SLC8A2			Myelination Signaling Pathway	5.66	0.055	3.3	ADAM22,ARHGAP1,CNP,CTNNB1,FASN,FKBP1A,LINGO1,MAG,MAP2K1,MAP2K2,MBP,PLP1,PRKACA,PRKACB,PTK2B,RAC1,RAP2B,SLC16A1
Sertoli Cell-Sertoli Cell Junction Signaling	4.66	0.0534	#NUM!	ACTN1,CTNNB1,JUP,PRKACA,RAC1,RAP1A,RAP1B,SPTBN2,TUBA1B,TUBB2A,VCL		Role of MAPK Signaling in Promoting the Pathogenesis of Influenza	1.13	0.0175	#NUM!	ATP6V1C1,PRDX6			Endocannabinoid Developing Neuron Pathway	5.5	0.0866	2.828	CTNNB1,GNB1,GNB2,MAP2K1,MAP2K2,PRKACA,PRKACB,RAC1,RAC2,RAC3,RAP2B
Macropinocytosis Signaling	4.65	0.0921	2.449	PRKCB,PRKCE,PRKCG,RAB5A,RAC1,RAP1A,RAP1B		CDK5 Signaling	1.13	0.0174	#NUM!	GNAS,PPP1R10			IL-8 Signaling	5.48	0.0667	3.464	Cdc42,GNB1,GNB2,MAP2K1,MAP2K2,PRKCB,PRKCE,PRKCG,PTK2B,RAC1,RAC2,RAC3,RAP2B,RHOT1
MSP-RON Signaling In Cancer Cells Pathway	4.54	0.0643	0.333	CTNNB1,FLNA,RAP1A,RAP1B,VIM,YWHAB,YWHAE,YWHAG,YWHAQ		Protein Kinase A Signaling	1.11	0.00973	-2	GNAS,PPP1R10,SFN,YWHAH			AMPK Signaling	5.43	0.062	0.577	EEF2,FASN,GNB1,GNB2,PFKL,PFKM,PFKP,PPM1E,PPP2R1A,PPP2R2A,PRKACA,PRKACB,PTPA,RAB3A,RAB6A
IL-3 Signaling	4.54	0.0886	2.646	PPP3CA,PRKCB,PRKCE,PRKCG,RAC1,RAP1A,RAP1B		Sperm Motility	1.1	0.0117	#NUM!	DYRK1A,GNAS,PRDX6			P2Y Purigenic Receptor Signaling Pathway	5.31	0.0827	3.162	GNB1,GNB2,MAP2K1,MAP2K2,PDIA3,PRKACA,PRKACB,PRKCB,PRKCE,PRKCG,RAP2B
RAN Signaling	4.49	0.235	2	IPO5,KPNB1,RAN,TNPO1		TCA Cycle II (Eukaryotic)	1.06	0.0435	#NUM!	MDH2			Production of Nitric Oxide and Reactive Oxygen Species in Macrophages	5.22	0.0681	1.265	Cdc42,MAP2K1,PPP2R1A,PPP2R2A,PRKCB,PRKCE,PRKCG,PTPA,RAC1,RAC2,RAC3,RHOT1,SIRPA
Chemokine Signaling	4.46	0.0864	1.89	CAMK2A,CAMK2B,CAMK2G,PPP1CB,PRKCB,RAP1A,RAP1B		Signaling by Rho Family GTPases	1.06	0.0112	#NUM!	GFAP,GNAS,VIM			CLEAR Signaling Pathway	5.21	0.0561	-0.5	ASAH1,ATP6V0A2,ATP6V1B2,ATP6V1C1,ATP6V1H,GSK3A,PPP2R1A,PPP2R2A,PRKCB,PRKCE,PRKCG,PTPA,RAP2B,YWHAB,YWHAE,YWHAH
Acetyl-CoA Biosynthesis I (Pyruvate Dehydrogenase Complex)	4.33	0.429	#NUM!	DLAT,DLD,PDHB		Synaptic Long Term Potentiation	1.02	0.0152	#NUM!	GRIA2,PPP1R10			Xenobiotic Metabolism CAR Signaling Pathway	5.2	0.0677	0.277	ALDH1L1,ALDH3A2,ALDH5A1,GSTM3,HSP90AA1,MAP2K1,MAP2K2,PPP2R1A,PPP2R2A,PRKCB,PRKCE,PRKCG,PTPA
Neuregulin Signaling	4.29	0.0684	2.449	DLG4,HSP90AA1,HSP90AB1,PRKCB,PRKCE,PRKCG,RAP1A,RAP1B		GABA Receptor Signaling	1.02	0.0152	#NUM!	Ap2b1,GNAS			PPARα/RXRα Activation	5.13	0.0667	0.302	ACADL,AP2A2,CAND1,FASN,GPD2,HSP90AA1,MAP2K1,MAP2K2,PDIA3,PRKACA,PRKACB,PRKCB,RAP2B
Relaxin Signaling	4.19	0.0581	2.236	GNA11,GNAS,GNB1,GNB2,GNB5,PDE2A,PRKACA,RAP1A,RAP1B		Atherosclerosis Signaling	1.02	0.015	#NUM!	ALB,PRDX6			GM-CSF Signaling	5.04	0.114	2.828	CAMK2A,CAMK2B,CAMK2D,CAMK2G,MAP2K1,MAP2K2,PRKCB,RAP2B
Synaptic Long Term Depression	4.09	0.0505	1.265	GNA11,GNAS,PPP2CA,PPP2CB,PPP2R1A,PRKCB,PRKCE,PRKCG,RAP1A,RAP1B		Pregnenolone Biosynthesis	0.997	0.037	#NUM!	MICAL3			Calcium Transport I	5.03	0.4	2	ATP2A2,ATP2B1,ATP2B2,ATP2B3
Oxytocin In Brain Signaling Pathway	4.07	0.0503	2.53	GNA11,GNB1,GNB2,GNB5,PRKCB,PRKCE,PRKCG,RAP1A,RAP1B,SLC12A5		Methionine Degradation I (to Homocysteine)	0.997	0.037	#NUM!	MAT2B			Actin Nucleation by ARP-WASP Complex	5	0.0968	2.449	ARPC1A,ARPC4,BAIAP2,Cdc42,RAC1,RAC2,RAC3,RAP2B,RHOT1
Inhibition of ARE-Mediated mRNA Degradation Pathway	4.05	0.0556	-2.121	PPP2CA,PPP2CB,PPP2R1A,PRKACA,PSMD2,YWHAB,YWHAE,YWHAG,YWHAQ		Iron homeostasis signaling pathway	0.991	0.0145	#NUM!	ATP6V1C1,HBA1/HBA2			ILK Signaling	4.98	0.0647	-1.414	Cdc42,CFL1,CTNNB1,FLNA,GSK3A,PPP2R1A,PPP2R2A,PTPA,RAC1,RAC2,RAC3,RHOT1,VCL
Glucocorticoid Receptor Signaling	3.98	0.0309	#NUM!	ATP5F1A,ATP5PB,CYC1,GJA1,HSP90AA1,HSP90AB1,HSPA4,HSPA5,KRT76,NDUFS1,NDUFS2,PC,PPP3CA,PRKACA,RAC1,RAP1A,RAP1B,SDHA		Glutathione Redox Reactions I	0.982	0.0357	#NUM!	PRDX6			Nitric Oxide Signaling in the Cardiovascular System	4.91	0.0833	2.333	ATP2A2,CACNG8,HSP90AA1,MAP2K1,MAP2K2,PRKACA,PRKACB,PRKCB,PRKCE,PRKCG
G-Protein Coupled Receptor Signaling	3.87	0.0284	3.578	CAMK2A,CAMK2B,CAMK2G,CTNNB1,GNA11,GNAS,GNB1,GNB2,GNB5,PDE2A,PPP3CA,PRKACA,PRKCB,PRKCE,PRKCG,RAC1,RAC2,RAC3,RAP1A,RAP1B		Histidine Degradation VI	0.982	0.0357	#NUM!	MICAL3			2-ketoglutarate Dehydrogenase Complex	4.89	0.75	#NUM!	DLD,DLST,OGDH
Cardiac Hypertrophy Signaling (Enhanced)	3.86	0.0314	3.873	CAMK2A,CAMK2B,CAMK2G,CTNNB1,GNA11,GNAS,GNB1,GNB2,GNB5,PDE2A,PPP3CA,PRKACA,PRKCB,PRKCE,PRKCG,RAP1A,RAP1B		Apelin Endothelial Signaling Pathway	0.976	0.0142	#NUM!	GNAS,HDAC4			Renin-Angiotensin Signaling	4.88	0.0826	3.162	MAP2K1,MAP2K2,PRKACA,PRKACB,PRKCB,PRKCE,PRKCG,PTK2B,RAC1,RAP2B
Neuropathic Pain Signaling In Dorsal Horn Neurons	3.85	0.0693	2.646	CAMK2A,CAMK2B,CAMK2G,PRKACA,PRKCB,PRKCE,PRKCG		Hereditary Breast Cancer Signaling	0.971	0.0141	#NUM!	HDAC4,SFN			Tight Junction Signaling	4.8	0.067	#NUM!	CLDN11,CTNNB1,NSF,PPP2R1A,PPP2R2A,PRKACA,PRKACB,PTPA,RAC1,SNAP25,SPTAN1,VCL
Glioma Invasiveness Signaling	3.78	0.0822	#NUM!	RAC1,RAC2,RAC3,RAP1A,RAP1B,RHOB		Cysteine Biosynthesis III (mammalia)	0.968	0.0345	#NUM!	MAT2B			Glioma Signaling	4.75	0.08	3.162	CAMK2A,CAMK2B,CAMK2D,CAMK2G,MAP2K1,MAP2K2,PRKCB,PRKCE,PRKCG,RAP2B
IGF-1 Signaling	3.75	0.0667	#NUM!	PRKACA,RAP1A,RAP1B,YWHAB,YWHAE,YWHAG,YWHAQ		Ubiquinol-10 Biosynthesis (Eukaryotic)	0.941	0.0323	#NUM!	MICAL3			Hepatic Fibrosis Signaling Pathway	4.68	0.0449	3.153	CACNG8,Cdc42,CTNNB1,LRP1,MAP2K1,MAP2K2,PRKACA,PRKACB,PRKCB,PRKCE,PRKCG,RAC1,RAC2,RAC3,RAP2B,RHOT1,SDHA,TF,TRADD
ERK5 Signaling	3.75	0.0811	-0.816	RAP1A,RAP1B,YWHAB,YWHAE,YWHAG,YWHAQ		Sonic Hedgehog Signaling	0.941	0.0323	#NUM!	DYRK1A			eNOS Signaling	4.65	0.0705	1.897	DNM2,HSP90AA1,HSPA2,HSPA4,HSPA5,HSPA9,PRKACA,PRKACB,PRKCB,PRKCE,PRKCG
Gαi Signaling	3.74	0.0571	0.447	GNA11,GNAS,GNB1,GNB2,GNB5,PRKACA,RAP1A,RAP1B		Semaphorin Neuronal Repulsive Signaling Pathway	0.931	0.0133	#NUM!	DPYSL2,Pde4d			Renal Cell Carcinoma Signaling	4.65	0.101	2	FH,MAP2K1,MAP2K2,RAC1,RAP2B,RPS27A,Ubb,UBC
Apelin Muscle Signaling Pathway	3.71	0.104	#NUM!	GNA11,GNAS,GNB1,GNB2,GNB5		Necroptosis Signaling Pathway	0.904	0.0128	#NUM!	SLC25A5,VDAC1			Dopamine-DARPP32 Feedback in cAMP Signaling	4.63	0.0645	3.162	ATP2A2,CACNG8,GRIN2B,PDIA3,PPP2R1A,PPP2R2A,PRKACA,PRKACB,PRKCB,PRKCE,PRKCG,PTPA
Paxillin Signaling	3.7	0.0654	2.646	ACTN1,ARF1,RAC1,RAP1A,RAP1B,TLN2,VCL		Epithelial Adherens Junction Signaling	0.899	0.0127	#NUM!	SFN,YWHAH			G Beta Gamma Signaling	4.63	0.0775	3	CACNG8,DNM2,GNB1,GNB2,PRKACA,PRKACB,PRKCB,PRKCE,PRKCG,RAP2B
Telomerase Signaling	3.67	0.0648	0.378	HSP90AA1,HSP90AB1,PPP2CA,PPP2CB,PPP2R1A,RAP1A,RAP1B		Inhibition of ARE-Mediated mRNA Degradation Pathway	0.877	0.0123	#NUM!	SFN,YWHAH			Dopamine Receptor Signaling	4.61	0.1	#NUM!	MAOA,PPP2R1A,PPP2R2A,PRKACA,PRKACB,PTPA,QDPR,SPR
Oxidative Phosphorylation	3.6	0.0631	1.89	ATP5F1A,ATP5PB,ATP5PO,CYC1,NDUFS1,NDUFS2,SDHA		HOTAIR Regulatory Pathway	0.873	0.0123	#NUM!	VIM,YY1			Gluconeogenesis I	4.54	0.2	1.342	ENO1,ENO2,GAPDH,GPI,PGK1
UVC-Induced MAPK Signaling	3.59	0.098	2.236	PRKCB,PRKCE,PRKCG,RAP1A,RAP1B		Complement System	0.869	0.027	#NUM!	C1QB			Breast Cancer Regulation by Stathmin1	4.51	0.0387	-0.426	CAMK2A,CAMK2B,CAMK2D,CAMK2G,GNB1,GNB2,MAP2K1,MAP2K2,PPP2R1A,PPP2R2A,PRKACA,PRKACB,PRKCB,PRKCE,PRKCG,PTPA,RAC1,RAC2,RAC3,RAP2B,TUBB3,TUBB4A,TUBB4B
Protein Ubiquitination Pathway	3.57	0.0403	#NUM!	DNAJC5,DNAJC6,HSP90AA1,HSP90AB1,HSPA4,HSPA4L,HSPA5,HSPD1,PSMD2,UBA1,USO1		D-myo-inositol (1,4,5,6)-Tetrakisphosphate Biosynthesis	0.804	0.0111	#NUM!	PPP1R10,SACM1L			Glutamate Degradation III (via 4-aminobutyrate)	4.5	0.6	#NUM!	ABAT,ALDH5A1,GAD1
Dopamine Receptor Signaling	3.56	0.075	#NUM!	PPP1CB,Ppp1cc,PPP2CA,PPP2CB,PPP2R1A,PRKACA		D-myo-inositol (3,4,5,6)-tetrakisphosphate Biosynthesis	0.804	0.0111	#NUM!	PPP1R10,SACM1L			CCR3 Signaling in Eosinophils	4.49	0.0746	2.646	CFL1,GNB1,GNB2,MAP2K1,MAP2K2,PRKCB,PRKCE,PRKCG,RAC1,RAP2B
Dilated Cardiomyopathy Signaling Pathway	3.54	0.0533	1.414	CAMK2A,CAMK2B,CAMK2G,GNAS,MYH9,PDE2A,PRKACA,PRKCE		Acute Phase Response Signaling	0.786	0.0108	#NUM!	ALB,C1QB			HER-2 Signaling in Breast Cancer	4.43	0.0573	0.277	ARF1,Arf2,ARF3,ARF4,ARF5,GSK3A,KPNB1,MAP2K1,MAP2K2,PRKCB,PRKCE,PRKCG,RAP2B
Chronic Myeloid Leukemia Signaling	3.51	0.0396	2.714	CTNNB1,HSP90AA1,HSP90AB1,PCBP2,PPP3CA,RAC1,RAC2,RAC3,RAN,RAP1A,RAP1B		Dopamine-DARPP32 Feedback in cAMP Signaling	0.782	0.0108	#NUM!	GNAS,PPP1R10			Cardiac Hypertrophy Signaling	4.41	0.0536	2.828	CACNG8,Cdc42,GNB1,GNB2,MAP2K1,MAP2K2,PDIA3,PRKACA,PRKACB,RAC1,RAC2,RAC3,RAP2B,RHOT1
Glutamate Degradation II	3.43	0.667	#NUM!	GOT1,GOT2		DNA damage-induced 14-3-3σ Signaling	0.782	0.0217	#NUM!	SFN			Natural Killer Cell Signaling	4.37	0.0606	2.309	CFL1,HSPA2,HSPA4,HSPA5,HSPA9,MAP2K1,MAP2K2,PTK2B,RAC1,RAC2,RAC3,RAP2B
Aspartate Biosynthesis	3.43	0.667	#NUM!	GOT1,GOT2		Macrophage Classical Activation Signaling Pathway	0.771	0.0106	#NUM!	PDHA1,YY1			PI3K/AKT Signaling	4.32	0.06	1.155	CTNNB1,GSK3A,HSP90AA1,MAP2K1,MAP2K2,PPP2R1A,PPP2R2A,PTPA,RAP2B,YWHAB,YWHAE,YWHAH
LPS-stimulated MAPK Signaling	3.42	0.0706	2.449	PRKCB,PRKCE,PRKCG,RAC1,RAP1A,RAP1B		Apelin Muscle Signaling Pathway	0.765	0.0208	#NUM!	GNAS			Ephrin Receptor Signaling	4.28	0.0594	2.887	ARPC1A,ARPC4,CFL1,GNB1,GNB2,GRIN2B,MAP2K1,MAP2K2,RAC1,RAC2,RAC3,RAP2B
Nitric Oxide Signaling in the Cardiovascular System	3.39	0.0583	1.89	HSP90AA1,HSP90AB1,PDE2A,PRKACA,PRKCB,PRKCE,PRKCG		PFKFB4 Signaling Pathway	0.765	0.0208	#NUM!	GNAS			Unfolded protein response	4.24	0.0889	0	DNAJA2,DNAJC5,DNAJC6,HSPA2,HSPA4,HSPA5,HSPA9,HSPH1
Renin-Angiotensin Signaling	3.37	0.0579	2.646	PRKACA,PRKCB,PRKCE,PRKCG,RAC1,RAP1A,RAP1B		Production of Nitric Oxide and Reactive Oxygen Species in Macrophages	0.764	0.0105	#NUM!	ALB,PPP1R10			NRF2-mediated Oxidative Stress Response	4.23	0.0549	2.828	AKR1A1,DNAJA2,DNAJC5,DNAJC6,GSTM3,HSP90AA1,MAP2K1,MAP2K2,PRKCB,PRKCE,PRKCG,RAP2B,TXNRD1
Phenylalanine Degradation IV (Mammalian, via Side Chain)	3.34	0.214	#NUM!	ALDH2,GOT1,GOT2		3-phosphoinositide Degradation	0.764	0.0105	#NUM!	PPP1R10,SACM1L			Colorectal Cancer Metastasis Signaling	4.23	0.0517	3	Cdc42,CTNNB1,GNB1,GNB2,LRP1,MAP2K1,MAP2K2,PRKACA,PRKACB,RAC1,RAC2,RAC3,RAP2B,RHOT1
Regulation of Cellular Mechanics by Calpain Protease	3.28	0.0667	#NUM!	ACTN1,EZR,RAP1A,RAP1B,TLN2,VCL		Endothelin-1 Signaling	0.754	0.0103	#NUM!	GNAS,PRDX6			Glucocorticoid Receptor Signaling	4.19	0.0378	#NUM!	ATP5F1A,ATP5F1C,CYC1,HSP90AA1,HSPA2,HSPA4,HSPA5,HSPA9,MAP2K1,MAP2K2,NDUFA10,NDUFA11,NDUFA4,NDUFS1,NDUFS2,PRKACA,PRKACB,RAC1,RAP2B,SDHA,UQCRC2,YWHAH
Gαs Signaling	3.26	0.0556	2	GNA11,GNAS,GNB1,GNB2,GNB5,PRKACA,RAP1A		PPARα/RXRα Activation	0.75	0.0103	#NUM!	GNAS,GOT2			nNOS Signaling in Neurons	4.18	0.128	#NUM!	CAMK2A,GRIN2B,PFKM,PRKCB,PRKCE,PRKCG
Senescence Pathway	3.24	0.0368	2.111	DLAT,DLD,PDHB,PDHX,PPP2CA,PPP2CB,PPP2R1A,PPP3CA,RAP1A,RAP1B,SOD2		D-myo-inositol-5-phosphate Metabolism	0.747	0.0102	#NUM!	PPP1R10,SACM1L			Fc Epsilon RI Signaling	4.17	0.0763	3	MAP2K1,MAP2K2,PRKCB,PRKCE,PRKCG,RAC1,RAC2,RAC3,RAP2B
Sperm Motility	3.18	0.0389	2.449	GNA11,GNAS,GNB1,GNB2,GNB5,PDE2A,PRKACA,PRKCB,PRKCE,PRKCG		PI3K/AKT Signaling	0.733	0.01	#NUM!	SFN,YWHAH			Endocannabinoid Neuronal Synapse Pathway	4.1	0.0671	1	CACNG8,GNB1,GNB2,GRIA1,GRIA2,GRIN2B,NDUFS2,PDIA3,PRKACA,PRKACB
Thrombopoietin Signaling	3.16	0.0794	2.236	PRKCB,PRKCE,PRKCG,RAP1A,RAP1B		3-phosphoinositide Biosynthesis	0.714	0.00971	#NUM!	PPP1R10,SACM1L			Neuroinflammation Signaling Pathway	4.06	0.0473	1.633	CTNNB1,GABRB3,GAD1,GLS,GLUL,GRIA1,GRIN2B,PRKCG,RAC1,RAC2,RAC3,SLC1A2,SLC1A3,SLC6A1,SLC6A11
Ferroptosis Signaling Pathway	3.14	0.053	1.134	ARF1,Arf2,ARF3,RAP1A,RAP1B,SLC3A2,VDAC2		Lymphotoxin β Receptor Signaling	0.711	0.0182	#NUM!	CYC1			Oxytocin Signaling Pathway	4.05	0.0496	2.138	ATP2B1,ATP2B2,ATP2B3,CACNG8,EEF2,GAD1,GNB1,GNB2,PRKACA,PRKACB,PRKCB,PRKCE,PRKCG,RAP2B
IL-1 Signaling	3.14	0.0625	#NUM!	GNA11,GNAS,GNB1,GNB2,GNB5,PRKACA		Clathrin-mediated Endocytosis Signaling	0.708	0.00962	#NUM!	ALB,Ap2b1			Isoleucine Degradation I	4.01	0.235	1	ACAT1,BCAT1,DLD,HSD17B10
2-ketoglutarate Dehydrogenase Complex	3.13	0.5	#NUM!	DLD,OGDH		CSDE1 Signaling Pathway	0.704	0.0179	#NUM!	VIM			Factors Promoting Cardiogenesis in Vertebrates	4	0.0654	3	CAMK2A,CAMK2B,CAMK2D,CAMK2G,CTNNB1,LRP1,PDIA3,PRKCB,PRKCE,PRKCG
Methylmalonyl Pathway	3.13	0.5	#NUM!	PCCA,PCCB		CD27 Signaling in Lymphocytes	0.698	0.0175	#NUM!	CYC1			UVC-Induced MAPK Signaling	3.98	0.118	2.449	MAP2K1,MAP2K2,PRKCB,PRKCE,PRKCG,RAP2B
L-cysteine Degradation I	3.13	0.5	#NUM!	GOT1,GOT2		Triacylglycerol Degradation	0.698	0.0175	#NUM!	PRDX6			Acetyl-CoA Biosynthesis I (Pyruvate Dehydrogenase Complex)	3.97	0.429	#NUM!	DLD,PDHA1,PDHB
Calcium Signaling	3.07	0.0409	2.646	CAMK2A,CAMK2B,CAMK2G,LETM1,MYH9,PPP3CA,PRKACA,RAP1A,RAP1B		Integrin Signaling	0.695	0.00943	#NUM!	ARF5,PFN2			Role of Macrophages, Fibroblasts and Endothelial Cells in Rheumatoid Arthritis	3.84	0.0452	#NUM!	CAMK2A,CAMK2B,CAMK2D,CAMK2G,CTNNB1,LRP1,MAP2K1,MAP2K2,PDIA3,PRKCB,PRKCE,PRKCG,RAC1,RAP2B,TRADD
VEGF Signaling	3.07	0.0606	0.447	ACTN1,PRKCB,RAP1A,RAP1B,VCL,YWHAE		ERK/MAPK Signaling	0.686	0.0093	#NUM!	PPP1R10,YWHAH			IL-3 Signaling	3.76	0.0886	2.646	MAP2K1,MAP2K2,PRKCB,PRKCE,PRKCG,RAC1,RAP2B
Mitotic Roles of Polo-Like Kinase	3.04	0.0746	#NUM!	HSP90AA1,HSP90AB1,PPP2CA,PPP2CB,PPP2R1A		GADD45 Signaling	0.678	0.0167	#NUM!	POU2F1			IGF-1 Signaling	3.76	0.0762	2.236	MAP2K1,MAP2K2,PRKACA,PRKACB,RAP2B,YWHAB,YWHAE,YWHAH
Neuroinflammation Signaling Pathway	3.03	0.0347	0.816	CTNNB1,GAD2,GLS,GLUL,PPP3CA,PRKCG,RAC1,RAC2,RAC3,SLC6A11,SOD2		PCP (Planar Cell Polarity) Pathway	0.678	0.0167	#NUM!	PFN2			FAT10 Signaling Pathway	3.75	0.107	#NUM!	PSMA4,PSMA5,PSMA7,PSMA8,PSMB5,PSMD1
Iron homeostasis signaling pathway	3.03	0.0507	#NUM!	ACO2,ATP6V0A1,ATP6V0D1,ATP6V1B2,HBA1/HBA2,Hbb-b1,PCBP1		Semaphorin Signaling in Neurons	0.671	0.0164	#NUM!	DPYSL2			Androgen Signaling	3.65	0.0592	2.449	CACNG8,GNB1,GNB2,HSP90AA1,HSPA4,PRKACA,PRKACB,PRKCB,PRKCE,PRKCG
D-myo-inositol (1,4,5,6)-Tetrakisphosphate Biosynthesis	3.01	0.0444	#NUM!	PLPPR4,PPP1CB,Ppp1cc,PPP2CA,PPP2CB,PPP2R1A,PPP3CA,SYNJ1		HER-2 Signaling in Breast Cancer	0.651	0.00881	#NUM!	ARF5,MT-CO2			Glioblastoma Multiforme Signaling	3.61	0.0585	2.646	Cdc42,CTNNB1,MAP2K1,MAP2K2,PDIA3,RAC1,RAC2,RAC3,RAP2B,RHOT1
D-myo-inositol (3,4,5,6)-tetrakisphosphate Biosynthesis	3.01	0.0444	#NUM!	PLPPR4,PPP1CB,Ppp1cc,PPP2CA,PPP2CB,PPP2R1A,PPP3CA,SYNJ1		Pyridoxal 5'-phosphate Salvage Pathway	0.647	0.0154	#NUM!	DYRK1A			MSP-RON Signaling In Cancer Cells Pathway	3.6	0.0643	3	CTNNB1,FLNA,MAP2K1,MAP2K2,PTK2B,RAP2B,YWHAB,YWHAE,YWHAH
ERBB4 Signaling	3.01	0.0735	2.236	PRKCB,PRKCE,PRKCG,RAP1A,RAP1B		Glutamate Receptor Signaling	0.641	0.0152	#NUM!	GRIA2			LPS-stimulated MAPK Signaling	3.57	0.0824	2.646	MAP2K1,MAP2K2,PRKCB,PRKCE,PRKCG,RAC1,RAP2B
Hepatic Fibrosis Signaling Pathway	3	0.0307	2.496	CTNNB1,PRKACA,PRKCB,PRKCE,PRKCG,RAC1,RAC2,RAC3,RAP1A,RAP1B,RHOB,SDHA,SOD2		Neurovascular Coupling Signaling Pathway	0.637	0.00862	#NUM!	GRIA2,PRDX6			CDK5 Signaling	3.49	0.0696	2.828	MAP2K1,MAP2K2,PPP2R1A,PPP2R2A,PRKACA,PRKACB,PTPA,RAP2B
Regulation of eIF4 and p70S6K Signaling	3	0.0442	-0.447	EIF4A1,PABPC1,PPP2CA,PPP2CB,PPP2R1A,RAP1A,RAP1B,RPS3		Cell Cycle: G1/S Checkpoint Regulation	0.63	0.0147	#NUM!	HDAC4			Erythropoietin Signaling Pathway	3.49	0.0565	3.162	CTNNB1,MAP2K1,MAP2K2,PRKCB,PRKCE,PRKCG,RAC1,RAC2,RAC3,RAP2B
Insulin Receptor Signaling	2.99	0.05	1.134	PPP1CB,Ppp1cc,PRKACA,RAP1A,RAP1B,SYNJ1,VAMP2		IL-12 Signaling and Production in Macrophages	0.627	0.00847	#NUM!	ALB,POU2F1			Thrombopoietin Signaling	3.47	0.0952	2.449	MAP2K1,MAP2K2,PRKCB,PRKCE,PRKCG,RAP2B
Agrin Interactions at Neuromuscular Junction	2.98	0.0725	2.236	RAC1,RAC2,RAC3,RAP1A,RAP1B		Osteoarthritis Pathway	0.627	0.00847	#NUM!	AGER,HDAC4			Amyotrophic Lateral Sclerosis Signaling	3.47	0.069	0.816	CACNG8,GLUL,GRIA1,GRIA2,GRIN2B,RAB5B,RAC1,SLC1A2
Sumoylation Pathway	2.98	0.0583	#NUM!	ARHGDIA,RAC1,RAC2,RAC3,RAN,RHOB		Phospholipases	0.624	0.0145	#NUM!	PRDX6			Cardiac β-adrenergic Signaling	3.43	0.0556	0	ATP2A2,CACNG8,GNB1,GNB2,PPP2R1A,PPP2R2A,PRKACA,PRKACB,PTPA,SLC8A1
EIF2 Signaling	2.97	0.0396	1.633	EIF4A1,HSPA5,PABPC1,PPP1CB,Ppp1cc,RAP1A,RAP1B,RPL3,RPS3		Stearate Biosynthesis I (Animals)	0.624	0.0145	#NUM!	ACOT9			Superpathway of Methionine Degradation	3.42	0.119	2.236	AHCY,AHCYL1,AHCYL2,DLD,GOT1
HER-2 Signaling in Breast Cancer	2.97	0.0396	1	ARF1,Arf2,ARF3,KPNB1,PRKCB,PRKCE,PRKCG,RAP1A,RAP1B		AMPK Signaling	0.611	0.00826	#NUM!	EEF2,GNAS			Immunogenic Cell Death Signaling Pathway	3.41	0.0778	1.134	HSP90AA1,HSPA2,HSPA4,HSPA5,HSPA9,LRP1,PDIA3
Creatine-phosphate Biosynthesis	2.92	0.4	#NUM!	CKB,CKMT1A/CKMT1B		Ephrin B Signaling	0.608	0.0139	#NUM!	GNAS			Induction of Apoptosis by HIV1	3.4	0.0923	2.236	CYC1,SLC25A13,SLC25A3,SLC25A4,SLC25A5,TRADD
Glutamate Degradation III (via 4-aminobutyrate)	2.92	0.4	#NUM!	ABAT,GAD2		Netrin Signaling	0.608	0.0139	#NUM!	ABLIM1			Dilated Cardiomyopathy Signaling Pathway	3.38	0.06	2.121	ATP2A2,CACNG8,CAMK2A,CAMK2B,CAMK2D,CAMK2G,PRKACA,PRKACB,PRKCE
Netrin Signaling	2.9	0.0694	2.236	PPP3CA,PRKACA,RAC1,RAC2,RAC3		Caveolar-mediated Endocytosis Signaling	0.593	0.0133	#NUM!	ALB			Sphingosine-1-phosphate Signaling	3.37	0.0667	2	ASAH1,Cdc42,PDIA3,PTK2B,RAC1,RAC2,RAC3,RHOT1
Macrophage Classical Activation Signaling Pathway	2.88	0.0423	-1.414	ACO2,DLAT,DLD,NDUFS1,PDHB,PDHX,PKM,SDHA		GPCR-Mediated Integration of Enteroendocrine Signaling Exemplified by an L Cell	0.593	0.0133	#NUM!	GNAS			Corticotropin Releasing Hormone Signaling	3.34	0.0592	2.121	CACNG8,GAD1,MAP2K1,MAP2K2,PRKACA,PRKACB,PRKCB,PRKCE,PRKCG
Role of Macrophages, Fibroblasts and Endothelial Cells in Rheumatoid Arthritis	2.87	0.0331	#NUM!	CAMK2A,CAMK2B,CAMK2G,CTNNB1,PPP3CA,PRKCB,PRKCE,PRKCG,RAC1,RAP1A,RAP1B		VDR/RXR Activation	0.578	0.0128	#NUM!	YY1			ERBB4 Signaling	3.29	0.0882	2.449	MAP2K1,MAP2K2,PRKCB,PRKCE,PRKCG,RAP2B
Valine Degradation I	2.87	0.15	#NUM!	ABAT,DLD,HADHA		Maturity Onset Diabetes of Young (MODY) Signaling	0.574	0.0127	#NUM!	ALDOB			Cardiac Hypertrophy Signaling (Enhanced)	3.29	0.0351	3.638	ATP2A2,CACNG8,CAMK2A,CAMK2B,CAMK2D,CAMK2G,CTNNB1,GNB1,GNB2,GSK3A,MAP2K1,MAP2K2,PDIA3,PRKACA,PRKACB,PRKCB,PRKCE,PRKCG,RAP2B
3-phosphoinositide Degradation	2.85	0.0419	#NUM!	PLPPR4,PPP1CB,Ppp1cc,PPP2CA,PPP2CB,PPP2R1A,PPP3CA,SYNJ1		Role of MAPK Signaling in Inhibiting the Pathogenesis of Influenza	0.574	0.0127	#NUM!	PRDX6			Coronavirus Replication Pathway	3.28	0.111	2.236	DDX1,GSK3A,TUBB3,TUBB4A,TUBB4B
Endocannabinoid Neuronal Synapse Pathway	2.84	0.047	0.447	GNA11,GNB1,GNB2,GNB5,NDUFS2,PPP3CA,PRKACA		Role of BRCA1 in DNA Damage Response	0.569	0.0125	#NUM!	POU2F1			4-aminobutyrate Degradation I	3.19	0.667	#NUM!	ABAT,ALDH5A1
Corticotropin Releasing Hormone Signaling	2.79	0.0461	2.646	GNAS,PRKACA,PRKCB,PRKCE,PRKCG,RAP1A,RAP1B		Heparan Sulfate Biosynthesis (Late Stages)	0.569	0.0125	#NUM!	PRDX6			VEGF Signaling	3.16	0.0707	0.816	MAP2K1,MAP2K2,PRKCB,PTK2B,RAP2B,VCL,YWHAE
D-myo-inositol-5-phosphate Metabolism	2.78	0.0408	#NUM!	PLPPR4,PPP1CB,Ppp1cc,PPP2CA,PPP2CB,PPP2R1A,PPP3CA,SYNJ1		Dopamine Receptor Signaling	0.569	0.0125	#NUM!	PPP1R10			Netrin Signaling	3.16	0.0833	2.449	CACNG8,PRKACA,PRKACB,RAC1,RAC2,RAC3
Factors Promoting Cardiogenesis in Vertebrates	2.77	0.0458	2.646	CAMK2A,CAMK2B,CAMK2G,CTNNB1,PRKCB,PRKCE,PRKCG		Role of MAPK Signaling in the Pathogenesis of Influenza	0.551	0.0119	#NUM!	PRDX6			Neurovascular Coupling Signaling Pathway	3.13	0.0474	2.714	CACNG8,GABRB3,GAD1,GRIA1,GRIA2,GRIN2B,PRKACA,PRKACB,SLC16A1,SLC1A2,SLC1A3
Antiproliferative Role of Somatostatin Receptor 2	2.77	0.0649	#NUM!	GNB1,GNB2,GNB5,RAP1A,RAP1B		Circadian Rhythm Signaling	0.549	0.00746	#NUM!	GNAS,GRIA2			Glioma Invasiveness Signaling	3.12	0.0822	#NUM!	Cdc42,RAC1,RAC2,RAC3,RAP2B,RHOT1
Pyruvate Fermentation to Lactate	2.74	0.333	#NUM!	LDHA,LDHB		Cyclins and Cell Cycle Regulation	0.547	0.0118	#NUM!	HDAC4			Oxytocin In Brain Signaling Pathway	3.09	0.0503	3.162	CACNG8,GNB1,GNB2,MAP2K1,MAP2K2,PRKCB,PRKCE,PRKCG,RAP2B,SLC12A5
NF-κB Activation by Viruses	2.74	0.0641	2.236	PRKCB,PRKCE,PRKCG,RAP1A,RAP1B		Insulin Secretion Signaling Pathway	0.54	0.00735	#NUM!	GNAS,PDHA1			Granzyme A Signaling	3.06	0.08	-2.449	MBP,NDUFA10,NDUFA11,NDUFA4,NDUFS1,NDUFS2
Pulmonary Healing Signaling Pathway	2.74	0.0402	2.828	CTNNB1,IDH2,PRKCB,PRKCE,PRKCG,RAC1,RAP1A,RAP1B		Heparan Sulfate Biosynthesis	0.538	0.0115	#NUM!	PRDX6			Antiproliferative Role of Somatostatin Receptor 2	3	0.0779	2	GAD1,GNB1,GNB2,MAP2K1,MAP2K2,RAP2B
Renal Cell Carcinoma Signaling	2.72	0.0633	#NUM!	FH,RAC1,RAP1A,RAP1B,SLC2A1		Xenobiotic Metabolism AHR Signaling Pathway	0.538	0.0115	#NUM!	HDAC4			Phenylalanine Degradation IV (Mammalian, via Side Chain)	2.98	0.214	#NUM!	ALDH3A2,GOT1,MAOA
Human Embryonic Stem Cell Pluripotency	2.71	0.0398	2.828	CTNNB1,HSP90AA1,HSP90AB1,PRKCB,PRKCE,PRKCG,RAP1A,RAP1B		Opioid Signaling Pathway	0.523	0.00714	#NUM!	Ap2b1,GNAS			Iron homeostasis signaling pathway	2.97	0.058	#NUM!	ACO2,ATP6V0A2,ATP6V1B2,ATP6V1C1,ATP6V1H,HSPA9,LRP1,TF
GPCR-Mediated Nutrient Sensing in Enteroendocrine Cells	2.67	0.0508	2.449	GNA11,GNAS,PRKACA,PRKCB,PRKCE,PRKCG		Apelin Adipocyte Signaling Pathway	0.522	0.011	#NUM!	PRDX6			Telomerase Signaling	2.94	0.0648	0.378	HSP90AA1,MAP2K1,MAP2K2,PPP2R1A,PPP2R2A,PTPA,RAP2B
3-phosphoinositide Biosynthesis	2.64	0.0388	#NUM!	PLPPR4,PPP1CB,Ppp1cc,PPP2CA,PPP2CB,PPP2R1A,PPP3CA,SYNJ1		Oxytocin Signaling Pathway	0.519	0.00709	#NUM!	ATP2B2,EEF2			WNT/β-catenin Signaling	2.92	0.0517	-0.816	CTNNB1,GSK3A,LRP1,PPP2R1A,PPP2R2A,PTPA,RPS27A,Ubb,UBC
Cell Cycle: G2/M DNA Damage Checkpoint Regulation	2.63	0.08	#NUM!	YWHAB,YWHAE,YWHAG,YWHAQ		Non-Small Cell Lung Cancer Signaling	0.51	0.0106	#NUM!	HDAC4			Apelin Endothelial Signaling Pathway	2.91	0.0567	2.449	GNB1,GNB2,MAP2K1,MAP2K2,PRKCB,PRKCE,PRKCG,RAP2B
Aspartate Degradation II	2.6	0.286	#NUM!	GOT1,GOT2		IL-1 Signaling	0.502	0.0104	#NUM!	GNAS			VEGF Family Ligand-Receptor Interactions	2.81	0.0714	2.449	MAP2K1,MAP2K2,PRKCB,PRKCE,PRKCG,RAP2B
VEGF Family Ligand-Receptor Interactions	2.6	0.0595	2.236	PRKCB,PRKCE,PRKCG,RAP1A,RAP1B		Death Receptor Signaling	0.502	0.0104	#NUM!	CYC1			Role of MAPK Signaling in Promoting the Pathogenesis of Influenza	2.8	0.0614	2.646	ATP6V0A2,ATP6V1B2,ATP6V1C1,ATP6V1H,MAP2K1,MAP2K2,RAP2B
Autophagy	2.52	0.037	2.121	ARL8B,PPP2CA,PPP2CB,PPP2R1A,PPP3CA,PRKACA,RAB7A,SLC3A2		Salvage Pathways of Pyrimidine Ribonucleotides	0.499	0.0103	#NUM!	DYRK1A			Regulation of eIF4 and p70S6K Signaling	2.8	0.0497	0	MAP2K1,MAP2K2,PPP2R1A,PPP2R2A,PTPA,RAP2B,RPS14,RPS2,RPS27A
Glioblastoma Multiforme Signaling	2.5	0.0409	2.236	CTNNB1,RAC1,RAC2,RAC3,RAP1A,RAP1B,RHOB		p53 Signaling	0.495	0.0102	#NUM!	SFN			Sperm Motility	2.78	0.0428	2.828	GNB1,GNB2,MAP2K1,PDIA3,PRKACA,PRKACB,PRKCB,PRKCE,PRKCG,PTK2B,TWF1
Unfolded protein response	2.47	0.0556	#NUM!	CANX,DNAJC5,DNAJC6,HSPA4,HSPA5		Melanocyte Development and Pigmentation Signaling	0.495	0.0102	#NUM!	GNAS			HIPPO signaling	2.75	0.0698	-2.449	PPP2R1A,PPP2R2A,PTPA,YWHAB,YWHAE,YWHAH
CSDE1 Signaling Pathway	2.45	0.0714	2	CTNNB1,PABPC1,RAC1,VIM		VEGF Signaling	0.491	0.0101	#NUM!	SFN			Neuregulin Signaling	2.74	0.0598	2.449	HSP90AA1,MAP2K1,MAP2K2,PRKCB,PRKCE,PRKCG,RAP2B
Ceramide Signaling	2.45	0.0549	2.236	PPP2CA,PPP2CB,PPP2R1A,RAP1A,RAP1B		Apelin Cardiomyocyte Signaling Pathway	0.491	0.0101	#NUM!	SLC8A2			PTEN Signaling	2.72	0.053	-2.121	GSK3A,MAP2K1,MAP2K2,RAC1,RAC2,RAC3,RAP2B,YWHAH
Acute Myeloid Leukemia Signaling	2.45	0.0549	#NUM!	IDH2,IDH3G,JUP,RAP1A,RAP1B		Neuropathic Pain Signaling In Dorsal Horn Neurons	0.484	0.0099	#NUM!	GRIA2			GPCR-Mediated Nutrient Sensing in Enteroendocrine Cells	2.72	0.0593	2.646	CACNG8,PDIA3,PRKACA,PRKACB,PRKCB,PRKCE,PRKCG
Crosstalk between Dendritic Cells and Natural Killer Cells	2.45	0.0549	#NUM!	CAMK2A,CAMK2B,CAMK2G,FSCN1,TLN2		Mouse Embryonic Stem Cell Pluripotency	0.474	0.00962	#NUM!	ZFP42			CREB Signaling in Neurons	2.71	0.0313	4.123	CACNG8,CAMK2A,CAMK2B,CAMK2D,CAMK2G,GNB1,GNB2,GRIA1,GRIA2,GRIN2B,MAP2K1,MAP2K2,PDIA3,PRKACA,PRKACB,PRKCB,PRKCE,PRKCG,RAP2B
Apelin Adipocyte Signaling Pathway	2.45	0.0549	#NUM!	GNA11,PRKACA,RAC1,RAC2,RAC3		Apoptosis Signaling	0.474	0.00962	#NUM!	CYC1			ERBB Signaling	2.58	0.0645	2.449	MAP2K1,MAP2K2,PRKCB,PRKCE,PRKCG,RAP2B
HGF Signaling	2.43	0.0455	2.449	PRKCB,PRKCE,PRKCG,RAC1,RAP1A,RAP1B		Telomerase Signaling	0.461	0.00926	#NUM!	HDAC4			Superpathway of Inositol Phosphate Compounds	2.57	0.0427	2.828	ATP1A1,EPHX2,ITPKA,PIP4K2A,PIP4K2B,PIP5K1A,PPP2R1A,PPP2R2A,PTPA,SIRPA
ABRA Signaling Pathway	2.43	0.0543	2.236	ACTN1,ACTR3,MYH9,PPP3CA,VCL		Synaptogenesis Signaling Pathway	0.456	0.00635	#NUM!	Ap2b1,GRIA2			Gαs Signaling	2.56	0.0556	1.633	ADD1,GNB1,GNB2,MAP2K1,MAP2K2,PRKACA,PRKACB
ERBB Signaling	2.41	0.0538	2.236	PRKCB,PRKCE,PRKCG,RAP1A,RAP1B		Kinetochore Metaphase Signaling Pathway	0.451	0.00901	#NUM!	PPP1R10			Prolactin Signaling	2.53	0.0632	2.449	MAP2K1,MAP2K2,PRKCB,PRKCE,PRKCG,RAP2B
Sucrose Degradation V (Mammalian)	2.37	0.222	#NUM!	ALDOA,ALDOC		Prostate Cancer Signaling	0.442	0.00877	#NUM!	HDAC4			Adrenomedullin signaling pathway	2.52	0.0452	2.121	GAD1,GSK3A,MAP2K1,MAP2K2,PDIA3,PRKACA,PRKACB,PTK2B,RAP2B
Prolactin Signaling	2.37	0.0526	2.236	PRKCB,PRKCE,PRKCG,RAP1A,RAP1B		Antioxidant Action of Vitamin C	0.442	0.00877	#NUM!	PRDX6			Valine Degradation I	2.52	0.15	#NUM!	ABAT,BCAT1,DLD
Superpathway of Inositol Phosphate Compounds	2.31	0.0342	#NUM!	PLPPR4,PPP1CB,Ppp1cc,PPP2CA,PPP2CB,PPP2R1A,PPP3CA,SYNJ1		Regulation of Actin-based Motility by Rho	0.439	0.0087	#NUM!	PFN2			Pyruvate Fermentation to Lactate	2.5	0.333	#NUM!	LDHA,LDHB
cAMP-mediated signaling	2.29	0.0339	2.828	CAMK2A,CAMK2B,CAMK2G,GNAS,PDE2A,PPP3CA,PRKACA,RAP1A		Pulmonary Fibrosis Idiopathic Signaling Pathway	0.437	0.00613	#NUM!	VIM,YY1			HMGB1 Signaling	2.45	0.0479	2.236	Cdc42,MAP2K1,MAP2K2,RAC1,RAC2,RAC3,RAP2B,RHOT1
Ketolysis	2.28	0.2	#NUM!	BDH1,HADHA		Amyotrophic Lateral Sclerosis Signaling	0.436	0.00862	#NUM!	GRIA2			Apelin Cardiomyocyte Signaling Pathway	2.44	0.0606	2.449	ATP2A2,PDIA3,PRKCB,PRKCE,PRKCG,SLC8A1
Induction of Apoptosis by HIV1	2.22	0.0615	#NUM!	CYC1,SLC25A3,SLC25A4,SLC25A5		Bladder Cancer Signaling	0.436	0.00862	#NUM!	HDAC4			HGF Signaling	2.44	0.053	2.646	MAP2K1,MAP2K2,PRKCB,PRKCE,PRKCG,RAC1,RAP2B
Endothelin-1 Signaling	2.2	0.0361	2.646	GNA11,GNAS,PRKCB,PRKCE,PRKCG,RAP1A,RAP1B		Myelination Signaling Pathway	0.435	0.00612	#NUM!	HDAC4,YY1			3-phosphoinositide Biosynthesis	2.42	0.0437	2.646	ATP1A1,EPHX2,PIP4K2A,PIP4K2B,PIP5K1A,PPP2R1A,PPP2R2A,PTPA,SIRPA
Ketogenesis	2.19	0.182	#NUM!	BDH1,HADHA		Virus Entry via Endocytic Pathways	0.43	0.00847	#NUM!	Ap2b1			Role of Tissue Factor in Cancer	2.41	0.0435	0.333	CFL1,MAP2K1,MAP2K2,PPP2R1A,PPP2R2A,PTK2B,PTPA,RAC1,RAP2B
Semaphorin Neuronal Repulsive Signaling Pathway	2.16	0.04	-1.633	CRMP1,DPYSL2,DPYSL3,PPP1CB,PRKACA,RAC1		GPCR-Mediated Nutrient Sensing in Enteroendocrine Cells	0.43	0.00847	#NUM!	GNAS			G-Protein Coupled Receptor Signaling	2.36	0.0284	4.025	CAMK2A,CAMK2B,CAMK2D,CAMK2G,CTNNB1,GNB1,GNB2,MAP2K1,MAP2K2,PRKACA,PRKACB,PRKCB,PRKCE,PRKCG,PTK2B,RAC1,RAC2,RAC3,RAP2B,SYNGAP1
Natural Killer Cell Signaling	2.16	0.0354	2.646	HSPA4,HSPA5,RAC1,RAC2,RAC3,RAP1A,RAP1B		Sphingosine-1-phosphate Signaling	0.424	0.00833	#NUM!	ASAH1			Apoptosis Signaling	2.34	0.0577	-1.342	CYC1,MAP2K1,MAP2K2,PRKCE,RAP2B,SPTAN1
NAD Signaling Pathway	2.15	0.0397	2.449	GJA1,HSPD1,IDH2,LDHA,LDHB,SOD2		LXR/RXR Activation	0.416	0.00813	#NUM!	ALB			RAR Activation	2.3	0.0327	3.742	CAMK2A,CAMK2B,CAMK2D,CAMK2G,Cdc42,GNB1,GRIA1,MAP2K1,PRKACA,PRKACB,RAC1,RAC2,RAC3,RHOT1
PTEN Signaling	2.15	0.0397	-1.633	RAC1,RAC2,RAC3,RAP1A,RAP1B,SYNJ1		IL-15 Production	0.416	0.00813	#NUM!	DYRK1A			Autophagy	2.29	0.0417	2.333	GSK3A,MAP2K1,MAP2K2,PPP2R1A,PPP2R2A,PRKACA,PRKACB,PTPA,SLC3A2
Glycogen Degradation II	2.12	0.167	#NUM!	PGM2L1,PYGB		Role of NANOG in Mammalian Embryonic Stem Cell Pluripotency	0.413	0.00806	#NUM!	ZFP42			Leptin Signaling in Obesity	2.26	0.0658	#NUM!	MAP2K1,MAP2K2,PDIA3,PRKACA,PRKACB
GDP-glucose Biosynthesis	2.12	0.167	#NUM!	HK1,PGM2L1		RHOA Signaling	0.413	0.00806	#NUM!	PFN2			Macropinocytosis Signaling	2.26	0.0658	2.236	PRKCB,PRKCE,PRKCG,RAC1,RAP2B
CREB Signaling in Neurons	2.06	0.0231	3.162	CAMK2A,CAMK2B,CAMK2G,GNA11,GNAS,GNB1,GNB2,GNB5,PRKACA,PRKCB,PRKCE,PRKCG,RAP1A,RAP1B		Glioma Signaling	0.411	0.008	#NUM!	HDAC4			Xenobiotic Metabolism General Signaling Pathway	2.25	0.049	1.89	GSTM3,MAP2K1,MAP2K2,PRKCB,PRKCE,PRKCG,RAP2B
Cell Cycle Regulation by BTG Family Proteins	2.06	0.0789	#NUM!	PPP2CA,PPP2CB,PPP2R1A		FXR/RXR Activation	0.408	0.00794	#NUM!	ALB			S100 Family Signaling Pathway	2.23	0.0272	3.71	ATP2A2,ATP5F1A,ATP5F1C,CACNG8,CACYBP,CAMK2A,CAMK2B,CAMK2D,CAMK2G,CTNNB1,MAP2K1,MAP2K2,PDIA3,PRKACA,PRKACB,PRKCB,PRKCE,PRKCG,RAC1,RAC2,RAC3
CTLA4 Signaling in Cytotoxic T Lymphocytes	2.06	0.023	2.138	AP2A2,Ap2b1,AP2M1,AP2S1,ARF1,CLTC,PPP2CA,PPP2CB,PPP2R1A,RAC1,RAC2,RAC3,RAP1A,RAP1B		Pancreatic Adenocarcinoma Signaling	0.408	0.00794	#NUM!	HDAC4			D-myo-inositol (1,4,5)-Trisphosphate Biosynthesis	2.19	0.115	#NUM!	PIP4K2A,PIP4K2B,PIP5K1A
Role of Tissue Factor in Cancer	2.05	0.0338	0.378	GNA11,PPP2CA,PPP2CB,PPP2R1A,RAC1,RAP1A,RAP1B		Gαs Signaling	0.408	0.00794	#NUM!	GNAS			Role Of Osteoclasts In Rheumatoid Arthritis Signaling Pathway	2.17	0.0356	3.162	ADAM22,Cdc42,CTNNB1,MAP2K1,MAP2K2,PTK2B,RAC1,RAC2,RAC3,RAP2B,RHOT1
Glucose and Glucose-1-phosphate Degradation	2.05	0.154	#NUM!	HK1,PGM2L1		G Beta Gamma Signaling	0.4	0.00775	#NUM!	GNAS			Tryptophan Degradation X (Mammalian, via Tryptamine)	2.14	0.111	#NUM!	AKR1A1,ALDH3A2,MAOA
UDP-N-acetyl-D-galactosamine Biosynthesis II	2.05	0.154	#NUM!	GPI,HK1		p70S6K Signaling	0.4	0.00516	#NUM!	EEF2,SFN,YWHAH			Methionine Degradation I (to Homocysteine)	2.14	0.111	#NUM!	AHCY,AHCYL1,AHCYL2
RAR Activation	2.04	0.0257	3.317	CAMK2A,CAMK2B,CAMK2G,GNA11,GNB1,PDE2A,PRKACA,RAC1,RAC2,RAC3,RHOB		fMLP Signaling in Neutrophils	0.395	0.00763	#NUM!	GNAS			UVB-Induced MAPK Signaling	2.13	0.0769	2	MAP2K1,PRKCB,PRKCE,PRKCG
Prostate Cancer Signaling	2.04	0.0439	#NUM!	CTNNB1,HSP90AA1,HSP90AB1,RAP1A,RAP1B		Ferroptosis Signaling Pathway	0.392	0.00758	#NUM!	ARF5			Macrophage Classical Activation Signaling Pathway	2.13	0.0423	-2.121	ACO2,DLD,NDUFS1,PDHA1,PDHB,PKM,SDHA,UQCRC2
Role of MAPK Signaling in Promoting the Pathogenesis of Influenza	2.04	0.0439	2.236	ATP6V0A1,ATP6V0D1,ATP6V1B2,RAP1A,RAP1B		CCR3 Signaling in Eosinophils	0.387	0.00746	#NUM!	GNAS			NOD1/2 Signaling Pathway	2.13	0.0423	0.707	HSP90AA1,HSPA2,HSPA4,HSPA5,HSPA9,MAP2K1,MAP2K2,RAC1
Glycogen Degradation III	1.99	0.143	#NUM!	PGM2L1,PYGB		Role of PKR in Interferon Induction and Antiviral Response	0.382	0.00735	#NUM!	CYC1			Type II Diabetes Mellitus Signaling	2.1	0.0458	2.236	ACSBG1,CACNG8,PKM,PRKCB,PRKCE,PRKCG,TRADD
Colanic Acid Building Blocks Biosynthesis	1.99	0.143	#NUM!	GPI,UGP2		DHCR24 Signaling Pathway	0.38	0.0073	#NUM!	ALB			PAK Signaling	2.09	0.0513	2.236	CFL1,MAP2K1,MAP2K2,PTK2B,RAC1,RAP2B
Mechanisms of Viral Exit from Host Cells	1.97	0.0732	#NUM!	PRKCB,PRKCE,PRKCG		White Adipose Tissue Browning Pathway	0.378	0.00725	#NUM!	GNAS			Cysteine Biosynthesis III (mammalia)	2.05	0.103	#NUM!	AHCY,AHCYL1,AHCYL2
Glutamine Biosynthesis I	1.95	1	#NUM!	GLUL		Adipogenesis pathway	0.375	0.00719	#NUM!	HDAC4			Ketolysis	2.04	0.2	#NUM!	ACAT1,BDH1
HMGB1 Signaling	1.95	0.0359	2	RAC1,RAC2,RAC3,RAP1A,RAP1B,RHOB		Gαi Signaling	0.373	0.00714	#NUM!	GNAS			Xenobiotic Metabolism AHR Signaling Pathway	2.02	0.0575	0.447	ALDH1L1,ALDH3A2,ALDH5A1,GSTM3,HSP90AA1
Myelination Signaling Pathway	1.94	0.0275	1.667	CTNNB1,LINGO1,PLP1,PPP3CA,PRKACA,RAC1,RAP1A,RAP1B,SLC2A1		Insulin Receptor Signaling	0.373	0.00714	#NUM!	PPP1R10			Human Embryonic Stem Cell Pluripotency	1.98	0.0398	2.828	CTNNB1,HSP90AA1,MAP2K1,MAP2K2,PRKCB,PRKCE,PRKCG,RAP2B
BEX2 Signaling Pathway	1.87	0.0488	-1	CTNNB1,PPP2CA,PPP2CB,PPP2R1A		Endocannabinoid Cancer Inhibition Pathway	0.357	0.0068	#NUM!	VIM			Ketogenesis	1.96	0.182	#NUM!	ACAT1,BDH1
S100 Family Signaling Pathway	1.87	0.0207	2.5	ATP5F1A,ATP5PO,CAMK2A,CAMK2B,CAMK2G,CTNNB1,EZR,GNA11,MYH9,PRKACA,PRKCB,PRKCE,PRKCG,RAC1,RAC2,RAC3		Endocannabinoid Neuronal Synapse Pathway	0.353	0.00671	#NUM!	GRIA2			Polyamine Regulation in Colon Cancer	1.94	0.0678	1	CTNNB1,MAP2K1,MAP2K2,SLC3A2
p70S6K Signaling	1.85	0.0224	1	EEF2,PPP2CA,PPP2CB,PPP2R1A,PRKCB,PRKCE,PRKCG,RAP1A,RAP1B,YWHAB,YWHAE,YWHAG,YWHAQ		Dilated Cardiomyopathy Signaling Pathway	0.351	0.00667	#NUM!	GNAS			Ceramide Signaling	1.94	0.0549	2.236	MAP2K1,PPP2R1A,PPP2R2A,PTPA,RAP2B
GP6 Signaling Pathway	1.85	0.0394	2.236	PRKCB,PRKCE,PRKCG,RAC1,RAP1B		Cellular Effects of Sildenafil (Viagra)	0.351	0.00667	#NUM!	GNAS			Crosstalk between Dendritic Cells and Natural Killer Cells	1.94	0.0549	2	CAMK2A,CAMK2B,CAMK2D,CAMK2G,FSCN1
TR/RXR Activation	1.84	0.0476	#NUM!	ENO1,PFKP,SLC2A1,SYT2		PTEN Signaling	0.349	0.00662	#NUM!	YWHAH			BMP signaling pathway	1.94	0.0549	2.236	MAP2K1,MAP2K2,PRKACA,PRKACB,RAP2B
PEDF Signaling	1.84	0.0476	1	RAC1,RAP1A,RAP1B,SOD2		Corticotropin Releasing Hormone Signaling	0.346	0.00658	#NUM!	GNAS			Apelin Adipocyte Signaling Pathway	1.94	0.0549	#NUM!	PRKACA,PRKACB,RAC1,RAC2,RAC3
BAG2 Signaling Pathway	1.84	0.0476	#NUM!	HSP90AA1,HSPA4,HSPA5,PSMD2		Relaxin Signaling	0.34	0.00645	#NUM!	GNAS			Endometrial Cancer Signaling	1.92	0.0667	2	CTNNB1,MAP2K1,MAP2K2,RAP2B
Isoleucine Degradation I	1.82	0.118	#NUM!	DLD,HADHA		Role of Pattern Recognition Receptors in Recognition of Bacteria and Viruses	0.338	0.00641	#NUM!	C1QB			IL-2 Signaling	1.87	0.0645	2	MAP2K1,MAP2K2,PTK2B,RAP2B
Tumor Microenvironment Pathway	1.81	0.0335	2.449	RAC1,RAP1A,RAP1B,SLC1A4,SLC2A1,SLC2A3		eNOS Signaling	0.338	0.00641	#NUM!	GNAS			Senescence Pathway	1.85	0.0334	3	CACNG8,DLD,MAP2K1,MAP2K2,PDHA1,PDHB,PPP2R1A,PPP2R2A,PTPA,RAP2B
PDGF Signaling	1.79	0.046	2	PRKCB,RAP1A,RAP1B,SYNJ1		Ovarian Cancer Signaling	0.334	0.00633	#NUM!	HDAC4			Glutamine Biosynthesis I	1.83	1	#NUM!	GLUL
Xenobiotic Metabolism AHR Signaling Pathway	1.79	0.046	0	ALDH1L1,ALDH2,HSP90AA1,HSP90AB1		Estrogen Receptor Signaling	0.321	0.00489	#NUM!	CYC1,GNAS			UDP-N-acetyl-D-galactosamine Biosynthesis II	1.81	0.154	#NUM!	GPI,HK1
Immunogenic Cell Death Signaling Pathway	1.74	0.0444	2	HSP90AA1,HSP90AB1,HSPA4,HSPA5		HMGB1 Signaling	0.317	0.00599	#NUM!	AGER			Melanocyte Development and Pigmentation Signaling	1.81	0.051	2.236	MAP2K1,MAP2K2,PRKACA,PRKACB,RAP2B
Role of PKR in Interferon Induction and Antiviral Response	1.73	0.0368	-2	CYC1,HSP90AA1,HSP90AB1,HSPA4,HSPA5		CXCR4 Signaling	0.315	0.00595	#NUM!	GNAS			ERB2-ERBB3 Signaling	1.8	0.0615	1	GSK3A,MAP2K1,MAP2K2,RAP2B
MicroRNA Biogenesis Signaling Pathway	1.73	0.0321	2.449	HNRNPA2B1,HSP90AA1,HSP90AB1,RAN,RAP1A,RAP1B		Androgen Signaling	0.313	0.00592	#NUM!	GNAS			Role of PKR in Interferon Induction and Antiviral Response	1.79	0.0441	-0.447	CYC1,HSP90AA1,HSPA2,HSPA4,HSPA5,HSPA9
DHCR24 Signaling Pathway	1.72	0.0365	2.236	PRKCB,PRKCE,PRKCG,RAP1A,RAP1B		Gαq Signaling	0.312	0.00588	#NUM!	GNAS			Chaperone Mediated Autophagy Signaling Pathway	1.79	0.0264	2.668	ATP6V0A2,ATP6V1B2,ATP6V1C1,ATP6V1H,EEF1A1,GFAP,HSP90AA1,HSPA2,HSPA4,HSPA5,HSPA9,PSMA4,PSMA5,PSMA7,PSMA8,PSMB5,RAC1
UVB-Induced MAPK Signaling	1.69	0.0577	#NUM!	PRKCB,PRKCE,PRKCG		Erythropoietin Signaling Pathway	0.299	0.00565	#NUM!	HBA1/HBA2			Phagosome Formation	1.79	0.0259	4.243	AP1B1,AP1G1,ARPC1A,ARPC4,CFL1,MAP2K1,MAP2K2,PIP4K2A,PIP4K2B,PIP5K1A,PRKCB,PRKCE,PRKCG,PTK2B,RAC1,RAC2,RAC3,RAP2B
Asparagine Degradation I	1.65	0.5	#NUM!	ASRGL1		Granulocyte Adhesion and Diapedesis	0.28	0.00529	#NUM!	THY1			White Adipose Tissue Browning Pathway	1.77	0.0435	2.236	CACNG8,LDHA,LDHB,PRKACA,PRKACB,SLC16A1
β-alanine Degradation I	1.65	0.5	#NUM!	ABAT		Molecular Mechanisms of Cancer	0.277	0.00444	#NUM!	GNAS,HDAC4			Noradrenaline and Adrenaline Degradation	1.76	0.0811	#NUM!	AKR1A1,ALDH3A2,MAOA
Glycerol-3-phosphate Shuttle	1.65	0.5	#NUM!	GPD1		GNRH Signaling	0.277	0.00524	#NUM!	GNAS			Mitotic Roles of Polo-Like Kinase	1.76	0.0597	#NUM!	HSP90AA1,PPP2R1A,PPP2R2A,PTPA
Glutamine Degradation I	1.65	0.5	#NUM!	GLS		Regulation Of The Epithelial Mesenchymal Transition By Growth Factors Pathway	0.275	0.00521	#NUM!	VIM			Tumor Microenvironment Pathway	1.75	0.0391	2.646	MAP2K1,MAP2K2,RAC1,RAP2B,SLC16A1,SLC1A4,SLC2A3
Glutamate Biosynthesis II	1.65	0.5	#NUM!	GLUD1		Leukocyte Extravasation Signaling	0.274	0.00518	#NUM!	THY1			Colanic Acid Building Blocks Biosynthesis	1.75	0.143	#NUM!	GPI,UGP2
Glutamate Degradation X	1.65	0.5	#NUM!	GLUD1		Xenobiotic Metabolism PXR Signaling Pathway	0.274	0.00518	#NUM!	PPP1R10			Insulin Receptor Signaling	1.74	0.0429	0	GSK3A,MAP2K1,MAP2K2,PRKACA,PRKACB,RAP2B
Glutamate Dependent Acid Resistance	1.65	0.5	#NUM!	GAD2		Oxytocin In Brain Signaling Pathway	0.265	0.00503	#NUM!	PRDX6			Cell Cycle Regulation by BTG Family Proteins	1.73	0.0789	#NUM!	PPP2R1A,PPP2R2A,PTPA
Xenobiotic Metabolism General Signaling Pathway	1.65	0.035	2.236	PRKCB,PRKCE,PRKCG,RAP1A,RAP1B		Adrenomedullin signaling pathway	0.265	0.00503	#NUM!	GNAS			Sumoylation Pathway	1.73	0.0485	#NUM!	Cdc42,RAC1,RAC2,RAC3,RHOT1
Phototransduction Pathway	1.65	0.0556	#NUM!	GNB1,GNB5,PRKACA		ID1 Signaling Pathway	0.262	0.00498	#NUM!	VIM			Agrin Interactions at Neuromuscular Junction	1.71	0.058	2	RAC1,RAC2,RAC3,RAP2B
Role Of Osteoclasts In Rheumatoid Arthritis Signaling Pathway	1.63	0.0259	2.828	CTNNB1,PPP3CA,RAC1,RAC2,RAC3,RAP1A,RAP1B,RHOB		ILK Signaling	0.262	0.00498	#NUM!	VIM			EIF2 Signaling	1.69	0.0352	2.236	HSPA5,MAP2K1,MAP2K2,RAP2B,RPL22,RPS14,RPS2,RPS27A
Melanocyte Development and Pigmentation Signaling	1.62	0.0408	2	GNAS,PRKACA,RAP1A,RAP1B		Ephrin Receptor Signaling	0.26	0.00495	#NUM!	GNAS			Acute Phase Response Signaling	1.68	0.0378	2.236	C1QB,HNRNPK,MAP2K1,MAP2K2,RAP2B,TF,TRADD
Phagosome Formation	1.6	0.0201	3.742	ACTR2,ACTR3,ARPC2,ARPC4,MYH9,PRKCB,PRKCE,PRKCG,RAC1,RAC2,RAC3,RAP1A,RAP1B,TLN2		Serotonin Receptor Signaling	0.259	0.00426	#NUM!	GNAS,PRDX6			Paxillin Signaling	1.66	0.0467	2.236	ARF1,PTK2B,RAC1,RAP2B,VCL
Apelin Cardiomyocyte Signaling Pathway	1.6	0.0404	2	GNA11,PRKCB,PRKCE,PRKCG		Coronavirus Pathogenesis Pathway	0.258	0.0049	#NUM!	HDAC4			Mechanisms of Viral Exit from Host Cells	1.64	0.0732	#NUM!	PRKCB,PRKCE,PRKCG
Cellular Effects of Sildenafil (Viagra)	1.57	0.0333	#NUM!	GNAS,MYH9,PDE2A,PPP1CB,PRKACA		HIF1α Signaling	0.252	0.00481	#NUM!	VIM			Chronic Myeloid Leukemia Signaling	1.63	0.0324	3	CTNNB1,HSP90AA1,MAP2K1,MAP2K2,PDIA3,RAC1,RAC2,RAC3,RAP2B
Vitamin-C Transport	1.57	0.087	#NUM!	SLC2A1,SLC2A3		IL-8 Signaling	0.249	0.00476	#NUM!	GNAS			ERK5 Signaling	1.61	0.0541	2	RAP2B,YWHAB,YWHAE,YWHAH
Role of CHK Proteins in Cell Cycle Checkpoint Control	1.57	0.0517	#NUM!	PPP2CA,PPP2CB,PPP2R1A		RHOGDI Signaling	0.237	0.00455	#NUM!	GNAS			cAMP-mediated signaling	1.6	0.0339	2.828	CAMK2A,CAMK2B,CAMK2D,CAMK2G,MAP2K1,MAP2K2,PRKACA,PRKACB
Type II Diabetes Mellitus Signaling	1.54	0.0327	2	ACSL6,PKM,PRKCB,PRKCE,PRKCG		Thrombin Signaling	0.23	0.00444	#NUM!	GNAS			Oncostatin M Signaling	1.59	0.0698	#NUM!	MAP2K1,MAP2K2,RAP2B
Chaperone Mediated Autophagy Signaling Pathway	1.53	0.0202	2.496	ATP6V0A1,ATP6V0D1,ATP6V1B2,EIF4A1,GFAP,HSP90AA1,HSP90AB1,HSPA4,HSPA5,IDH2,PPP3CA,RAC1,STIP1		cAMP-mediated signaling	0.218	0.00424	#NUM!	GNAS			GDNF Family Ligand-Receptor Interactions	1.58	0.0526	2	MAP2K1,MAP2K2,RAC1,RAP2B
Systemic Lupus Erythematosus In T Cell Signaling Pathway	1.53	0.0202	2.496	EZR,MSN,PPP2CA,PPP2CB,PPP2R1A,PPP3CA,RAC1,RAC2,RAC3,RAP1A,RAP1B,RDX,RHOB		NRF2-mediated Oxidative Stress Response	0.217	0.00422	#NUM!	EPHX1			Hypoxia Signaling in the Cardiovascular System	1.58	0.0526	#NUM!	HSP90AA1,LDHA,UBE2V1,UBE2V2
Apoptosis Signaling	1.53	0.0385	#NUM!	CYC1,PRKCE,RAP1A,RAP1B		Actin Cytoskeleton Signaling	0.209	0.0041	#NUM!	PFN2			D-myo-inositol-5-phosphate Metabolism	1.56	0.0357	2.236	ATP1A1,EPHX2,PIP4K2A,PPP2R1A,PPP2R2A,PTPA,SIRPA
Endometrial Cancer Signaling	1.53	0.05	#NUM!	CTNNB1,RAP1A,RAP1B		Wound Healing Signaling Pathway	0.201	0.00397	#NUM!	VIM			Prostate Cancer Signaling	1.56	0.0439	#NUM!	CTNNB1,HSP90AA1,MAP2K1,MAP2K2,RAP2B
TEC Kinase Signaling	1.53	0.0208	2.236	GNA11,GNAS,GNB1,GNB2,GNB5,PRKCB,PRKCE,PRKCG,RAC1,RAC2,RAC3,RHOB		Glucocorticoid Receptor Signaling	0	0.00344	#NUM!	CYC1,YWHAH			Relaxin Signaling	1.55	0.0387	2	GAD1,GNB1,GNB2,MAP2K1,PRKACA,PRKACB
WNK Renal Signaling Pathway	1.51	0.0377	1	PRKCB,PRKCE,PRKCG,SLC12A5		S100 Family Signaling Pathway	0	0.0013	#NUM!	AGER			Glutaryl-CoA Degradation	1.54	0.111	#NUM!	ACAT1,HSD17B10
PPAR Signaling	1.49	0.0374	-2	HSP90AA1,HSP90AB1,RAP1A,RAP1B		Huntington's Disease Signaling	0	0.00353	#NUM!	HDAC4			NF-κB Activation by Viruses	1.54	0.0513	2	PRKCB,PRKCE,PRKCG,RAP2B
Ovarian Cancer Signaling	1.49	0.0316	1	CTNNB1,GJA1,PRKACA,RAP1A,RAP1B		Chaperone Mediated Autophagy Signaling Pathway	0	0.00311	#NUM!	ATP6V1C1,GFAP			Pulmonary Healing Signaling Pathway	1.53	0.0352	1.89	CFL1,CTNNB1,PRKCB,PRKCE,PRKCG,RAC1,RAP2B
Diphthamide Biosynthesis	1.48	0.333	#NUM!	EEF2		Role of NFAT in Regulation of the Immune Response	0	0.000964	#NUM!	GNAS			Asparagine Degradation I	1.53	0.5	#NUM!	ASRGL1
NADH Repair	1.48	0.333	#NUM!	GAPDH		CCR5 Signaling in Macrophages	0	0.002	#NUM!	GNAS			β-alanine Degradation I	1.53	0.5	#NUM!	ABAT
Serine Biosynthesis	1.48	0.333	#NUM!	PSAT1		Cytotoxic T Lymphocyte-mediated Apoptosis of Target Cells	0	0.00235	#NUM!	CYC1			Glycerol-3-phosphate Shuttle	1.53	0.5	#NUM!	GPD2
L-cysteine Degradation III	1.48	0.333	#NUM!	GOT1		CTLA4 Signaling in Cytotoxic T Lymphocytes	0	0.00164	#NUM!	Ap2b1			Fatty Acid Biosynthesis Initiation II	1.53	0.5	#NUM!	FASN
4-aminobutyrate Degradation I	1.48	0.333	#NUM!	ABAT		Cardiac Hypertrophy Signaling	0	0.00383	#NUM!	GNAS			Formaldehyde Oxidation II (Glutathione-dependent)	1.53	0.5	#NUM!	ESD
Methionine Degradation I (to Homocysteine)	1.44	0.0741	#NUM!	AHCY,AHCYL1		Lipid Antigen Presentation by CD1	0	0.00241	#NUM!	Ap2b1			Glutamine Degradation I	1.53	0.5	#NUM!	GLS
Amyotrophic Lateral Sclerosis Signaling	1.39	0.0345	#NUM!	GLUL,PPP3CA,RAB5A,RAC1		CREB Signaling in Neurons	0	0.00329	#NUM!	GNAS,GRIA2			Glutamate Biosynthesis II	1.53	0.5	#NUM!	GLUD1
Cysteine Biosynthesis III (mammalia)	1.38	0.069	#NUM!	AHCY,AHCYL1		Type I Diabetes Mellitus Signaling	0	0.00196	#NUM!	CYC1			Glutamate Degradation X	1.53	0.5	#NUM!	GLUD1
Stearate Biosynthesis I (Animals)	1.38	0.0435	#NUM!	ACOT7,ACSL6,DHRS1		Chronic Myeloid Leukemia Signaling	0	0.0036	#NUM!	HDAC4			Glutamate Dependent Acid Resistance	1.53	0.5	#NUM!	GAD1
Branched-chain α-keto acid Dehydrogenase Complex	1.36	0.25	#NUM!	DLD		Colorectal Cancer Metastasis Signaling	0	0.00369	#NUM!	GNAS			Thyroid Cancer Signaling	1.52	0.0506	2	CTNNB1,MAP2K1,MAP2K2,RAP2B
Phenylethylamine Degradation I	1.36	0.25	#NUM!	ALDH2		G Protein Signaling Mediated by Tubby	0	0.00214	#NUM!	GNAS			Ovarian Cancer Signaling	1.51	0.038	2.236	CTNNB1,MAP2K1,MAP2K2,PRKACA,PRKACB,RAP2B
D-glucuronate Degradation I	1.36	0.25	#NUM!	AKR1B1		Phospholipase C Signaling	0	0.00178	#NUM!	GNAS,HDAC4			BEX2 Signaling Pathway	1.47	0.0488	-1	CTNNB1,PPP2R1A,PPP2R2A,PTPA
Growth Hormone Signaling	1.35	0.0423	#NUM!	PRKCB,PRKCE,PRKCG		PKCθ Signaling in T Lymphocytes	0	0.00179	#NUM!	POU2F1			Melanoma Signaling	1.42	0.06	#NUM!	MAP2K1,MAP2K2,RAP2B
Sphingosine-1-phosphate Signaling	1.34	0.0333	#NUM!	RAC1,RAC2,RAC3,RHOB		TEC Kinase Signaling	0	0.00173	#NUM!	GNAS			MYC Mediated Apoptosis Signaling	1.42	0.06	#NUM!	PRKACA,PRKACB,TRADD
WNT/β-catenin Signaling	1.34	0.0287	-0.447	CTNNB1,GJA1,PPP2CA,PPP2CB,PPP2R1A		Protein Ubiquitination Pathway	0	0.00366	#NUM!	USP13			Cell Cycle: G2/M DNA Damage Checkpoint Regulation	1.42	0.06	#NUM!	YWHAB,YWHAE,YWHAH
Methylglyoxal Degradation III	1.33	0.0645	#NUM!	AKR1B1,DHRS1		Xenobiotic Metabolism Signaling	0	0.00342	#NUM!	HDAC4			CTLA4 Signaling in Cytotoxic T Lymphocytes	1.41	0.0247	1.807	AP1B1,AP1G1,AP2A2,Ap2b1,AP2M1,ARF1,CLTC,GSK3A,PPP2R1A,PPP2R2A,PTPA,RAC1,RAC2,RAC3,RAP2B
Caveolar-mediated Endocytosis Signaling	1.29	0.04	#NUM!	FLNA,FLOT2,RAB5A		G-Protein Coupled Receptor Signaling	0	0.00142	#NUM!	GNAS			Amyloid Processing	1.4	0.0588	#NUM!	PRKACA,PRKACB,PRKCE
GPCR-Mediated Integration of Enteroendocrine Signaling Exemplified by an L Cell	1.29	0.04	#NUM!	GNA11,GNAS,PRKACA		Phagosome Formation	0	0.00144	#NUM!	PRDX6			PDGF Signaling	1.39	0.046	2	MAP2K1,MAP2K2,PRKCB,RAP2B
GDNF Family Ligand-Receptor Interactions	1.27	0.0395	#NUM!	RAC1,RAP1A,RAP1B		Neuroinflammation Signaling Pathway	0	0.00315	#NUM!	AGER			GP6 Signaling Pathway	1.39	0.0394	1.342	GSK3A,PRKCB,PRKCE,PRKCG,RAC1
Hypoxia Signaling in the Cardiovascular System	1.27	0.0395	#NUM!	HSP90AA1,HSP90AB1,LDHA		Cardiac Hypertrophy Signaling (Enhanced)	0	0.00369	#NUM!	GNAS,HDAC4			Putrescine Degradation III	1.38	0.0909	#NUM!	ALDH3A2,MAOA
Protein Citrullination	1.26	0.2	#NUM!	PADI2		Senescence Pathway	0	0.00334	#NUM!	PDHA1			Diphthamide Biosynthesis	1.36	0.333	#NUM!	EEF2
Superpathway of Serine and Glycine Biosynthesis I	1.26	0.2	#NUM!	PSAT1									NADH Repair	1.36	0.333	#NUM!	GAPDH
Fatty Acid β-oxidation I	1.26	0.0588	#NUM!	ACSL6,HADHA									Methylglyoxal Degradation I	1.36	0.333	#NUM!	HAGH
VDR/RXR Activation	1.25	0.0385	#NUM!	PRKCB,PRKCE,PRKCG									Serine Biosynthesis	1.36	0.333	#NUM!	PSAT1
Thyroid Cancer Signaling	1.23	0.038	#NUM!	CTNNB1,RAP1A,RAP1B									Palmitate Biosynthesis I (Animals)	1.36	0.333	#NUM!	FASN
NOD1/2 Signaling Pathway	1.21	0.0265	1.342	HSP90AA1,HSP90AB1,HSPA4,HSPA5,RAC1									Tetrahydrobiopterin Biosynthesis I	1.36	0.333	#NUM!	SPR
Arginine Biosynthesis IV	1.19	0.167	#NUM!	GLUD1									L-cysteine Degradation III	1.36	0.333	#NUM!	GOT1
Pentose Phosphate Pathway (Non-oxidative Branch)	1.19	0.167	#NUM!	TKT									Tetrahydrobiopterin Biosynthesis II	1.36	0.333	#NUM!	SPR
Glycerol Degradation I	1.19	0.167	#NUM!	GPD1									Glutamate Degradation II	1.36	0.333	#NUM!	GOT1
Glycine Cleavage Complex	1.19	0.167	#NUM!	DLD									L-serine Degradation	1.36	0.333	#NUM!	SRR
Rapoport-Luebering Glycolytic Shunt	1.19	0.167	#NUM!	PGAM1									Aspartate Biosynthesis	1.36	0.333	#NUM!	GOT1
GDP-mannose Biosynthesis	1.19	0.167	#NUM!	GPI									Vitamin-C Transport	1.35	0.087	#NUM!	SLC2A3,TXNRD1
White Adipose Tissue Browning Pathway	1.16	0.029	2	GNAS,LDHA,LDHB,PRKACA									Phototransduction Pathway	1.34	0.0556	#NUM!	GNB1,PRKACA,PRKACB
Cyclins and Cell Cycle Regulation	1.16	0.0353	#NUM!	PPP2CA,PPP2CB,PPP2R1A									Gα12/13 Signaling	1.32	0.0376	2.236	CTNNB1,MAP2K1,MAP2K2,PTK2B,RAP2B
Adrenomedullin signaling pathway	1.14	0.0251	2.236	GNA11,GNAS,PRKACA,RAP1A,RAP1B									D-myo-inositol (1,4,5,6)-Tetrakisphosphate Biosynthesis	1.28	0.0333	2	ATP1A1,EPHX2,PPP2R1A,PPP2R2A,PTPA,SIRPA
Trehalose Degradation II (Trehalase)	1.12	0.143	#NUM!	HK1									D-myo-inositol (3,4,5,6)-tetrakisphosphate Biosynthesis	1.28	0.0333	2	ATP1A1,EPHX2,PPP2R1A,PPP2R2A,PTPA,SIRPA
Glycogen Biosynthesis II (from UDP-D-Glucose)	1.12	0.143	#NUM!	UGP2									p70S6K Signaling	1.28	0.0241	1.508	EEF2,MAP2K1,MAP2K2,PDIA3,PPP2R1A,PPP2R2A,PRKCB,PRKCE,PRKCG,PTPA,RAP2B,YWHAB,YWHAE,YWHAH
Coronavirus Pathogenesis Pathway	1.1	0.0245	-1.342	KPNB1,RAB7A,RPS3,TNPO1,TNPO2									Tryptophan Degradation III (Eukaryotic)	1.28	0.08	#NUM!	ACAT1,HSD17B10
BMP signaling pathway	1.09	0.033	#NUM!	PRKACA,RAP1A,RAP1B									CD27 Signaling in Lymphocytes	1.28	0.0526	#NUM!	CYC1,MAP2K1,MAP2K2
Oncostatin M Signaling	1.08	0.0465	#NUM!	RAP1A,RAP1B									CNTF Signaling	1.28	0.0526	#NUM!	MAP2K1,MAP2K2,RAP2B
Superoxide Radicals Degradation	1.07	0.125	#NUM!	SOD2									DHCR24 Signaling Pathway	1.27	0.0365	2.236	PRKCB,PRKCE,PRKCG,RAP2B,TF
Coronavirus Replication Pathway	1.05	0.0444	#NUM!	TUBA1B,TUBB2A									IL-1 Signaling	1.26	0.0417	#NUM!	GNB1,GNB2,PRKACA,PRKACB
Citrulline Biosynthesis	1.02	0.111	#NUM!	GLS									Role of CHK Proteins in Cell Cycle Checkpoint Control	1.26	0.0517	#NUM!	PPP2R1A,PPP2R2A,PTPA
Purine Ribonucleosides Degradation to Ribose-1-phosphate	1.02	0.111	#NUM!	PGM2L1									Cancer Drug Resistance By Drug Efflux	1.26	0.0517	#NUM!	MAP2K1,MAP2K2,RAP2B
Role of Pattern Recognition Receptors in Recognition of Bacteria and Viruses	1.01	0.0256	2	C1QB,PRKCB,PRKCE,PRKCG									Gαi Signaling	1.24	0.0357	0	GNB1,GNB2,PRKACA,PRKACB,RAP2B
ATM Signaling	0.994	0.03	#NUM!	PPP2CA,PPP2CB,PPP2R1A									Branched-chain α-keto acid Dehydrogenase Complex	1.24	0.25	#NUM!	DLD
Aryl Hydrocarbon Receptor Signaling	0.987	0.0252	#NUM!	ALDH1L1,ALDH2,HSP90AA1,HSP90AB1									Phenylethylamine Degradation I	1.24	0.25	#NUM!	ALDH3A2
Calcium Transport I	0.974	0.1	#NUM!	ANXA5									Glutathione Redox Reactions II	1.24	0.25	#NUM!	PDIA3
Melanoma Signaling	0.969	0.04	#NUM!	RAP1A,RAP1B									D-glucuronate Degradation I	1.24	0.25	#NUM!	AKR1A1
Mouse Embryonic Stem Cell Pluripotency	0.956	0.0288	#NUM!	CTNNB1,RAP1A,RAP1B									Melatonin Degradation II	1.24	0.25	#NUM!	MAOA
Amyloid Processing	0.955	0.0392	#NUM!	PRKACA,PRKCE									L-cysteine Degradation I	1.24	0.25	#NUM!	GOT1
Pentose Phosphate Pathway	0.935	0.0909	#NUM!	TKT									Phenylalanine Degradation I (Aerobic)	1.24	0.25	#NUM!	QDPR
IL-12 Signaling and Production in Macrophages	0.902	0.0212	1.342	PRKCB,PRKCE,PRKCG,RAB7A,RAC1									Molybdenum Cofactor Biosynthesis	1.24	0.25	#NUM!	GPHN
FAT10 Signaling Pathway	0.888	0.0357	#NUM!	PSMD2,UBA1									CDP-diacylglycerol Biosynthesis I	1.19	0.0714	#NUM!	CDS2,GPD2
CNTF Signaling	0.876	0.0351	#NUM!	RAP1A,RAP1B									3-phosphoinositide Degradation	1.18	0.0314	2	ATP1A1,EPHX2,PPP2R1A,PPP2R2A,PTPA,SIRPA
Guanosine Nucleotides Degradation III	0.867	0.0769	#NUM!	GDA									Endocannabinoid Cancer Inhibition Pathway	1.17	0.034	-0.447	CTNNB1,MAP2K1,MAP2K2,PRKACA,PRKACB
Cancer Drug Resistance By Drug Efflux	0.864	0.0345	#NUM!	RAP1A,RAP1B									Mouse Embryonic Stem Cell Pluripotency	1.16	0.0385	2	CTNNB1,MAP2K1,MAP2K2,RAP2B
Polyamine Regulation in Colon Cancer	0.852	0.0339	#NUM!	CTNNB1,SLC3A2									Creatine-phosphate Biosynthesis	1.14	0.2	#NUM!	CKMT1A/CKMT1B
PAK Signaling	0.845	0.0256	#NUM!	RAC1,RAP1A,RAP1B									Superpathway of Serine and Glycine Biosynthesis I	1.14	0.2	#NUM!	PSAT1
Acyl-CoA Hydrolysis	0.837	0.0714	#NUM!	ACOT7									2-oxobutanoate Degradation I	1.14	0.2	#NUM!	DLD
Mevalonate Pathway I	0.837	0.0714	#NUM!	HADHA									PXR/RXR Activation	1.14	0.0462	#NUM!	ALDH3A2,PRKACA,PRKACB
NGF Signaling	0.822	0.025	#NUM!	RAC1,RAP1A,RAP1B									Pyridoxal 5'-phosphate Salvage Pathway	1.14	0.0462	#NUM!	MAP2K1,MAP2K2,PRKCE
IL-2 Signaling	0.817	0.0323	#NUM!	RAP1A,RAP1B									Phosphatidylglycerol Biosynthesis II (Non-plastidic)	1.14	0.0667	#NUM!	CDS2,GPD2
Acute Phase Response Signaling	0.815	0.0216	#NUM!	C1QB,RAP1A,RAP1B,SOD2									WNK Renal Signaling Pathway	1.14	0.0377	1	PRKCB,PRKCE,PRKCG,SLC12A5
Telomere Extension by Telomerase	0.81	0.0667	#NUM!	HNRNPA2B1									PPAR Signaling	1.12	0.0374	-2	HSP90AA1,MAP2K1,MAP2K2,RAP2B
Fatty Acid Activation	0.81	0.0667	#NUM!	ACSL6									Sonic Hedgehog Signaling	1.11	0.0645	#NUM!	PRKACA,PRKACB
Superpathway of Citrulline Metabolism	0.81	0.0667	#NUM!	GLS									CDX Gastrointestinal Cancer Signaling Pathway	1.09	0.0297	0	CTNNB1,MAP2K1,MAP2K2,RAC1,RAC2,RAC3
IL-17 Signaling	0.803	0.0214	2	HSP90AA1,HSP90AB1,RAP1A,RAP1B									Dopamine Degradation	1.09	0.0625	#NUM!	ALDH3A2,MAOA
Role of NANOG in Mammalian Embryonic Stem Cell Pluripotency	0.792	0.0242	#NUM!	CTNNB1,RAP1A,RAP1B									Stearate Biosynthesis I (Animals)	1.08	0.0435	#NUM!	ACOT7,ACSBG1,FASN
ERB2-ERBB3 Signaling	0.785	0.0308	#NUM!	RAP1A,RAP1B									SPINK1 General Cancer Pathway	1.08	0.0435	#NUM!	MAP2K1,MAP2K2,RAP2B
Pyridoxal 5'-phosphate Salvage Pathway	0.785	0.0308	#NUM!	PDXK,PRKCE									Arginine Biosynthesis IV	1.07	0.167	#NUM!	GLUD1
D-myo-inositol (1,4,5)-trisphosphate Degradation	0.784	0.0625	#NUM!	SYNJ1									Pentose Phosphate Pathway (Non-oxidative Branch)	1.07	0.167	#NUM!	TKT
Parkinson's Signaling	0.784	0.0625	#NUM!	SEPTIN5									Glycerol Degradation I	1.07	0.167	#NUM!	GPD2
Hepatic Cholestasis	0.78	0.0209	#NUM!	PRKACA,PRKCB,PRKCE,PRKCG									Glycine Cleavage Complex	1.07	0.167	#NUM!	DLD
Regulation Of The Epithelial Mesenchymal Transition By Growth Factors Pathway	0.775	0.0208	2	RAC1,RAP1A,RAP1B,VIM									GDP-mannose Biosynthesis	1.07	0.167	#NUM!	GPI
WNT/Ca+ pathway	0.775	0.0303	#NUM!	CAMK2A,PPP3CA									Aryl Hydrocarbon Receptor Signaling	1.05	0.0314	#NUM!	ALDH1L1,ALDH3A2,ALDH5A1,GSTM3,HSP90AA1
PKCθ Signaling in T Lymphocytes	0.76	0.0161	3	CAMK2A,CAMK2B,CAMK2G,PPP3CA,RAC1,RAC2,RAC3,RAP1A,RAP1B									Growth Hormone Signaling	1.05	0.0423	#NUM!	PRKCB,PRKCE,PRKCG
1D-myo-inositol Hexakisphosphate Biosynthesis II (Mammalian)	0.76	0.0588	#NUM!	SYNJ1									4-1BB Signaling in T Lymphocytes	1.04	0.0588	#NUM!	MAP2K1,MAP2K2
D-myo-inositol (1,3,4)-trisphosphate Biosynthesis	0.76	0.0588	#NUM!	SYNJ1									Fatty Acid β-oxidation I	1.04	0.0588	#NUM!	ACSBG1,HSD17B10
B Cell Receptor Signaling	0.758	0.0157	2.53	CAMK2A,CAMK2B,CAMK2G,PPP3CA,PRKCB,RAC1,RAC2,RAP1A,RAP1B,SYNJ1									Serotonin Degradation	1.04	0.0417	#NUM!	AKR1A1,ALDH3A2,MAOA
Role of JAK1 and JAK3 in γc Cytokine Signaling	0.745	0.029	#NUM!	RAP1A,RAP1B									Ethanol Degradation II	1.02	0.0571	#NUM!	AKR1A1,ALDH3A2
SPINK1 General Cancer Pathway	0.745	0.029	#NUM!	RAP1A,RAP1B									Trehalose Degradation II (Trehalase)	1	0.143	#NUM!	HK1
Glutaryl-CoA Degradation	0.738	0.0556	#NUM!	HADHA									Thioredoxin Pathway	1	0.143	#NUM!	TXNRD1
Superpathway of Geranylgeranyldiphosphate Biosynthesis I (via Mevalonate)	0.738	0.0556	#NUM!	HADHA									Ceramide Degradation	1	0.143	#NUM!	ASAH1
Gα12/13 Signaling	0.73	0.0226	#NUM!	CTNNB1,RAP1A,RAP1B									Glycogen Biosynthesis II (from UDP-D-Glucose)	1	0.143	#NUM!	UGP2
ID1 Signaling Pathway	0.726	0.0199	2	CTNNB1,RAP1A,RAP1B,VIM									Aspartate Degradation II	1	0.143	#NUM!	GOT1
Systemic Lupus Erythematosus In B Cell Signaling Pathway	0.723	0.0152	2.714	CTNNB1,PPP3CA,PRKCB,PRKCE,PRKCG,RAC1,RAC2,RAC3,RAP1A,RAP1B,SYNJ1									Caveolar-mediated Endocytosis Signaling	0.999	0.04	#NUM!	DNM2,FLNA,RAB5B
CDX Gastrointestinal Cancer Signaling Pathway	0.721	0.0198	1	CTNNB1,RAC1,RAC2,RAC3									GPCR-Mediated Integration of Enteroendocrine Signaling Exemplified by an L Cell	0.999	0.04	#NUM!	PDIA3,PRKACA,PRKACB
STAT3 Pathway	0.717	0.0222	#NUM!	RAC1,RAP1A,RAP1B									NGF Signaling	0.985	0.0333	2	MAP2K1,MAP2K2,RAC1,RAP2B
γ-linolenate Biosynthesis II (Animals)	0.716	0.0526	#NUM!	ACSL6									Notch Signaling	0.963	0.0526	#NUM!	CNTN1,MAG
Purine Nucleotides Degradation II (Aerobic)	0.716	0.0526	#NUM!	GDA									VDR/RXR Activation	0.96	0.0385	#NUM!	PRKCB,PRKCE,PRKCG
Mitochondrial L-carnitine Shuttle Pathway	0.716	0.0526	#NUM!	ACSL6									Toll-like Receptor Signaling	0.96	0.0385	#NUM!	RPS27A,Ubb,UBC
CCR5 Signaling in Macrophages	0.707	0.016	2	GNA11,GNAS,GNB1,GNB2,GNB5,PRKCB,PRKCE,PRKCG									Neurotrophin/TRK Signaling	0.96	0.0385	#NUM!	MAP2K1,MAP2K2,RAP2B
SAPK/JNK Signaling	0.698	0.0159	2.449	GNB1,GNB2,GNB5,RAC1,RAC2,RAC3,RAP1A,RAP1B									Maturity Onset Diabetes of Young (MODY) Signaling	0.948	0.038	#NUM!	CACNG8,GAPDH,OGDH
Granzyme A Signaling	0.69	0.0267	#NUM!	NDUFS1,NDUFS2									Role of NANOG in Mammalian Embryonic Stem Cell Pluripotency	0.947	0.0323	2	CTNNB1,MAP2K1,MAP2K2,RAP2B
Angiopoietin Signaling	0.681	0.0263	#NUM!	RAP1A,RAP1B									Multiple Sclerosis Signaling Pathway	0.945	0.027	2.449	C1QB,GRIN2B,MBP,MOG,PLP1,SLC8A1
Agranulocyte Adhesion and Diapedesis	0.681	0.019	#NUM!	EZR,MSN,MYH9,RDX									tRNA Charging	0.945	0.0513	#NUM!	EPRS1,NARS1
Histamine Degradation	0.678	0.0476	#NUM!	ALDH2									Antigen Presentation Pathway	0.945	0.0513	#NUM!	PDIA3,PSMB5
Fatty Acid α-oxidation	0.678	0.0476	#NUM!	ALDH2									FLT3 Signaling in Hematopoietic Progenitor Cells	0.912	0.0366	#NUM!	MAP2K1,MAP2K2,RAP2B
Endoplasmic Reticulum Stress Pathway	0.678	0.0476	#NUM!	HSPA5									JAK/STAT Signaling	0.912	0.0366	#NUM!	MAP2K1,MAP2K2,RAP2B
Neurotrophin/TRK Signaling	0.665	0.0256	#NUM!	RAP1A,RAP1B									Sphingosine and Sphingosine-1-phosphate Metabolism	0.9	0.111	#NUM!	ASAH1
PI3K Signaling in B Lymphocytes	0.664	0.0152	2.828	CAMK2A,CAMK2B,CAMK2G,CD81,PPP3CA,PRKCB,RAC1,RAP1A,RAP1B									Sucrose Degradation V (Mammalian)	0.9	0.111	#NUM!	TPI1
Superpathway of D-myo-inositol (1,4,5)-trisphosphate Metabolism	0.66	0.0455	#NUM!	SYNJ1									Citrulline Biosynthesis	0.9	0.111	#NUM!	GLS
Putrescine Degradation III	0.66	0.0455	#NUM!	ALDH2									Leucine Degradation I	0.9	0.111	#NUM!	BCAT1
Maturity Onset Diabetes of Young (MODY) Signaling	0.657	0.0253	#NUM!	GAPDH,OGDH									TR/RXR Activation	0.89	0.0357	#NUM!	ENO1,FASN,PFKP
Role of JAK family kinases in IL-6-type Cytokine Signaling	0.657	0.0253	#NUM!	HSP90AA1,HSP90AB1									Role of MAPK Signaling in the Pathogenesis of Influenza	0.89	0.0357	#NUM!	MAP2K1,MAP2K2,RAP2B
Endocannabinoid Cancer Inhibition Pathway	0.645	0.0204	#NUM!	CTNNB1,PRKACA,VIM									Cyclins and Cell Cycle Regulation	0.879	0.0353	#NUM!	PPP2R1A,PPP2R2A,PTPA
FLT3 Signaling in Hematopoietic Progenitor Cells	0.633	0.0244	#NUM!	RAP1A,RAP1B									BER (Base Excision Repair) Pathway	0.859	0.0455	#NUM!	MAP2K1,MAP2K2
JAK/STAT Signaling	0.633	0.0244	#NUM!	RAP1A,RAP1B									IL-12 Signaling and Production in Macrophages	0.855	0.0254	0	MAP2K1,MAP2K2,PRKCB,PRKCE,PRKCG,RAC1
Estrogen-Dependent Breast Cancer Signaling	0.625	0.0241	#NUM!	RAP1A,RAP1B									STAT3 Pathway	0.85	0.0296	2	MAP2K1,MAP2K2,RAC1,RAP2B
Role of MAPK Signaling in the Pathogenesis of Influenza	0.618	0.0238	#NUM!	RAP1A,RAP1B									IL-33 Signaling Pathway	0.843	0.0269	2.236	ICAM5,MAP2K1,MAP2K2,PRKACA,PRKACB
Tryptophan Degradation III (Eukaryotic)	0.611	0.04	#NUM!	HADHA									MicroRNA Biogenesis Signaling Pathway	0.836	0.0267	2.236	DDX1,DNAJA2,HSP90AA1,KHSRP,RAP2B
Ethanol Degradation IV	0.611	0.04	#NUM!	ALDH2									Apelin Pancreas Signaling Pathway	0.828	0.0435	#NUM!	PRKACA,PRKACB
Tryptophan Degradation X (Mammalian, via Tryptamine)	0.582	0.037	#NUM!	ALDH2									Pentose Phosphate Pathway	0.819	0.0909	#NUM!	TKT
CDP-diacylglycerol Biosynthesis I	0.569	0.0357	#NUM!	GPD1									Glycine Betaine Degradation	0.819	0.0909	#NUM!	SRR
Phospholipase C Signaling	0.566	0.0134	2.53	GNAS,GNB1,GNB2,GNB5,PPP1CB,PPP3CA,PRKCB,PRKCE,PRKCG,RAC1,RAC2,RAC3,RAP1A,RAP1B,RHOB									B Cell Receptor Signaling	0.818	0.0205	2.496	CAMK2A,CAMK2B,CAMK2D,CAMK2G,CFL1,GSK3A,MAP2K1,MAP2K2,PRKCB,PTK2B,RAC1,RAC2,RAP2B
Transcriptional Regulatory Network in Embryonic Stem Cells	0.557	0.0183	#NUM!	CTNNB1,RAP1A,RAP1B									Acute Myeloid Leukemia Signaling	0.816	0.033	#NUM!	MAP2K1,MAP2K2,RAP2B
Superpathway of Cholesterol Biosynthesis	0.556	0.0345	#NUM!	HADHA									RANK Signaling in Osteoclasts	0.816	0.033	#NUM!	MAP2K1,MAP2K2,PTK2B
Non-Small Cell Lung Cancer Signaling	0.549	0.0213	#NUM!	RAP1A,RAP1B									Role of IL-17F in Allergic Inflammatory Airway Diseases	0.813	0.0426	#NUM!	MAP2K1,MAP2K2
Phosphatidylglycerol Biosynthesis II (Non-plastidic)	0.544	0.0333	#NUM!	GPD1									Ephrin A Signaling	0.813	0.0426	#NUM!	CFL1,RAC1
Role of p14/p19ARF in Tumor Suppression	0.544	0.0333	#NUM!	RAC1									Hepatic Cholestasis	0.809	0.0262	#NUM!	PRKACA,PRKACB,PRKCB,PRKCE,PRKCG
TGF-β Signaling	0.537	0.0208	#NUM!	RAP1A,RAP1B									Apelin Muscle Signaling Pathway	0.799	0.0417	#NUM!	GNB1,GNB2
Sonic Hedgehog Signaling	0.532	0.0323	#NUM!	PRKACA									Pyroptosis Signaling Pathway	0.796	0.0323	#NUM!	DHX9,PRKACA,PRKACB
UVA-Induced MAPK Signaling	0.524	0.0204	#NUM!	RAP1A,RAP1B									Hereditary Breast Cancer Signaling	0.794	0.0282	#NUM!	RAP2B,RPS27A,Ubb,UBC
Dopamine Degradation	0.52	0.0312	#NUM!	ALDH2									Systemic Lupus Erythematosus In T Cell Signaling Pathway	0.791	0.0202	1.941	Cdc42,MAP2K1,MAP2K2,MSN,PPP2R1A,PPP2R2A,PTPA,RAC1,RAC2,RAC3,RAP2B,RDX,RHOT1
Wound Healing Signaling Pathway	0.508	0.0159	2	RAC1,RAP1A,RAP1B,VIM									Endothelin-1 Signaling	0.79	0.0258	2.236	PDIA3,PRKCB,PRKCE,PRKCG,RAP2B
Oxytocin In Spinal Neurons Signaling Pathway	0.488	0.0286	#NUM!	GNA11									Non-Small Cell Lung Cancer Signaling	0.786	0.0319	#NUM!	MAP2K1,MAP2K2,RAP2B
Ethanol Degradation II	0.488	0.0286	#NUM!	ALDH2									Glycogen Degradation II	0.785	0.0833	#NUM!	PYGB
Noradrenaline and Adrenaline Degradation	0.468	0.027	#NUM!	ALDH2									GDP-glucose Biosynthesis	0.785	0.0833	#NUM!	HK1
Complement System	0.468	0.027	#NUM!	C1QB									FAT10 Cancer Signaling Pathway	0.771	0.04	#NUM!	CTNNB1,EEF1A1
Kinetochore Metaphase Signaling Pathway	0.453	0.018	#NUM!	PPP1CB,Ppp1cc									Death Receptor Signaling	0.768	0.0312	#NUM!	CYC1,SPTAN1,TRADD
Granulocyte Adhesion and Diapedesis	0.452	0.0159	#NUM!	EZR,MSN,RDX									TGF-β Signaling	0.768	0.0312	#NUM!	MAP2K1,MAP2K2,RAP2B
Antigen Presentation Pathway	0.45	0.0256	#NUM!	CANX									Salvage Pathways of Pyrimidine Ribonucleotides	0.758	0.0309	#NUM!	MAP2K1,MAP2K2,PRKCE
Antioxidant Action of Vitamin C	0.439	0.0175	#NUM!	SLC2A1,SLC2A3									Glucose and Glucose-1-phosphate Degradation	0.753	0.0769	#NUM!	HK1
Regulation of the Epithelial-Mesenchymal Transition Pathway	0.43	0.0154	#NUM!	CTNNB1,RAP1A,RAP1B									LPS/IL-1 Mediated Inhibition of RXR Function	0.747	0.0235	#NUM!	ACSBG1,ALDH1L1,ALDH3A2,ALDH5A1,GSTM3,MAOA
Bladder Cancer Signaling	0.429	0.0172	#NUM!	RAP1A,RAP1B									Cellular Effects of Sildenafil (Viagra)	0.736	0.0267	#NUM!	CACNG8,PDIA3,PRKACA,PRKACB
Retinoate Biosynthesis I	0.425	0.0238	#NUM!	AKR1B1									ATM Signaling	0.732	0.03	#NUM!	PPP2R1A,PPP2R2A,PTPA
Acetone Degradation I (to Methylglyoxal)	0.425	0.0238	#NUM!	DHRS1									NAD Signaling Pathway	0.729	0.0265	1	ACADL,HSPD1,LDHA,LDHB
MSP-RON Signaling In Macrophages Pathway	0.416	0.0168	#NUM!	RAP1A,RAP1B									Coronavirus Pathogenesis Pathway	0.728	0.0245	-1.342	EEF1A1,KPNB1,RPS14,RPS2,RPS27A
Neuroprotective Role of THOP1 in Alzheimer's Disease	0.407	0.0165	#NUM!	PRKACA,YWHAE									Acyl-CoA Hydrolysis	0.724	0.0714	#NUM!	ACOT7
tRNA Splicing	0.394	0.0217	#NUM!	PDE2A									Glycogen Degradation III	0.724	0.0714	#NUM!	PYGB
Apelin Pancreas Signaling Pathway	0.394	0.0217	#NUM!	PRKACA									Mevalonate Pathway I	0.724	0.0714	#NUM!	ACAT1
Ephrin A Signaling	0.387	0.0213	#NUM!	RAC1									Fatty Acid Activation	0.697	0.0667	#NUM!	ACSBG1
IL-6 Signaling	0.374	0.0155	#NUM!	RAP1A,RAP1B									Superpathway of Citrulline Metabolism	0.697	0.0667	#NUM!	GLS
Spliceosomal Cycle	0.373	0.0204	#NUM!	DDX39B									Leukotriene Biosynthesis	0.697	0.0667	#NUM!	LTA4H
MYC Mediated Apoptosis Signaling	0.367	0.02	#NUM!	PRKACA									CSDE1 Signaling Pathway	0.696	0.0357	#NUM!	CTNNB1,RAC1
FAT10 Cancer Signaling Pathway	0.367	0.02	#NUM!	CTNNB1									Role of Pattern Recognition Receptors in Recognition of Bacteria and Viruses	0.695	0.0256	2	C1QB,PRKCB,PRKCE,PRKCG
Multiple Sclerosis Signaling Pathway	0.345	0.0135	#NUM!	C1QB,MOG,PLP1									Role of IL-17A in Arthritis	0.684	0.0351	#NUM!	MAP2K1,MAP2K2
Lymphotoxin β Receptor Signaling	0.336	0.0182	#NUM!	CYC1									PCP (Planar Cell Polarity) Pathway	0.651	0.0333	#NUM!	PFN2,RAC1
Triacylglycerol Biosynthesis	0.336	0.0182	#NUM!	PLPPR4									RAN Signaling	0.649	0.0588	#NUM!	KPNB1
Hereditary Breast Cancer Signaling	0.326	0.0141	#NUM!	RAP1A,RAP1B									1D-myo-inositol Hexakisphosphate Biosynthesis II (Mammalian)	0.649	0.0588	#NUM!	ITPKA
CD27 Signaling in Lymphocytes	0.325	0.0175	#NUM!	CYC1									D-myo-inositol (1,3,4)-trisphosphate Biosynthesis	0.649	0.0588	#NUM!	ITPKA
Triacylglycerol Degradation	0.325	0.0175	#NUM!	ALDH2									Transcriptional Regulatory Network in Embryonic Stem Cells	0.645	0.0244	2	CTNNB1,MAP2K1,MAP2K2,RAP2B
Oxidative Ethanol Degradation III	0.325	0.0175	#NUM!	ALDH2									Superpathway of Geranylgeranyldiphosphate Biosynthesis I (via Mevalonate)	0.627	0.0556	#NUM!	ACAT1
Neurovascular Coupling Signaling Pathway	0.318	0.0129	#NUM!	GJA1,PPP1CB,PRKACA									Antioxidant Action of Vitamin C	0.621	0.0263	#NUM!	PDIA3,SLC2A3,TXNRD1
PCP (Planar Cell Polarity) Pathway	0.309	0.0167	#NUM!	RAC1									TEC Kinase Signaling	0.618	0.019	2.236	Cdc42,GNB1,GNB2,PRKCB,PRKCE,PRKCG,PTK2B,RAC1,RAC2,RAC3,RHOT1
Osteoarthritis Pathway	0.308	0.0127	#NUM!	ANXA5,CTNNB1,RAC1									γ-linolenate Biosynthesis II (Animals)	0.607	0.0526	#NUM!	ACSBG1
Lipid Antigen Presentation by CD1	0.306	0.012	#NUM!	AP2A2,Ap2b1,AP2M1,AP2S1,CANX									Mitochondrial L-carnitine Shuttle Pathway	0.607	0.0526	#NUM!	ACSBG1
Pulmonary Fibrosis Idiopathic Signaling Pathway	0.306	0.0123	2	CTNNB1,RAP1A,RAP1B,VIM									Bladder Cancer Signaling	0.607	0.0259	#NUM!	MAP2K1,MAP2K2,RAP2B
PXR/RXR Activation	0.285	0.0154	#NUM!	PRKACA									Role of PI3K/AKT Signaling in the Pathogenesis of Influenza	0.591	0.0303	#NUM!	MAP2K1,MAP2K2
CD28 Signaling in T Helper Cells	0.285	0.0116	2.449	ACTR2,ACTR3,ARPC2,ARPC4,PPP3CA,RAC1									WNT/Ca+ pathway	0.591	0.0303	#NUM!	CAMK2A,PDIA3
LPS/IL-1 Mediated Inhibition of RXR Function	0.265	0.0118	#NUM!	ACSL6,ALDH1L1,ALDH2									CD40 Signaling	0.582	0.0299	#NUM!	MAP2K1,MAP2K2
HOTAIR Regulatory Pathway	0.264	0.0123	#NUM!	CTNNB1,VIM									IL-17A Signaling in Airway Cells	0.582	0.0299	#NUM!	MAP2K1,MAP2K2
Basal Cell Carcinoma Signaling	0.256	0.0139	#NUM!	CTNNB1									Neuroprotective Role of THOP1 in Alzheimer's Disease	0.573	0.0248	#NUM!	PRKACA,PRKACB,YWHAE
Serotonin Degradation	0.256	0.0139	#NUM!	ALDH2									Histamine Degradation	0.57	0.0476	#NUM!	ALDH3A2
Leptin Signaling in Obesity	0.241	0.0132	#NUM!	PRKACA									Fatty Acid α-oxidation	0.57	0.0476	#NUM!	ALDH3A2
Role of WNT/GSK-3β Signaling in the Pathogenesis of Influenza	0.234	0.0128	#NUM!	CTNNB1									Endoplasmic Reticulum Stress Pathway	0.57	0.0476	#NUM!	HSPA5
IL-7 Signaling Pathway	0.234	0.0128	#NUM!	SLC2A1									Role of JAK1 and JAK3 in γc Cytokine Signaling	0.564	0.029	#NUM!	PTK2B,RAP2B
Heparan Sulfate Biosynthesis (Late Stages)	0.227	0.0125	#NUM!	ALDH2									IL-15 Production	0.56	0.0244	#NUM!	MAP2K1,PTK2B,TWF1
FGF Signaling	0.208	0.0116	#NUM!	RAC1									Superpathway of D-myo-inositol (1,4,5)-trisphosphate Metabolism	0.553	0.0455	#NUM!	ITPKA
Heparan Sulfate Biosynthesis	0.205	0.0115	#NUM!	ALDH2									Pancreatic Adenocarcinoma Signaling	0.542	0.0238	#NUM!	MAP2K1,MAP2K2,RAC1
Regulation Of The Epithelial Mesenchymal Transition In Development Pathway	0.205	0.0115	#NUM!	CTNNB1									IL-6 Signaling	0.524	0.0233	#NUM!	MAP2K1,MAP2K2,RAP2B
Pyroptosis Signaling Pathway	0	0.0108	#NUM!	PRKACA									Granulocyte Adhesion and Diapedesis	0.511	0.0212	#NUM!	CLDN11,MSN,RDX,THY1
IL-13 Signaling Pathway	0	0.00862	#NUM!	CTNNB1									Ethanol Degradation IV	0.506	0.04	#NUM!	ALDH3A2
Pathogen Induced Cytokine Storm Signaling Pathway	0	0.00539	#NUM!	SLC2A1,SLC2A3									Regulation Of The Epithelial Mesenchymal Transition By Growth Factors Pathway	0.498	0.0208	2	MAP2K1,MAP2K2,RAC1,RAP2B
Role Of Chondrocytes In Rheumatoid Arthritis Signaling Pathway	0	0.00709	#NUM!	PPP3CA									Wound Healing Signaling Pathway	0.496	0.0198	2.236	MAP2K1,MAP2K2,RAC1,RAP2B,TRADD
Role Of Osteoblasts In Rheumatoid Arthritis Signaling Pathway	0	0.0041	#NUM!	CTNNB1									Role of MAPK Signaling in Inhibiting the Pathogenesis of Influenza	0.485	0.0253	#NUM!	MAP2K1,MAP2K2
Ribonucleotide Reductase Signaling Pathway	0	0.00588	#NUM!	CTNNB1									Regulation of the Epithelial-Mesenchymal Transition Pathway	0.484	0.0205	#NUM!	CTNNB1,MAP2K1,MAP2K2,RAP2B
IL-10 Signaling	0	0.00649	#NUM!	PKM									Apelin Liver Signaling Pathway	0.479	0.037	#NUM!	GSK3A
IL-33 Signaling Pathway	0	0.00538	#NUM!	PRKACA									Estrogen-Dependent Breast Cancer Signaling	0.457	0.0241	#NUM!	HSD17B10,RAP2B
Activin Inhibin Signaling Pathway	0	0.00461	#NUM!	CTNNB1									Superpathway of Cholesterol Biosynthesis	0.454	0.0345	#NUM!	ACAT1
p53 Signaling	0	0.0102	#NUM!	CTNNB1									PEDF Signaling	0.45	0.0238	#NUM!	RAC1,RAP2B
Hepatic Fibrosis / Hepatic Stellate Cell Activation	0	0.00515	#NUM!	MYH9									Gustation Pathway	0.45	0.0197	2	CACNG8,GABRB3,PRKACA,PRKACB
Role of NFAT in Regulation of the Immune Response	0	0.0106	2.236	GNA11,GNAS,GNB1,GNB2,GNB5,IPO5,KPNB1,PPP3CA,RAP1A,RAP1B,TNPO1									Role of p14/p19ARF in Tumor Suppression	0.442	0.0333	#NUM!	RAC1
FcγRIIB Signaling in B Lymphocytes	0	0.00375	#NUM!	RAP1A,RAP1B									FGF Signaling	0.437	0.0233	#NUM!	MAP2K1,RAC1
Calcium-induced T Lymphocyte Apoptosis	0	0.0087	2	PPP3CA,PRKCB,PRKCE,PRKCG									Methylglyoxal Degradation III	0.431	0.0323	#NUM!	AKR1A1
Cytotoxic T Lymphocyte-mediated Apoptosis of Target Cells	0	0.00235	#NUM!	CYC1									PI3K Signaling in B Lymphocytes	0.42	0.0169	3.162	CAMK2A,CAMK2B,CAMK2D,CAMK2G,MAP2K1,MAP2K2,PDIA3,PRKCB,RAC1,RAP2B
IL-15 Signaling	0	0.00568	#NUM!	RAC3,RAP1A,RAP1B									Regulation of Cellular Mechanics by Calpain Protease	0.413	0.0222	#NUM!	RAP2B,VCL
Dendritic Cell Maturation	0	0.00168	#NUM!	FSCN1									ABRA Signaling Pathway	0.401	0.0217	#NUM!	CFL1,VCL
ICOS-ICOSL Signaling in T Helper Cells	0	0.00986	2.236	CAMK2A,CAMK2B,CAMK2G,PPP3CA,RAC1									Oxytocin In Spinal Neurons Signaling Pathway	0.39	0.0286	#NUM!	GAD1
Type I Diabetes Mellitus Signaling	0	0.00589	#NUM!	CYC1,GAD2,HSPD1									TWEAK Signaling	0.372	0.027	#NUM!	TRADD
Small Cell Lung Cancer Signaling	0	0.0104	#NUM!	CYC1									Glutathione-mediated Detoxification	0.372	0.027	#NUM!	GSTM3
Pancreatic Adenocarcinoma Signaling	0	0.00794	#NUM!	RAC1									Complement System	0.372	0.027	#NUM!	C1QB
G Protein Signaling Mediated by Tubby	0	0.0107	1.342	GNA11,GNAS,GNB1,GNB2,GNB5									UVA-Induced MAPK Signaling	0.369	0.0204	#NUM!	PDIA3,RAP2B
Systemic Lupus Erythematosus Signaling	0	0.00281	#NUM!	HNRNPA2B1,RAP1A,RAP1B									Docosahexaenoic Acid (DHA) Signaling	0.363	0.0263	#NUM!	GSK3A
CDC42 Signaling	0	0.0104	0.816	ACTR2,ACTR3,ARPC2,ARPC4,BAIAP2,PPP1CB									Role of Osteoblasts, Osteoclasts and Chondrocytes in Rheumatoid Arthritis	0.358	0.0175	#NUM!	CTNNB1,LRP1,PTK2B,TRADD
FAK Signaling	0	0.00768	2.828	ACTR2,ACTR3,ARPC2,ARPC4,CTNNB1,RAC1,RAP1A,RAP1B									Pyrimidine Ribonucleotides Interconversion	0.355	0.0256	#NUM!	DHX9
Role of Osteoblasts, Osteoclasts and Chondrocytes in Rheumatoid Arthritis	0	0.00877	#NUM!	CTNNB1,PPP3CA									Inhibition of Matrix Metalloproteases	0.355	0.0256	#NUM!	LRP1
RANK Signaling in Osteoclasts	0	0.011	#NUM!	PPP3CA									PKCθ Signaling in T Lymphocytes	0.351	0.0161	2.828	CACNG8,CAMK2A,CAMK2B,CAMK2D,CAMK2G,RAC1,RAC2,RAC3,RAP2B
Regulation of IL-2 Expression in Activated and Anergic T Lymphocytes	0	0.00866	2	PPP3CA,RAC1,RAP1A,RAP1B									Pyrimidine Ribonucleotides De Novo Biosynthesis	0.331	0.0238	#NUM!	DHX9
NUR77 Signaling in T Lymphocytes	0	0.0078	2	PPP3CA,PRKCB,PRKCE,PRKCG									SAPK/JNK Signaling	0.33	0.0159	2.646	GNB1,GNB2,HNRNPK,RAC1,RAC2,RAC3,RAP2B,TRADD
Antiproliferative Role of TOB in T Cell Signaling	0	0.00235	#NUM!	PABPC1									Estrogen Biosynthesis	0.297	0.0213	#NUM!	HSD17B10
Salvage Pathways of Pyrimidine Ribonucleotides	0	0.0103	#NUM!	PRKCE									Retinol Biosynthesis	0.297	0.0213	#NUM!	ESD
Adipogenesis pathway	0	0.00719	#NUM!	CTNNB1									nNOS Signaling in Skeletal Muscle Cells	0.291	0.0208	#NUM!	CACNG8
IL-4 Signaling	0	0.00347	#NUM!	RAP1A,RAP1B									IL-13 Signaling Pathway	0.288	0.0172	#NUM!	CTNNB1,MAOA
Death Receptor Signaling	0	0.0104	#NUM!	CYC1									Spliceosomal Cycle	0.285	0.0204	#NUM!	DDX39B
NF-κB Signaling	0	0.00701	2	PRKACA,PRKCB,RAP1A,RAP1B									TNFR1 Signaling	0.273	0.0196	#NUM!	TRADD
T Cell Receptor Signaling	0	0.00812	2.236	CTNNB1,PPP3CA,RAC1,RAP1A,RAP1B									LXR/RXR Activation	0.262	0.0163	#NUM!	FASN,TF
Gustation Pathway	0	0.00493	#NUM!	PRKACA									FXR/RXR Activation	0.252	0.0159	#NUM!	FASN,TF
Th17 Activation Pathway	0	0.00413	#NUM!	HSP90AA1,HSP90AB1									Lymphotoxin β Receptor Signaling	0.251	0.0182	#NUM!	CYC1
T Cell Exhaustion Signaling Pathway	0	0.00882	#NUM!	PPP2CA,PPP2CB,PPP2R1A,RAP1A,RAP1B									Triacylglycerol Biosynthesis	0.251	0.0182	#NUM!	PLPP3
control (NBH) (AHA labelled) vs prion+trazodone (AHAlabelled)													EGF Signaling	0.246	0.0179	#NUM!	MAP2K1
	-log(p-value)	Ratio	z-score	Molecules									Triacylglycerol Degradation	0.241	0.0175	#NUM!	PPME1
Mitochondrial Dysfunction	12.9	0.0698	1.225	ACADL,ATP1B1,ATP1B2,ATP5F1C,ATP5PO,CACNG8,Calm1 (includes others),CAMK2A,CAMK2G,DLAT,GPD2,IDH2,MAPT,NDUFA9,NDUFS1,NDUFS2,OGDH,PDHX,PPP3CA,PRKACA,PRKAR2A,SOD2,TOMM70,UQCRC1									Oxidative Ethanol Degradation III	0.241	0.0175	#NUM!	ALDH3A2
Signaling by Rho Family GTPases	12.3	0.0787	-2.828	ACTB,ACTG1,EZR,GFAP,GNA11,GNAO1,GNAZ,MSN,PAK1,PAK3,PIP4K2A,PIP4K2B,RDX,RHOA,RHOB,RHOC,ROCK2,SEPTIN11,SEPTIN2,SEPTIN3,VIM									Role of JAK2 in Hormone-like Cytokine Signaling	0.219	0.0161	#NUM!	SIRPA
SNARE Signaling Pathway	11.1	0.11	-1.291	Calm1 (includes others),CAMK2A,CAMK2G,DNAJC5,HSPA8,MYH10,MYH9,NAPB,PRKACA,PRKAR2A,RAB7A,SNAP91,SYN1,VAMP2,VAMP3									Pulmonary Fibrosis Idiopathic Signaling Pathway	0	0.0123	2	CTNNB1,MAP2K1,PTK2B,RAP2B
Synaptogenesis Signaling Pathway	11	0.0667	-2.065	AP2A2,Ap2b1,AP2S1,Calm1 (includes others),CAMK2A,CAMK2G,CNTNAP1,DNAJC5,FARP1,HSPA8,LRP1,MAPT,NAPB,PAK1,PRKACA,PRKAR2A,RHOA,SYN1,SYNGAP1,VAMP2,VAMP3									ID1 Signaling Pathway	0	0.00995	#NUM!	CTNNB1,RAP2B
RHOGDI Signaling	10.9	0.0818	2.496	ACTB,ACTG1,EZR,GNA11,GNAO1,GNAZ,MSN,MYH10,MYH9,PAK1,PAK3,PIP4K2A,PIP4K2B,RDX,RHOA,RHOB,RHOC,ROCK2									Pathogen Induced Cytokine Storm Signaling Pathway	0	0.00539	#NUM!	SLC2A3,TRADD
RHOA Signaling	10.5	0.113	-1.069	ACTB,ACTG1,EZR,MSN,PIP4K2A,PIP4K2B,PPP1CB,RAPGEF2,RDX,RHOA,ROCK2,SEPTIN11,SEPTIN2,SEPTIN3									Role Of Chondrocytes In Rheumatoid Arthritis Signaling Pathway	0	0.00709	#NUM!	LRP1
Clathrin-mediated Endocytosis Signaling	10.3	0.0817	#NUM!	ACTB,ACTG1,AP1B1,AP2A2,Ap2b1,AP2S1,CLTC,DNM1,DNM2,HSPA8,PPP3CA,RAB7A,SERPINA1,SH3GL2,SNAP91,SYNJ1,USP9X									Role Of Osteoblasts In Rheumatoid Arthritis Signaling Pathway	0	0.0082	#NUM!	CTNNB1,LRP1
Remodeling of Epithelial Adherens Junctions	10.1	0.162	#NUM!	ACTB,ACTG1,ACTN1,CTNNA2,DNM1,DNM2,RAB7A,TUBA1B,TUBA4A,TUBB4B,VCL									Ribonucleotide Reductase Signaling Pathway	0	0.00588	#NUM!	CTNNB1
Actin Cytoskeleton Signaling	9.26	0.0697	-2.324	ACTB,ACTG1,ACTN1,CYFIP2,EZR,MSN,MYH10,MYH9,NCKAP1,PAK1,PAK3,PPP1CB,RDX,RHOA,ROCK2,TLN2,VCL									IL-10 Signaling	0	0.00649	#NUM!	PKM
GABA Receptor Signaling	9.03	0.0985	#NUM!	AP2A2,Ap2b1,AP2S1,CACNG8,DNM1,GAD1,GAD2,GNA11,GNAO1,GNAZ,SLC32A1,SLC6A1,SLC6A11									Activin Inhibin Signaling Pathway	0	0.0138	#NUM!	CTNNB1,MAP2K1,MAP2K2
Tight Junction Signaling	8.37	0.0782	#NUM!	ACTB,ACTG1,CLDN11,MYH10,MYH9,NAPB,PPP2R1A,PRKACA,PRKAR2A,RHOA,SPTAN1,VAMP2,VAMP3,VCL									p53 Signaling	0	0.0102	#NUM!	CTNNB1
Semaphorin Signaling in Neurons	7.98	0.148	#NUM!	CRMP1,DPYSL4,DPYSL5,PAK1,PAK3,RHOA,RHOB,RHOC,ROCK2									Role of NFAT in Regulation of the Immune Response	0	0.00675	1	GNB1,GNB2,GSK3A,KPNB1,MAP2K1,MAP2K2,RAP2B
Germ Cell-Sertoli Cell Junction Signaling	7.69	0.0765	#NUM!	ACTB,ACTG1,ACTN1,CTNNA2,PAK1,PAK3,RHOA,RHOB,RHOC,TUBA1B,TUBA4A,TUBB4B,VCL									FcγRIIB Signaling in B Lymphocytes	0	0.00375	#NUM!	CACNG8,RAP2B
Sertoli Cell-Sertoli Cell Junction Signaling	7.59	0.068	#NUM!	ACTB,ACTG1,ACTN1,CLDN11,CTNNA2,PRKACA,PRKAR2A,SPTAN1,SPTBN1,SPTBN2,TUBA1B,TUBA4A,TUBB4B,VCL									CCR5 Signaling in Macrophages	0	0.014	2	CACNG8,GNB1,GNB2,PRKCB,PRKCE,PRKCG,PTK2B
Semaphorin Neuronal Repulsive Signaling Pathway	7.36	0.08	0	CRMP1,DPYSL4,DPYSL5,FARP1,MAPT,PAK1,PAK3,PPP1CB,PRKACA,PRKAR2A,RHOA,ROCK2									Calcium-induced T Lymphocyte Apoptosis	0	0.0087	2	ATP2A2,PRKCB,PRKCE,PRKCG
Sirtuin Signaling Pathway	7.25	0.0546	0.905	ACADL,ACLY,ATP5F1C,GLUD1,IDH2,NDUFA9,NDUFS1,NDUFS2,PFKM,SLC25A4,SLC25A5,SLC2A1,SOD2,TOMM70,TUBA1B,TUBA4A									Cytotoxic T Lymphocyte-mediated Apoptosis of Target Cells	0	0.00235	#NUM!	CYC1
Epithelial Adherens Junction Signaling	7.14	0.0764	-0.577	CTNNA2,MYH10,PAK1,PAK3,PPP2R1A,RHOA,ROCK2,VCL,YWHAB,YWHAE,YWHAG,YWHAQ									IL-17 Signaling	0	0.0107	#NUM!	HSP90AA1,RAP2B
Insulin Secretion Signaling Pathway	6.89	0.0551	-2.138	CACNG8,CAMK2A,CAMK2G,DLAT,GNA11,NAPB,PABPC1,PC,PDHX,PRKACA,PRKAR2A,SLC2A1,SLC2A3,VAMP2,VAMP3									CD28 Signaling in T Helper Cells	0	0.00967	2.236	ARPC1A,ARPC4,MAP2K1,MAP2K2,RAC1
Glycolysis I	6.82	0.24	-0.816	ALDOA,ALDOC,GPI,PFKM,PFKP,PKM									IL-15 Signaling	0	0.00758	2	MAP2K1,MAP2K2,RAC3,RAP2B
Oxytocin Signaling Pathway	6.68	0.0532	-1.291	ATP2B4,CACNG8,Calm1 (includes others),EEF2,GAD1,GNA11,GNAO1,MYH10,MYH9,PPP1CB,PPP3CA,PRKACA,PRKAR2A,RHOA,ROCK2									Dendritic Cell Maturation	0	0.00336	#NUM!	FSCN1,PDIA3
Huntington's Disease Signaling	6.66	0.053	#NUM!	AP2A2,ATP5F1C,CLTC,DNAJC5,DNM1,DNM2,GNA11,HSPA8,HSPA9,NAPB,PACSIN1,PSMD2,RPH3A,VAMP2,VAMP3									Angiopoietin Signaling	0	0.0132	#NUM!	RAP2B
Protein Kinase A Signaling	6.64	0.0438	0.471	ADD3,Calm1 (includes others),CAMK2A,CAMK2G,MYH10,PDE2A,PPP1CB,Ppp1cc,PPP3CA,PRKACA,PRKAR2A,PYGB,RHOA,ROCK2,YWHAB,YWHAE,YWHAG,YWHAQ									ICOS-ICOSL Signaling in T Helper Cells	0	0.00986	2.236	CAMK2A,CAMK2B,CAMK2D,CAMK2G,RAC1
14-3-3-mediated Signaling	6.16	0.0787	0.816	GFAP,MAPT,TUBA1B,TUBA4A,TUBB4B,VIM,YWHAB,YWHAE,YWHAG,YWHAQ									Lipid Antigen Presentation by CD1	0	0.00964	#NUM!	AP2A2,Ap2b1,AP2M1,PDIA3
Phagosome Maturation	6.05	0.0675	#NUM!	ATP6V1C1,ATP6V1E1,DYNC1H1,DYNLL2,NAPB,RAB7A,TUBA1B,TUBA4A,TUBB4B,VAMP2,VAMP3									Type I Diabetes Mellitus Signaling	0	0.00786	#NUM!	CYC1,GAD1,HSPD1,TRADD
Opioid Signaling Pathway	5.96	0.05	-0.905	AP2A2,Ap2b1,AP2S1,CACNG8,Calm1 (includes others),CAMK2A,CAMK2G,CLTC,GNA11,GNAO1,GNAZ,PPP3CA,PRKACA,PRKAR2A									Small Cell Lung Cancer Signaling	0	0.0104	#NUM!	CYC1
AMPK Signaling	5.91	0.0537	-1	ACTB,EEF2,FASN,GNA11,GNAO1,GNAZ,PFKM,PFKP,PPP2R1A,PRKACA,PRKAR2A,RAB7A,SLC2A1									Basal Cell Carcinoma Signaling	0	0.0139	#NUM!	CTNNB1
HIF1α Signaling	5.82	0.0577	-2.309	CAMK2A,CAMK2G,GPI,HK1,HSPA8,HSPA9,PKM,PPP3CA,RACK1,SLC2A1,SLC2A3,VIM									G Protein Signaling Mediated by Tubby	0	0.00427	#NUM!	GNB1,GNB2
Serotonin Receptor Signaling	5.81	0.0384	-1.886	CACNG8,Calm1 (includes others),CAMK2A,CAMK2G,GAP43,GNA11,GNAO1,MAPT,PAK1,PAK3,PPP1CB,PRKACA,PRKAR2A,QDPR,RHOA,RHOB,RHOC,ROCK2									Systemic Lupus Erythematosus Signaling	0	0.000936	#NUM!	RAP2B
Integrin Signaling	5.74	0.0566	-1.897	ACTB,ACTG1,ACTN1,PAK1,PAK3,PPP1CB,RHOA,RHOB,RHOC,TLN2,TSPAN2,VCL									CDC42 Signaling	0	0.00694	1	ARPC1A,ARPC4,BAIAP2,CFL1
HIPPO signaling	5.58	0.093	-1.342	DLG2,PPP1CB,Ppp1cc,PPP2R1A,YWHAB,YWHAE,YWHAG,YWHAQ									FAK Signaling	0	0.00768	2.121	ARPC1A,ARPC4,CTNNB1,GSK3A,MAP2K1,MAP2K2,RAC1,RAP2B
Regulation of Actin-based Motility by Rho	5.58	0.0783	-1.667	ACTB,PAK1,PAK3,PIP4K2A,PIP4K2B,PPP1CB,RHOA,RHOB,RHOC									Phospholipase C Signaling	0	0.0125	3	Cdc42,GNB1,GNB2,MAP2K1,MAP2K2,PEBP1,PRKCB,PRKCE,PRKCG,RAC1,RAC2,RAC3,RAP2B,RHOT1
TCA Cycle II (Eukaryotic)	5.53	0.217	-0.447	CS,IDH3A,MDH2,OGDH,OGDHL									Regulation of IL-2 Expression in Activated and Anergic T Lymphocytes	0	0.00866	2	MAP2K1,MAP2K2,RAC1,RAP2B
Dilated Cardiomyopathy Signaling Pathway	5.5	0.0667	-1.134	ACTB,ACTG1,CACNG8,CAMK2A,CAMK2G,MYH10,MYH9,PDE2A,PRKACA,PRKAR2A									Role of WNT/GSK-3β Signaling in the Pathogenesis of Influenza	0	0.0128	#NUM!	CTNNB1
Cellular Effects of Sildenafil (Viagra)	5.5	0.0667	#NUM!	ACTB,ACTG1,CACNG8,Calm1 (includes others),MYH10,MYH9,PDE2A,PPP1CB,PRKACA,PRKAR2A									NUR77 Signaling in T Lymphocytes	0	0.00975	2.236	MAP2K1,MAP2K2,PRKCB,PRKCE,PRKCG
Virus Entry via Endocytic Pathways	5.49	0.0763	#NUM!	ACTB,ACTG1,AP1B1,AP2A2,Ap2b1,AP2S1,CLTC,DNM1,DNM2									Role of JAK family kinases in IL-6-type Cytokine Signaling	0	0.0127	#NUM!	HSP90AA1
ABRA Signaling Pathway	5.36	0.087	-0.707	ACTB,ACTG1,ACTN1,MYH9,PPP3CA,RHOA,ROCK2,VCL									Heparan Sulfate Biosynthesis	0	0.0115	#NUM!	PPME1
Leukocyte Extravasation Signaling	5.34	0.057	-1.667	ACTB,ACTG1,ACTN1,CLDN11,CTNNA2,EZR,MSN,RDX,RHOA,ROCK2,VCL									Heparan Sulfate Biosynthesis (Late Stages)	0	0.0125	#NUM!	PPME1
ILK Signaling	5.17	0.0547	-0.632	ACTB,ACTG1,ACTN1,MYH10,MYH9,PPP2R1A,RHOA,RHOB,RHOC,VCL,VIM									Phospholipases	0	0.0145	#NUM!	PDIA3
Synaptic Long Term Potentiation	5.09	0.0682	-0.333	Calm1 (includes others),CAMK2A,CAMK2G,GNA11,PPP1CB,Ppp1cc,PPP3CA,PRKACA,PRKAR2A									Superpathway of Melatonin Degradation	0	0.0147	#NUM!	MAOA
PFKFB4 Signaling Pathway	5.06	0.125	-1.633	GPI,HK1,PFKM,PRKACA,PRKAR2A,TKT									Agranulocyte Adhesion and Diapedesis	0	0.0143	#NUM!	CLDN11,MSN,RDX
CCR3 Signaling in Eosinophils	5.03	0.0672	#NUM!	Calm1 (includes others),GNA11,GNAO1,GNAZ,PAK1,PAK3,PPP1CB,RHOA,ROCK2									Adipogenesis pathway	0	0.00719	#NUM!	CTNNB1
Cardiac Hypertrophy Signaling	4.82	0.046	-1.667	CACNG8,Calm1 (includes others),GNA11,GNAO1,GNAZ,PPP3CA,PRKACA,PRKAR2A,RHOA,RHOB,RHOC,ROCK2									IL-4 Signaling	0	0.00347	#NUM!	MAOA,RAP2B
Cardiac β-adrenergic Signaling	4.8	0.0556	0	CACNG8,GNA11,GNAO1,GNAZ,PDE2A,PPP1CB,Ppp1cc,PPP2R1A,PRKACA,PRKAR2A									p38 MAPK Signaling	0	0.00833	#NUM!	TRADD
Calcium Signaling	4.8	0.05	-1.414	ATP2B4,CACNG8,Calm1 (includes others),CAMK2A,CAMK2G,LETM1,MYH10,MYH9,PPP3CA,PRKACA,PRKAR2A									NF-κB Signaling	0	0.0105	2.449	PRKACA,PRKACB,PRKCB,RAP2B,TRADD,UBE2V1
Estrogen Receptor Signaling	4.7	0.0367	-0.302	ATP5F1C,CACNG8,GNA11,GNAO1,GNAZ,NDUFA9,NDUFS1,NDUFS2,PAK1,PPP1CB,PRKACA,PRKAR2A,RHOA,ROCK2,SOD2									T Cell Receptor Signaling	0	0.0114	1.89	CTNNB1,GSK3A,MAP2K1,MAP2K2,PTK2B,RAC1,RAP2B
Fcγ Receptor-mediated Phagocytosis in Macrophages and Monocytes	4.32	0.0745	-1.134	ACTB,ACTG1,EZR,MYO5A,PAK1,TLN2,VAMP3									Osteoarthritis Pathway	0	0.0127	#NUM!	CTNNB1,LRP1,RAC1
G Beta Gamma Signaling	4.29	0.062	-2.121	CACNG8,DNM2,GNA11,GNAO1,GNAZ,PAK1,PRKACA,PRKAR2A									IL-7 Signaling Pathway	0	0.0128	#NUM!	GSK3A
CXCR4 Signaling	4.25	0.0536	-2.449	GNA11,GNAO1,GNAZ,PAK1,PAK3,RHOA,RHOB,RHOC,ROCK2									Th17 Activation Pathway	0	0.00207	#NUM!	HSP90AA1
Molecular Mechanisms of Cancer	4.23	0.0333	#NUM!	CAMK2A,CAMK2G,CTNNA2,GNA11,GNAO1,GNAZ,LRP1,PAK1,PAK3,PRKACA,PRKAR2A,RHOA,RHOB,RHOC,SYNGAP1									NER (Nucleotide Excision Repair, Enhanced Pathway)	0	0.0111	#NUM!	DDB1
Gαq Signaling	4.21	0.0529	-1.134	Calm1 (includes others),GNA11,GNAO1,GNAZ,PPP3CA,RHOA,RHOB,RHOC,ROCK2									T Cell Exhaustion Signaling Pathway	0	0.00705	#NUM!	PPP2R1A,PPP2R2A,PTPA,RAP2B
Superpathway of Methionine Degradation	4.2	0.119	-2.236	AHCY,AHCYL1,GOT1,PCCA,PCCB									Systemic Lupus Erythematosus In B Cell Signaling Pathway	0	0.0138	3.162	CTNNB1,MAP2K1,MAP2K2,PRKCB,PRKCE,PRKCG,RAC1,RAC2,RAC3,RAP2B
ERK/MAPK Signaling	4.15	0.0465	-1.134	PAK1,PAK3,PPP1CB,PPP2R1A,PRKACA,PRKAR2A,TLN2,YWHAB,YWHAG,YWHAQ									HOTAIR Regulatory Pathway	0	0.00613	#NUM!	CTNNB1
Melatonin Signaling	4.05	0.0833	0.816	Calm1 (includes others),CAMK2A,CAMK2G,GNAO1,PRKACA,PRKAR2A									Regulation Of The Epithelial Mesenchymal Transition In Development Pathway	0	0.0115	#NUM!	CTNNB1
Ephrin B Signaling	4.05	0.0833	-1.633	GNA11,GNAO1,GNAZ,PAK1,RHOA,ROCK2									MSP-RON Signaling In Macrophages Pathway	0	0.0084	#NUM!	RAP2B
Glutamate Dependent Acid Resistance	3.99	1	#NUM!	GAD1,GAD2									Eicosanoid Signaling	0	0.0143	#NUM!	LTA4H
Thrombin Signaling	3.98	0.0444	-2.449	CAMK2A,CAMK2G,GNA11,GNAO1,GNAZ,PPP1CB,RHOA,RHOB,RHOC,ROCK2									control (NBH) (CaMK2a-specific) vs prion+trazodone (CaMK2a-specific)
Gluconeogenesis I	3.96	0.16	1	ALDOA,ALDOC,GPI,MDH2										-log(p-value)	Ratio	z-score	Molecules
Paxillin Signaling	3.96	0.0654	-1.134	ACTB,ACTG1,ACTN1,PAK1,PAK3,TLN2,VCL									Clathrin-mediated Endocytosis Signaling	9.56	0.0625	#NUM!	ALB,AP2A1,AP2S1,ARPC1A,DNM1L,DNM2,DNM3,HSPA8,RAB5A,RPS27A,TF,Ubb,UBC
nNOS Signaling in Neurons	3.96	0.106	#NUM!	Calm1 (includes others),CAMK2A,DLG2,PFKM,PPP3CA									GABA Receptor Signaling	9.49	0.0833	#NUM!	AP2A1,AP2S1,GABRB3,GAD1,GNAS,GNB2,GPHN,RPS27A,SLC6A11,Ubb,UBC
α-Adrenergic Signaling	3.91	0.0642	#NUM!	Calm1 (includes others),GNA11,GNAO1,GNAZ,PRKACA,PRKAR2A,PYGB									Remodeling of Epithelial Adherens Junctions	8.23	0.118	#NUM!	ACTN1,ARPC1A,DNM1L,DNM2,DNM3,MAPRE3,RAB5A,VCL
Neurovascular Coupling Signaling Pathway	3.87	0.0431	0	CACNG8,Calm1 (includes others),GAD1,MAPT,PPP1CB,PRKACA,PRKAR2A,RHOA,ROCK2,SLC1A3									Huntington's Disease Signaling	6.98	0.0424	-1	ATP5PB,CDK5,DNM1L,DNM2,DNM3,GNB2,HSPA2,HSPA8,PSMA4,RPS27A,Ubb,UBC
GNRH Signaling	3.83	0.0471	-2.646	CACNG8,Calm1 (includes others),CAMK2A,CAMK2G,GNA11,PAK1,PAK3,PRKACA,PRKAR2A									Protein Kinase A Signaling	6.88	0.0341	0	ADD1,ADD2,ADD3,CAMK2G,FLNA,GNAS,GNB2,GSK3A,PRKACA,PRKACB,PYGB,SIRPA,YWHAB,YWHAG
Dopamine Receptor Signaling	3.79	0.075	#NUM!	PPP1CB,Ppp1cc,PPP2R1A,PRKACA,PRKAR2A,QDPR									TCA Cycle II (Eukaryotic)	6.72	0.217	-0.447	DLST,MDH1,OGDH,OGDHL,SUCLA2
Chemokine Signaling	3.76	0.0741	-0.816	Calm1 (includes others),CAMK2A,CAMK2G,PPP1CB,RHOA,ROCK2									Mitochondrial Dysfunction	6.08	0.0349	1.508	ATP1B2,Atp5e,ATP5MF,ATP5PB,CAMK2G,DNM1L,HSD17B10,NDUFA11,NDUFA4,OGDH,PRKACA,PRKACB
Gap Junction Signaling	3.71	0.0455	#NUM!	ACTB,ACTG1,GAD1,PPP3CA,PRKACA,PRKAR2A,TUBA1B,TUBA4A,TUBB4B									Gαs Signaling	5.04	0.0556	0	ADD1,ADD2,ADD3,GNAS,GNB2,PRKACA,PRKACB
Necroptosis Signaling Pathway	3.71	0.0513	-0.707	CAMK2A,CAMK2G,GLUD1,PPP3CA,SLC25A3,SLC25A4,SLC25A5,TOMM70									Synaptogenesis Signaling Pathway	4.79	0.0317	-2.53	AP2A1,AP2S1,ARPC1A,CAMK2G,CDK5,GRIN1,HSPA8,PRKACA,PRKACB,RAB5A
Inhibition of ARE-Mediated mRNA Degradation Pathway	3.6	0.0494	1.134	PPP2R1A,PRKACA,PRKAR2A,PSMD2,YWHAB,YWHAE,YWHAG,YWHAQ									Xenobiotic Metabolism PXR Signaling Pathway	4.75	0.0415	-0.707	ALDH1L1,ALDH2,CAMK2G,CDK5,ESD,HSP90AA1,PRKACA,PRKACB
Gαs Signaling	3.52	0.0556	0	ADD3,GNA11,GNAO1,GNAZ,PRKACA,PRKAR2A,RAPGEF2									eNOS Signaling	4.44	0.0449	-0.816	DNM2,GNAS,HSP90AA1,HSPA2,HSPA8,PRKACA,PRKACB
Aldosterone Signaling in Epithelial Cells	3.42	0.0465	#NUM!	AHCY,DNAJC5,DNAJC6,HSPA8,HSPA9,HSPD1,PIP4K2A,PIP4K2B									RHOA Signaling	4.06	0.0484	-0.816	ARHGAP1,ARPC1A,PIP4K2A,PIP4K2B,SEPTIN2,SEPTIN8
RAC Signaling	3.3	0.0511	-2.646	CYFIP2,NCKAP1,PAK1,PAK3,PIP4K2A,PIP4K2B,RHOA									AMPK Signaling	4.05	0.0331	-0.816	AK5,FASN,GNAS,GNB2,PFKL,PRKACA,PRKACB,PTPA
VEGF Signaling	3.29	0.0606	0.447	ACTB,ACTG1,ACTN1,ROCK2,VCL,YWHAE									Serine Biosynthesis	4	0.667	#NUM!	PHGDH,PSAT1
Myelination Signaling Pathway	3.28	0.0336	0.302	Calm1 (includes others),FASN,PLP1,PPP3CA,PRKACA,PRKAR2A,RAB35,RAPGEF2,RHOA,ROCK2,SLC2A1									Dopamine-DARPP32 Feedback in cAMP Signaling	3.96	0.0376	-1.633	ATP2A2,CDK5,GNAS,GRIN1,PRKACA,PRKACB,PTPA
Insulin Receptor Signaling	3.25	0.05	-0.378	ACLY,PPP1CB,Ppp1cc,PRKACA,PRKAR2A,SYNJ1,VAMP2									Myelination Signaling Pathway	3.89	0.0275	-2.333	ADAM22,ARHGAP1,FASN,FKBP1A,LINGO1,MAG,PLP1,PRKACA,PRKACB
Methylmalonyl Pathway	3.22	0.5	#NUM!	PCCA,PCCB									PPARα/RXRα Activation	3.83	0.0359	-0.816	CAND1,FASN,GNAS,GOT2,HSP90AA1,PRKACA,PRKACB
RAN Signaling	3.2	0.176	#NUM!	IPO5,KPNB1,TNPO1									Circadian Rhythm Signaling	3.75	0.0299	#NUM!	CAMK2G,GAD1,GNAS,GNB2,GRIN1,GSK3A,PRKACA,PRKACB
Dopamine-DARPP32 Feedback in cAMP Signaling	3.2	0.043	0.378	CACNG8,Calm1 (includes others),PPP1CB,Ppp1cc,PPP2R1A,PPP3CA,PRKACA,PRKAR2A									2-ketoglutarate Dehydrogenase Complex	3.7	0.5	#NUM!	DLST,OGDH
IGF-1 Signaling	3.15	0.0571	#NUM!	PRKACA,PRKAR2A,YWHAB,YWHAE,YWHAG,YWHAQ									Protein Ubiquitination Pathway	3.7	0.0293	#NUM!	HSP90AA1,HSPA2,HSPA8,PSMA4,RPS27A,Ubb,UBC,USP14
Axonal Guidance Signaling	3.13	0.0275	#NUM!	DPYSL5,GNA11,GNAO1,GNAZ,PAK1,PAK3,PPP3CA,PRKACA,PRKAR2A,RHOA,ROCK2,TUBA1B,TUBA4A,TUBB4B									Opioid Signaling Pathway	3.62	0.0286	-2.646	AP2A1,AP2S1,CAMK2G,GNAS,GNB2,GRIN1,PRKACA,PRKACB
Xenobiotic Metabolism PXR Signaling Pathway	3.09	0.0415	-1.414	ALDH1L1,ALDH2,CAMK2A,CAMK2G,PPP1CB,Ppp1cc,PRKACA,PRKAR2A									Superpathway of Serine and Glycine Biosynthesis I	3.48	0.4	#NUM!	PHGDH,PSAT1
Endocannabinoid Neuronal Synapse Pathway	3.09	0.047	1.134	CACNG8,GNA11,GNAO1,NDUFS2,PPP3CA,PRKACA,PRKAR2A									Inhibition of ARE-Mediated mRNA Degradation Pathway	3.42	0.037	-0.447	PRKACA,PRKACB,PSMA4,PTPA,YWHAB,YWHAG
PPARα/RXRα Activation	3.06	0.041	-1.633	ACADL,AP2A2,CAND1,FASN,GNA11,GPD2,PRKACA,PRKAR2A									α-Adrenergic Signaling	3.35	0.0459	#NUM!	GNAS,GNB2,PRKACA,PRKACB,PYGB
Oxidative Phosphorylation	3.03	0.0541	0	ATP5F1C,ATP5PO,NDUFA9,NDUFS1,NDUFS2,UQCRC1									Oxidative Phosphorylation	3.32	0.045	-0.447	Atp5e,ATP5MF,ATP5PB,NDUFA11,NDUFA4
2-oxobutanoate Degradation I	3	0.4	#NUM!	PCCA,PCCB									CDK5 Signaling	3.25	0.0435	-1.342	CDK5,GNAS,PRKACA,PRKACB,PTPA
Glutamate Degradation III (via 4-aminobutyrate)	3	0.4	#NUM!	GAD1,GAD2									Glutamate Receptor Signaling	3.23	0.0606	#NUM!	GNB2,GRIN1,SLC1A2,SLC1A4
Relaxin Signaling	2.98	0.0452	#NUM!	GAD1,GNA11,GNAO1,GNAZ,PDE2A,PRKACA,PRKAR2A									Cardiac β-adrenergic Signaling	3.18	0.0333	-1.342	ATP2A2,GNAS,GNB2,PRKACA,PRKACB,PTPA
eNOS Signaling	2.97	0.0449	-1.633	AQP4,Calm1 (includes others),DNM2,HSPA8,HSPA9,PRKACA,PRKAR2A									Estrogen Receptor Signaling	3.18	0.022	-0.447	ATP5PB,GNAS,GNB2,GSK3A,HSP90AA1,NDUFA11,NDUFA4,PRKACA,PRKACB
CDK5 Signaling	2.95	0.0522	0	MAPT,PPP1CB,Ppp1cc,PPP2R1A,PRKACA,PRKAR2A									Aspartate Degradation II	3.16	0.286	#NUM!	GOT2,MDH1
Agranulocyte Adhesion and Diapedesis	2.86	0.0381	#NUM!	ACTB,ACTG1,CLDN11,EZR,MSN,MYH10,MYH9,RDX									Axonal Guidance Signaling	3.09	0.0196	#NUM!	ADAM22,ARPC1A,CDK5,GNAS,GNB2,LINGO1,MAG,PRKACA,PRKACB,RTN4
Cell Cycle: G2/M DNA Damage Checkpoint Regulation	2.79	0.08	#NUM!	YWHAB,YWHAE,YWHAG,YWHAQ									G Beta Gamma Signaling	3.02	0.0388	-2	DNM2,GNAS,GNB2,PRKACA,PRKACB
Autophagy	2.78	0.037	-0.707	ARL8B,Calm1 (includes others),PPP2R1A,PPP3CA,PRKACA,PRKAR2A,RAB7A,SLC3A2									Caveolar-mediated Endocytosis Signaling	3.02	0.0533	#NUM!	ALB,DNM2,FLNA,RAB5A
Androgen Signaling	2.77	0.0414	-1	CACNG8,Calm1 (includes others),GNA11,GNAO1,GNAZ,PRKACA,PRKAR2A									Signaling by Rho Family GTPases	3.01	0.0262	-1.633	ARPC1A,GNAS,GNB2,PIP4K2A,PIP4K2B,SEPTIN2,SEPTIN8
Colorectal Cancer Metastasis Signaling	2.74	0.0332	-2.236	GNA11,GNAO1,GNAZ,LRP1,PRKACA,PRKAR2A,RHOA,RHOB,RHOC									Fatty Acid β-oxidation I	3	0.0882	#NUM!	ACSBG1,ACSL6,HSD17B10
Protein Ubiquitination Pathway	2.72	0.033	#NUM!	DNAJC5,DNAJC6,HSPA8,HSPA9,HSPD1,PSMD2,UBA1,USO1,USP9X									Dopamine Receptor Signaling	2.91	0.05	#NUM!	PRKACA,PRKACB,PTPA,QDPR
Aspartate Degradation II	2.68	0.286	#NUM!	GOT1,MDH2									Sertoli Cell-Sertoli Cell Junction Signaling	2.88	0.0291	#NUM!	ACTN1,CLDN11,GSK3A,PRKACA,PRKACB,VCL
Crosstalk between Dendritic Cells and Natural Killer Cells	2.63	0.0549	#NUM!	ACTB,ACTG1,CAMK2A,CAMK2G,TLN2									BAG2 Signaling Pathway	2.83	0.0476	#NUM!	HSP90AA1,HSPA2,HSPA8,PSMA4
CLEAR Signaling Pathway	2.59	0.0316	-2.333	ATP6V1C1,ATP6V1E1,PPP2R1A,PPP3CA,RAB7A,YWHAB,YWHAE,YWHAG,YWHAQ									mTOR Signaling	2.8	0.028	#NUM!	EIF4A1,EIF4A2,FKBP1A,PTPA,RPS27A,RPS8
cAMP-mediated signaling	2.54	0.0339	0	Calm1 (includes others),CAMK2A,CAMK2G,GNAO1,PDE2A,PPP3CA,PRKACA,PRKAR2A									RHOGDI Signaling	2.73	0.0273	2.236	ARHGAP1,ARPC1A,GNAS,GNB2,PIP4K2A,PIP4K2B
IL-1 Signaling	2.53	0.0521	#NUM!	GNA11,GNAO1,GNAZ,PRKACA,PRKAR2A									Dilated Cardiomyopathy Signaling Pathway	2.73	0.0333	-2.236	ATP2A2,CAMK2G,GNAS,PRKACA,PRKACB
Sucrose Degradation V (Mammalian)	2.46	0.222	#NUM!	ALDOA,ALDOC									Semaphorin Neuronal Repulsive Signaling Pathway	2.73	0.0333	1.342	CDK5,DPYSL4,NCAN,PRKACA,PRKACB
Endocannabinoid Cancer Inhibition Pathway	2.41	0.0408	2.449	GNAO1,PRKACA,PRKAR2A,RHOA,ROCK2,VIM									Relaxin Signaling	2.67	0.0323	#NUM!	GAD1,GNAS,GNB2,PRKACA,PRKACB
Calcium Transport I	2.36	0.2	#NUM!	ANXA5,ATP2B4									Epithelial Adherens Junction Signaling	2.64	0.0318	-0.447	ARPC1A,PTPA,VCL,YWHAB,YWHAG
Ketolysis	2.36	0.2	#NUM!	HADHA,HADHB									IL-1 Signaling	2.62	0.0417	#NUM!	GNAS,GNB2,PRKACA,PRKACB
Corticotropin Releasing Hormone Signaling	2.34	0.0395	0	CACNG8,Calm1 (includes others),GAD1,GNAO1,PRKACA,PRKAR2A									Neurovascular Coupling Signaling Pathway	2.62	0.0259	-2.449	GABRB3,GAD1,GRIN1,PRKACA,PRKACB,SLC1A2
Ephrin Receptor Signaling	2.34	0.0347	-1.89	GNA11,GNAO1,GNAZ,PAK1,PAK3,RHOA,ROCK2									PFKFB4 Signaling Pathway	2.56	0.0625	#NUM!	GNAS,PRKACA,PRKACB
Coronavirus Pathogenesis Pathway	2.32	0.0343	1.633	EEF1A2,KPNB1,RAB7A,RPS3,TNPO1,TNPO2,TOMM70									Neuropathic Pain Signaling In Dorsal Horn Neurons	2.54	0.0396	-2	CAMK2G,GRIN1,PRKACA,PRKACB
Fatty Acid β-oxidation I	2.31	0.0882	#NUM!	ACSL6,HADHA,HADHB									Phenylalanine Degradation IV (Mammalian, via Side Chain)	2.54	0.143	#NUM!	ALDH2,GOT2
3-phosphoinositide Biosynthesis	2.29	0.034	-1.342	PIP4K2A,PIP4K2B,PPP1CB,Ppp1cc,PPP2R1A,PPP3CA,SYNJ1									Androgen Signaling	2.51	0.0296	#NUM!	GNAS,GNB2,HSP90AA1,PRKACA,PRKACB
Agrin Interactions at Neuromuscular Junction	2.28	0.058	0	ACTB,ACTG1,PAK1,PAK3									Amyloid Processing	2.49	0.0588	#NUM!	CDK5,PRKACA,PRKACB
Stearate Biosynthesis I (Animals)	2.28	0.058	#NUM!	ACSL6,CBR1,DHRS1,FASN									IGF-1 Signaling	2.48	0.0381	#NUM!	PRKACA,PRKACB,YWHAB,YWHAG
Ketogenesis	2.28	0.182	#NUM!	HADHA,HADHB									Fatty Acid Activation	2.47	0.133	#NUM!	ACSBG1,ACSL6
GM-CSF Signaling	2.26	0.0571	#NUM!	CAMK2A,CAMK2G,PPP3CA,RACK1									Aldosterone Signaling in Epithelial Cells	2.47	0.0291	#NUM!	HSP90AA1,HSPA2,HSPA8,PIP4K2A,PIP4K2B
IL-8 Signaling	2.25	0.0333	-2	GNA11,GNAO1,GNAZ,RHOA,RHOB,RHOC,ROCK2									WNT/β-catenin Signaling	2.45	0.0287	#NUM!	GSK3A,PTPA,RPS27A,Ubb,UBC
Circadian Rhythm Signaling	2.21	0.0299	#NUM!	CACNG8,CAMK2A,CAMK2G,GAD1,GNA11,PRKACA,PRKAR2A,RACK1									Tight Junction Signaling	2.4	0.0279	#NUM!	CLDN11,PRKACA,PRKACB,PTPA,VCL
Netrin Signaling	2.21	0.0556	-1	CACNG8,PPP3CA,PRKACA,PRKAR2A									Regulation of eIF4 and p70S6K Signaling	2.38	0.0276	#NUM!	EIF4A1,EIF4A2,PTPA,RPS27A,RPS8
ERK5 Signaling	2.17	0.0541	2	YWHAB,YWHAE,YWHAG,YWHAQ									Virus Entry via Endocytic Pathways	2.3	0.0339	#NUM!	AP2A1,AP2S1,DNM2,FLNA
UDP-N-acetyl-D-galactosamine Biosynthesis II	2.13	0.154	#NUM!	GPI,HK1									Insulin Secretion Signaling Pathway	2.28	0.0221	-2.449	CAMK2G,EIF4A1,EIF4A2,GNAS,PRKACA,PRKACB
Nitric Oxide Signaling in the Cardiovascular System	2.12	0.0417	0	CACNG8,Calm1 (includes others),PDE2A,PRKACA,PRKAR2A									GNRH Signaling	2.28	0.0262	-2	CAMK2G,GNAS,GNB2,PRKACA,PRKACB
Neutrophil Extracellular Trap Signaling Pathway	2.11	0.0251	-0.632	ATP5F1C,C1QB,NDUFA9,NDUFS1,NDUFS2,PPP3CA,SLC25A4,SLC25A5,SLC2A1,TOMM70									Nitric Oxide Signaling in the Cardiovascular System	2.27	0.0333	-1	ATP2A2,HSP90AA1,PRKACA,PRKACB
Role of NFAT in Cardiac Hypertrophy	2.1	0.0312	-1.134	CACNG8,Calm1 (includes others),CAMK2A,CAMK2G,PPP3CA,PRKACA,PRKAR2A									γ-linolenate Biosynthesis II (Animals)	2.27	0.105	#NUM!	ACSBG1,ACSL6
Mechanisms of Viral Exit from Host Cells	2.09	0.0732	#NUM!	ACTB,ACTG1,SH3GL2									Mitochondrial L-carnitine Shuttle Pathway	2.27	0.105	#NUM!	ACSBG1,ACSL6
EIF2 Signaling	2.07	0.0308	-2	ACTB,PABPC1,PPP1CB,Ppp1cc,RPL11,RPL3,RPS3									Semaphorin Signaling in Neurons	2.27	0.0492	#NUM!	ARHGAP1,CDK5,DPYSL4
Mevalonate Pathway I	2.07	0.143	#NUM!	HADHA,HADHB									Adrenomedullin signaling pathway	2.21	0.0251	-1	GAD1,GNAS,GSK3A,PRKACA,PRKACB
Phenylalanine Degradation IV (Mammalian, via Side Chain)	2.07	0.143	#NUM!	ALDH2,GOT1									PI3K/AKT Signaling	2.2	0.025	0.447	GSK3A,HSP90AA1,PTPA,YWHAB,YWHAG
Glioma Signaling	2.05	0.04	#NUM!	Calm1 (includes others),CAMK2A,CAMK2G,IDH1,IDH2									ILK Signaling	2.19	0.0249	1	ACTN1,FLNA,GSK3A,PTPA,VCL
Superpathway of Inositol Phosphate Compounds	2	0.0299	-1.342	PIP4K2A,PIP4K2B,PPP1CB,Ppp1cc,PPP2R1A,PPP3CA,SYNJ1									CLEAR Signaling Pathway	2.19	0.0211	-0.816	ASAH1,GSK3A,PTPA,VPS35,YWHAB,YWHAG
Acetyl-CoA Biosynthesis III (from Citrate)	2	1	#NUM!	ACLY									3-phosphoinositide Biosynthesis	2.15	0.0243	-2.236	EPHX2,PIP4K2A,PIP4K2B,PTPA,SIRPA
BAG2 Signaling Pathway	1.98	0.0476	#NUM!	HSPA8,HSPA9,MAPT,PSMD2									Xenobiotic Metabolism Signaling	2.14	0.0205	#NUM!	ALDH1L1,ALDH2,CAMK2G,ESD,HSP90AA1,PTPA
Coronavirus Replication Pathway	1.98	0.0667	#NUM!	TUBA1B,TUBA4A,TUBB4B									Synaptic Long Term Potentiation	2.13	0.0303	-2	CAMK2G,GRIN1,PRKACA,PRKACB
fMLP Signaling in Neutrophils	1.97	0.0382	#NUM!	Calm1 (includes others),GNA11,GNAO1,GNAZ,PPP3CA									HIF1α Signaling	2.13	0.024	-0.447	CAMK2G,HSP90AA1,HSPA2,HSPA8,TF
Hepatic Fibrosis Signaling Pathway	1.95	0.0236	-0.707	CACNG8,Calm1 (includes others),LRP1,PRKACA,PRKAR2A,RHOA,RHOB,RHOC,ROCK2,SOD2									Stearate Biosynthesis I (Animals)	2.12	0.0435	#NUM!	ACSBG1,ACSL6,FASN
Ephrin A Signaling	1.92	0.0638	#NUM!	PAK1,RHOA,ROCK2									SNARE Signaling Pathway	2.08	0.0294	-2	CAMK2G,HSPA8,PRKACA,PRKACB
RAR Activation	1.91	0.0234	-2.53	ACTB,CAMK2A,CAMK2G,GNA11,PDE2A,PRKACA,PRKAR2A,RHOA,RHOB,RHOC									RAC Signaling	2.07	0.0292	-2	ARPC1A,NCKAP1,PIP4K2A,PIP4K2B
Isoleucine Degradation I	1.9	0.118	#NUM!	HADHA,HADHB									ERK/MAPK Signaling	2.07	0.0233	#NUM!	PRKACA,PRKACB,PTPA,YWHAB,YWHAG
G-Protein Coupled Receptor Signaling	1.9	0.0199	-0.535	Calm1 (includes others),CAMK2A,CAMK2G,GNA11,GNAO1,GNAZ,PAK1,PAK3,PDE2A,PPP3CA,PRKACA,PRKAR2A,ROCK2,SYNGAP1									Melatonin Signaling	2.07	0.0417	#NUM!	CAMK2G,PRKACA,PRKACB
Apelin Muscle Signaling Pathway	1.9	0.0625	#NUM!	GNA11,GNAO1,GNAZ									Reelin Signaling in Neurons	2.06	0.029	-2	ARPC1A,CAMK2G,CDK5,GRIN1
Regulation of Cellular Mechanics by Calpain Protease	1.88	0.0444	#NUM!	ACTN1,EZR,TLN2,VCL									Autophagy	2.06	0.0231	-1.342	ARL8B,GSK3A,PRKACA,PRKACB,PTPA
Unfolded protein response	1.88	0.0444	#NUM!	DNAJC5,DNAJC6,HSPA8,HSPA9									Gαi Signaling	2.04	0.0286	#NUM!	GNAS,GNB2,PRKACA,PRKACB
Iron homeostasis signaling pathway	1.88	0.0362	#NUM!	ATP6V1C1,ATP6V1E1,Hbb-b2,HSPA9,LRP1									Glycolysis I	2.04	0.08	#NUM!	ENO1,PFKL
Production of Nitric Oxide and Reactive Oxygen Species in Macrophages	1.88	0.0314	0	PPP1CB,PPP2R1A,RHOA,RHOB,RHOC,SERPINA1									Gluconeogenesis I	2.04	0.08	#NUM!	ENO1,MDH1
Glutaryl-CoA Degradation	1.85	0.111	#NUM!	HADHA,HADHB									Calcium Signaling	2.03	0.0227	-2.236	ATP2A2,CAMK2G,GRIN1,PRKACA,PRKACB
Superpathway of Geranylgeranyldiphosphate Biosynthesis I (via Mevalonate)	1.85	0.111	#NUM!	HADHA,HADHB									GPCR-Mediated Integration of Enteroendocrine Signaling Exemplified by an L Cell	2.02	0.04	#NUM!	GNAS,PRKACA,PRKACB
Gαi Signaling	1.85	0.0357	#NUM!	GNA11,GNAO1,GNAZ,PRKACA,PRKAR2A									D-myo-inositol (1,4,5)-Trisphosphate Biosynthesis	2	0.0769	#NUM!	PIP4K2A,PIP4K2B
MSP-RON Signaling In Cancer Cells Pathway	1.85	0.0357	1.342	VIM,YWHAB,YWHAE,YWHAG,YWHAQ									Role of NFAT in Cardiac Hypertrophy	2	0.0223	-2	CAMK2G,GNAS,GNB2,PRKACA,PRKACB
Actin Nucleation by ARP-WASP Complex	1.83	0.043	-2	RHOA,RHOB,RHOC,ROCK2									Toll-like Receptor Signaling	1.97	0.0385	#NUM!	RPS27A,Ubb,UBC
Amyloid Processing	1.83	0.0588	#NUM!	MAPT,PRKACA,PRKAR2A									Tryptophan Degradation X (Mammalian, via Tryptamine)	1.97	0.0741	#NUM!	AKR1A1,ALDH2
D-myo-inositol-5-phosphate Metabolism	1.83	0.0306	-1	PIP4K2A,PPP1CB,Ppp1cc,PPP2R1A,PPP3CA,SYNJ1									Renal Cell Carcinoma Signaling	1.96	0.038	#NUM!	RPS27A,Ubb,UBC
Synaptic Long Term Depression	1.81	0.0303	-0.447	CACNG8,GAD1,GNA11,GNAO1,GNAZ,PPP2R1A									Endocannabinoid Neuronal Synapse Pathway	1.95	0.0268	#NUM!	GNB2,GRIN1,PRKACA,PRKACB
Neuroinflammation Signaling Pathway	1.8	0.0252	1.342	GAD1,GAD2,MAPT,PPP3CA,SLC1A3,SLC6A1,SLC6A11,SOD2									Asparagine Degradation I	1.94	0.5	#NUM!	ASRGL1
Sperm Motility	1.8	0.0272	-1	Calm1 (includes others),GNA11,GNAO1,GNAZ,PDE2A,PRKACA,PRKAR2A									Fatty Acid Biosynthesis Initiation II	1.94	0.5	#NUM!	FASN
PI3K/AKT Signaling	1.79	0.03	2.449	PPP2R1A,SYNJ1,YWHAB,YWHAE,YWHAG,YWHAQ									Formaldehyde Oxidation II (Glutathione-dependent)	1.94	0.5	#NUM!	ESD
Valine Degradation I	1.77	0.1	#NUM!	HADHA,HADHB									Glutamate Dependent Acid Resistance	1.94	0.5	#NUM!	GAD1
Neuropathic Pain Signaling In Dorsal Horn Neurons	1.71	0.0396	-2	CAMK2A,CAMK2G,PRKACA,PRKAR2A									Superpathway of Inositol Phosphate Compounds	1.92	0.0214	-2.236	EPHX2,PIP4K2A,PIP4K2B,PTPA,SIRPA
Factors Promoting Cardiogenesis in Vertebrates	1.7	0.0327	-2	CAMK2A,CAMK2G,LRP1,RHOA,ROCK2									Corticotropin Releasing Hormone Signaling	1.92	0.0263	#NUM!	GAD1,GNAS,PRKACA,PRKACB
Glycerol-3-phosphate Shuttle	1.7	0.5	#NUM!	GPD2									Necroptosis Signaling Pathway	1.88	0.0256	-1	CAMK2G,DNM1L,FKBP1A,UBC
Fatty Acid Biosynthesis Initiation II	1.7	0.5	#NUM!	FASN									HIPPO signaling	1.86	0.0349	#NUM!	PTPA,YWHAB,YWHAG
Glutamate Biosynthesis II	1.7	0.5	#NUM!	GLUD1									Sonic Hedgehog Signaling	1.85	0.0645	#NUM!	PRKACA,PRKACB
Glutamate Degradation X	1.7	0.5	#NUM!	GLUD1									Actin Cytoskeleton Signaling	1.85	0.0205	#NUM!	ACTN1,ARPC1A,FLNA,NCKAP1,VCL
Role of Macrophages, Fibroblasts and Endothelial Cells in Rheumatoid Arthritis	1.7	0.0241	#NUM!	Calm1 (includes others),CAMK2A,CAMK2G,GNAO1,LRP1,PPP3CA,RHOA,ROCK2									Xenobiotic Metabolism AHR Signaling Pathway	1.85	0.0345	#NUM!	ALDH1L1,ALDH2,HSP90AA1
Vitamin-C Transport	1.65	0.087	#NUM!	SLC2A1,SLC2A3									Immunogenic Cell Death Signaling Pathway	1.81	0.0333	#NUM!	HSP90AA1,HSPA2,HSPA8
Cardiac Hypertrophy Signaling (Enhanced)	1.65	0.0203	-1.897	CACNG8,Calm1 (includes others),CAMK2A,CAMK2G,GNA11,PDE2A,PPP3CA,PRKACA,PRKAR2A,RHOA,ROCK2									Molecular Mechanisms of Cancer	1.79	0.0156	#NUM!	CAMK2G,CDK5,GNAS,GNB2,GSK3A,PRKACA,PRKACB
Tryptophan Degradation III (Eukaryotic)	1.58	0.08	#NUM!	HADHA,HADHB									Methylglyoxal Degradation I	1.76	0.333	#NUM!	HAGH
Induction of Apoptosis by HIV1	1.55	0.0462	#NUM!	SLC25A3,SLC25A4,SLC25A5									Palmitate Biosynthesis I (Animals)	1.76	0.333	#NUM!	FASN
D-myo-inositol (1,4,5)-Trisphosphate Biosynthesis	1.55	0.0769	#NUM!	PIP4K2A,PIP4K2B									Glutamate Degradation II	1.76	0.333	#NUM!	GOT2
Glutamate Receptor Signaling	1.53	0.0455	#NUM!	Calm1 (includes others),SLC1A3,SLC1A4									Aspartate Biosynthesis	1.76	0.333	#NUM!	GOT2
Diphthamide Biosynthesis	1.52	0.333	#NUM!	EEF2									Ethanol Degradation II	1.75	0.0571	#NUM!	AKR1A1,ALDH2
Palmitate Biosynthesis I (Animals)	1.52	0.333	#NUM!	FASN									Noradrenaline and Adrenaline Degradation	1.71	0.0541	#NUM!	AKR1A1,ALDH2
L-cysteine Degradation III	1.52	0.333	#NUM!	GOT1									Melanocyte Development and Pigmentation Signaling	1.71	0.0306	#NUM!	GNAS,PRKACA,PRKACB
Glutamate Degradation II	1.52	0.333	#NUM!	GOT1									Serotonin Receptor Signaling	1.7	0.0149	-1.134	CAMK2G,CDK5,GNAS,GNB2,PRKACA,PRKACB,QDPR
Aspartate Biosynthesis	1.52	0.333	#NUM!	GOT1									Glucocorticoid Receptor Signaling	1.69	0.0137	#NUM!	ATP5PB,HSP90AA1,HSPA2,HSPA8,NDUFA11,NDUFA4,PRKACA,PRKACB
Methionine Degradation I (to Homocysteine)	1.52	0.0741	#NUM!	AHCY,AHCYL1									Phenylethylamine Degradation I	1.64	0.25	#NUM!	ALDH2
GPCR-Mediated Nutrient Sensing in Enteroendocrine Cells	1.5	0.0339	-2	CACNG8,GNA11,PRKACA,PRKAR2A									D-glucuronate Degradation I	1.64	0.25	#NUM!	AKR1A1
Cholecystokinin/Gastrin-mediated Signaling	1.48	0.0336	-2	RHOA,RHOB,RHOC,ROCK2									L-cysteine Degradation I	1.64	0.25	#NUM!	GOT2
Senescence Pathway	1.48	0.0234	0.816	CACNG8,Calm1 (includes others),DLAT,PDHX,PPP2R1A,PPP3CA,SOD2									Phenylalanine Degradation I (Aerobic)	1.64	0.25	#NUM!	QDPR
NRF2-mediated Oxidative Stress Response	1.47	0.0253	#NUM!	ACTB,ACTG1,CBR1,DNAJC5,DNAJC6,SOD2									Molybdenum Cofactor Biosynthesis	1.64	0.25	#NUM!	GPHN
Superpathway of Cholesterol Biosynthesis	1.46	0.069	#NUM!	HADHA,HADHB									Xenobiotic Metabolism CAR Signaling Pathway	1.59	0.0208	-1	ALDH1L1,ALDH2,HSP90AA1,PTPA
Cysteine Biosynthesis III (mammalia)	1.46	0.069	#NUM!	AHCY,AHCYL1									Leukocyte Extravasation Signaling	1.58	0.0207	#NUM!	ACTN1,ARHGAP1,CLDN11,VCL
Renin-Angiotensin Signaling	1.46	0.0331	-2	PAK1,PAK3,PRKACA,PRKAR2A									D-myo-inositol-5-phosphate Metabolism	1.56	0.0204	-2	EPHX2,PIP4K2A,PTPA,SIRPA
Neuroprotective Role of THOP1 in Alzheimer's Disease	1.46	0.0331	#NUM!	MAPT,PRKACA,PRKAR2A,YWHAE									Gap Junction Signaling	1.54	0.0202	#NUM!	GAD1,GNAS,PRKACA,PRKACB
D-myo-inositol (1,4,5,6)-Tetrakisphosphate Biosynthesis	1.44	0.0278	#NUM!	PPP1CB,Ppp1cc,PPP2R1A,PPP3CA,SYNJ1									Glutamate Degradation III (via 4-aminobutyrate)	1.54	0.2	#NUM!	GAD1
D-myo-inositol (3,4,5,6)-tetrakisphosphate Biosynthesis	1.44	0.0278	#NUM!	PPP1CB,Ppp1cc,PPP2R1A,PPP3CA,SYNJ1									Apelin Pancreas Signaling Pathway	1.53	0.0435	#NUM!	PRKACA,PRKACB
Glioma Invasiveness Signaling	1.42	0.0411	#NUM!	RHOA,RHOB,RHOC									Regulation of Actin-based Motility by Rho	1.53	0.0261	#NUM!	ARPC1A,PIP4K2A,PIP4K2B
Methylglyoxal Degradation III	1.41	0.0645	#NUM!	CBR1,DHRS1									Amyotrophic Lateral Sclerosis Signaling	1.52	0.0259	#NUM!	GRIN1,RAB5A,SLC1A2
Sonic Hedgehog Signaling	1.41	0.0645	#NUM!	PRKACA,PRKAR2A									Ephrin Receptor Signaling	1.52	0.0198	-2	ARPC1A,GNAS,GNB2,GRIN1
2-ketoglutarate Dehydrogenase Complex	1.4	0.25	#NUM!	OGDH									GPCR-Mediated Nutrient Sensing in Enteroendocrine Cells	1.5	0.0254	#NUM!	GNAS,PRKACA,PRKACB
Phenylethylamine Degradation I	1.4	0.25	#NUM!	ALDH2									Apelin Muscle Signaling Pathway	1.5	0.0417	#NUM!	GNAS,GNB2
L-cysteine Degradation I	1.4	0.25	#NUM!	GOT1									Neuroprotective Role of THOP1 in Alzheimer's Disease	1.47	0.0248	#NUM!	PRKACA,PRKACB,PRSS1
Phenylalanine Degradation I (Aerobic)	1.4	0.25	#NUM!	QDPR									MYC Mediated Apoptosis Signaling	1.47	0.04	#NUM!	PRKACA,PRKACB
Breast Cancer Regulation by Stathmin1	1.4	0.0185	0.302	CAMK2A,CAMK2G,PAK1,PPP1CB,PPP2R1A,PRKACA,PRKAR2A,RHOA,TUBA1B,TUBA4A,TUBB4B									Cell Cycle: G2/M DNA Damage Checkpoint Regulation	1.47	0.04	#NUM!	YWHAB,YWHAG
Endocannabinoid Developing Neuron Pathway	1.4	0.0315	#NUM!	GNAO1,PRKACA,PRKAR2A,RHOA									LXR/RXR Activation	1.45	0.0244	#NUM!	ALB,FASN,TF
Caveolar-mediated Endocytosis Signaling	1.39	0.04	#NUM!	ACTB,ACTG1,DNM2									FXR/RXR Activation	1.43	0.0238	#NUM!	ALB,FASN,TF
Granzyme A Signaling	1.39	0.04	#NUM!	NDUFA9,NDUFS1,NDUFS2									Neuroinflammation Signaling Pathway	1.42	0.0158	#NUM!	GABRB3,GAD1,GRIN1,SLC1A2,SLC6A11
GPCR-Mediated Integration of Enteroendocrine Signaling Exemplified by an L Cell	1.39	0.04	#NUM!	GNA11,PRKACA,PRKAR2A									14-3-3-mediated Signaling	1.42	0.0236	#NUM!	GSK3A,YWHAB,YWHAG
3-phosphoinositide Degradation	1.35	0.0262	#NUM!	PPP1CB,Ppp1cc,PPP2R1A,PPP3CA,SYNJ1									Endocannabinoid Developing Neuron Pathway	1.42	0.0236	#NUM!	GNB2,PRKACA,PRKACB
Renal Cell Carcinoma Signaling	1.34	0.038	#NUM!	PAK1,PAK3,SLC2A1									Cardiac Hypertrophy Signaling (Enhanced)	1.41	0.0129	-1.633	ATP2A2,CAMK2G,GNAS,GNB2,GSK3A,PRKACA,PRKACB
Oxytocin In Spinal Neurons Signaling Pathway	1.31	0.0571	#NUM!	GAD1,GNA11									Phototransduction Pathway	1.4	0.037	#NUM!	PRKACA,PRKACB
Protein Citrullination	1.31	0.2	#NUM!	PADI2									Thioredoxin Pathway	1.4	0.143	#NUM!	TXNRD1
Creatine-phosphate Biosynthesis	1.31	0.2	#NUM!	CKB									Ceramide Degradation	1.4	0.143	#NUM!	ASAH1
S100 Family Signaling Pathway	1.29	0.0168	-1.387	ATP5F1C,ATP5PO,CACNG8,Calm1 (includes others),CAMK2A,CAMK2G,EZR,GNA11,MYH9,PRKACA,PRKAR2A,RHOA,ROCK2									fMLP Signaling in Neutrophils	1.39	0.0229	#NUM!	ARPC1A,GNAS,GNB2
Reelin Signaling in Neurons	1.29	0.029	-1	CAMK2A,CAMK2G,MAPT,RHOA									P2Y Purigenic Receptor Signaling Pathway	1.37	0.0226	#NUM!	GNB2,PRKACA,PRKACB
Adrenomedullin signaling pathway	1.28	0.0251	-1	Calm1 (includes others),GAD1,GNA11,PRKACA,PRKAR2A									Triacylglycerol Degradation	1.36	0.0351	#NUM!	ALDH2,PPME1
TR/RXR Activation	1.27	0.0357	#NUM!	FASN,PFKP,SLC2A1									EIF2 Signaling	1.36	0.0176	#NUM!	EIF4A1,EIF4A2,RPS27A,RPS8
PEDF Signaling	1.27	0.0357	#NUM!	RHOA,ROCK2,SOD2									Role of PKR in Interferon Induction and Antiviral Response	1.35	0.0221	#NUM!	HSP90AA1,HSPA2,HSPA8
Apelin Endothelial Signaling Pathway	1.26	0.0284	#NUM!	Calm1 (includes others),GNA11,GNAO1,GNAZ									White Adipose Tissue Browning Pathway	1.33	0.0217	#NUM!	GNAS,PRKACA,PRKACB
Arginine Biosynthesis IV	1.23	0.167	#NUM!	GLUD1									Insulin Receptor Signaling	1.32	0.0214	#NUM!	GSK3A,PRKACA,PRKACB
Pentose Phosphate Pathway (Non-oxidative Branch)	1.23	0.167	#NUM!	TKT									MSP-RON Signaling In Cancer Cells Pathway	1.32	0.0214	#NUM!	FLNA,YWHAB,YWHAG
Glycerol Degradation I	1.23	0.167	#NUM!	GPD2									cAMP-mediated signaling	1.31	0.0169	-2	CAMK2G,GNAS,PRKACA,PRKACB
GDP-mannose Biosynthesis	1.23	0.167	#NUM!	GPI									NRF2-mediated Oxidative Stress Response	1.3	0.0169	#NUM!	AKR1A1,HSP90AA1,TXNRD1,USP14
Immunogenic Cell Death Signaling Pathway	1.2	0.0333	#NUM!	HSPA8,HSPA9,LRP1									Hereditary Breast Cancer Signaling	1.3	0.0211	#NUM!	RPS27A,Ubb,UBC
Apelin Adipocyte Signaling Pathway	1.19	0.033	#NUM!	GNA11,PRKACA,PRKAR2A									Sphingosine and Sphingosine-1-phosphate Metabolism	1.29	0.111	#NUM!	ASAH1
mTOR Signaling	1.18	0.0234	-1	PPP2R1A,RHOA,RHOB,RHOC,RPS3									PXR/RXR Activation	1.26	0.0308	#NUM!	PRKACA,PRKACB
Acetone Degradation I (to Methylglyoxal)	1.17	0.0476	#NUM!	CBR1,DHRS1									Calcium Transport I	1.25	0.1	#NUM!	ATP2A2
NAD Signaling Pathway	1.17	0.0265	0	ACADL,HSPD1,IDH2,SOD2									Cellular Effects of Sildenafil (Viagra)	1.24	0.02	#NUM!	GNAS,PRKACA,PRKACB
Pyroptosis Signaling Pathway	1.17	0.0323	#NUM!	PRKACA,PRKAR2A,RHOA									Mitotic Roles of Polo-Like Kinase	1.24	0.0299	#NUM!	HSP90AA1,PTPA
Trehalose Degradation II (Trehalase)	1.16	0.143	#NUM!	HK1									LPS/IL-1 Mediated Inhibition of RXR Function	1.21	0.0157	#NUM!	ACSBG1,ACSL6,ALDH1L1,ALDH2
Acetyl-CoA Biosynthesis I (Pyruvate Dehydrogenase Complex)	1.16	0.143	#NUM!	DLAT									Sperm Motility	1.2	0.0156	#NUM!	GNAS,GNB2,PRKACA,PRKACB
TEC Kinase Signaling	1.15	0.0173	-1.134	ACTB,ACTG1,GNA11,GNAO1,GNAZ,PAK1,PAK3,RHOA,RHOB,RHOC									Aryl Hydrocarbon Receptor Signaling	1.18	0.0189	#NUM!	ALDH1L1,ALDH2,HSP90AA1
Glucocorticoid Receptor Signaling	1.14	0.0172	#NUM!	ACTB,ATP5F1C,HSPA8,HSPA9,NDUFA9,NDUFS1,NDUFS2,PC,PPP3CA,PRKACA									Ephrin B Signaling	1.18	0.0278	#NUM!	GNAS,GNB2
Death Receptor Signaling	1.13	0.0312	#NUM!	ACTB,ACTG1,SPTAN1									Netrin Signaling	1.18	0.0278	#NUM!	PRKACA,PRKACB
Superoxide Radicals Degradation	1.11	0.125	#NUM!	SOD2									Serotonin Degradation	1.18	0.0278	#NUM!	AKR1A1,ALDH2
Apelin Pancreas Signaling Pathway	1.1	0.0435	#NUM!	PRKACA,PRKAR2A									Cardiac Hypertrophy Signaling	1.18	0.0153	#NUM!	GNAS,GNB2,PRKACA,PRKACB
nNOS Signaling in Skeletal Muscle Cells	1.07	0.0417	#NUM!	CACNG8,Calm1 (includes others)									Glycogen Degradation II	1.17	0.0833	#NUM!	PYGB
Sumoylation Pathway	1.06	0.0291	#NUM!	RHOA,RHOB,RHOC									ERK5 Signaling	1.16	0.027	#NUM!	YWHAB,YWHAG
MYC Mediated Apoptosis Signaling	1.04	0.04	#NUM!	PRKACA,PRKAR2A									Granzyme A Signaling	1.15	0.0267	#NUM!	NDUFA11,NDUFA4
TNFR1 Signaling	1.03	0.0392	#NUM!	PAK1,PAK3									Leptin Signaling in Obesity	1.14	0.0263	#NUM!	PRKACA,PRKACB
Role Of Osteoclasts In Rheumatoid Arthritis Signaling Pathway	1.02	0.0194	0	Calm1 (includes others),CTNNA2,PPP3CA,RHOA,RHOB,RHOC									Colorectal Cancer Metastasis Signaling	1.13	0.0148	#NUM!	GNAS,GNB2,PRKACA,PRKACB
Phototransduction Pathway	0.985	0.037	#NUM!	PRKACA,PRKAR2A									Antiproliferative Role of Somatostatin Receptor 2	1.13	0.026	#NUM!	GAD1,GNB2
Pentose Phosphate Pathway	0.976	0.0909	#NUM!	TKT									Glycogen Degradation III	1.11	0.0714	#NUM!	PYGB
CSDE1 Signaling Pathway	0.959	0.0357	#NUM!	PABPC1,VIM									Heparan Sulfate Biosynthesis (Late Stages)	1.1	0.025	#NUM!	ALDH2,PPME1
FAT10 Signaling Pathway	0.959	0.0357	#NUM!	PSMD2,UBA1									Oxytocin Signaling Pathway	1.08	0.0142	-2	GAD1,GNB2,PRKACA,PRKACB
Triacylglycerol Degradation	0.946	0.0351	#NUM!	AARS1,ALDH2									TR/RXR Activation	1.07	0.0238	#NUM!	ENO1,FASN
Amyotrophic Lateral Sclerosis Signaling	0.946	0.0259	#NUM!	CACNG8,PAK1,PPP3CA									D-myo-inositol (1,4,5,6)-Tetrakisphosphate Biosynthesis	1.06	0.0167	#NUM!	EPHX2,PTPA,SIRPA
Glycogen Degradation II	0.94	0.0833	#NUM!	PYGB									D-myo-inositol (3,4,5,6)-tetrakisphosphate Biosynthesis	1.06	0.0167	#NUM!	EPHX2,PTPA,SIRPA
GDP-glucose Biosynthesis	0.94	0.0833	#NUM!	HK1									Heparan Sulfate Biosynthesis	1.04	0.023	#NUM!	ALDH2,PPME1
MSP-RON Signaling Pathway	0.934	0.0345	#NUM!	ACTB,ACTG1									Sirtuin Signaling Pathway	1.04	0.0137	#NUM!	ATP5PB,GOT2,NDUFA11,NDUFA4
Chaperone Mediated Autophagy Signaling Pathway	0.926	0.0156	0.632	ATP6V1C1,ATP6V1E1,EEF1A2,GFAP,HSPA8,HSPA9,IDH1,IDH2,MAPT,PPP3CA									Acute Phase Response Signaling	1.03	0.0162	#NUM!	ALB,C1QB,TF
Polyamine Regulation in Colon Cancer	0.921	0.0339	#NUM!	RHOA,SLC3A2									Isoleucine Degradation I	1.03	0.0588	#NUM!	HSD17B10
Sphingosine-1-phosphate Signaling	0.914	0.025	#NUM!	RHOA,RHOB,RHOC									Regulation of Cellular Mechanics by Calpain Protease	1.02	0.0222	#NUM!	ACTN1,VCL
PCP (Planar Cell Polarity) Pathway	0.909	0.0333	#NUM!	RHOA,ROCK2									Unfolded protein response	1.02	0.0222	#NUM!	HSPA2,HSPA8
Glucose and Glucose-1-phosphate Degradation	0.907	0.0769	#NUM!	HK1									NOD1/2 Signaling Pathway	1.01	0.0159	#NUM!	HSP90AA1,HSPA2,HSPA8
Macrophage Classical Activation Signaling Pathway	0.902	0.0212	-1	DLAT,NDUFS1,PDHX,PKM									BMP signaling pathway	1.01	0.022	#NUM!	PRKACA,PRKACB
Granulocyte Adhesion and Diapedesis	0.902	0.0212	#NUM!	CLDN11,EZR,MSN,RDX									Apelin Adipocyte Signaling Pathway	1.01	0.022	#NUM!	PRKACA,PRKACB
Xenobiotic Metabolism CAR Signaling Pathway	0.884	0.0208	-2	ALDH1L1,ALDH2,PPP2R1A,RACK1									Glutaryl-CoA Degradation	1	0.0556	#NUM!	HSD17B10
Glycogen Degradation III	0.877	0.0714	#NUM!	PYGB									ABRA Signaling Pathway	0.999	0.0217	#NUM!	ACTN1,VCL
Colanic Acid Building Blocks Biosynthesis	0.877	0.0714	#NUM!	GPI									Production of Nitric Oxide and Reactive Oxygen Species in Macrophages	0.998	0.0157	#NUM!	ALB,PTPA,SIRPA
PXR/RXR Activation	0.853	0.0308	#NUM!	PRKACA,PRKAR2A									3-phosphoinositide Degradation	0.998	0.0157	#NUM!	EPHX2,PTPA,SIRPA
Pyridoxal 5'-phosphate Salvage Pathway	0.853	0.0308	#NUM!	PAK1,PAK3									Pyroptosis Signaling Pathway	0.991	0.0215	#NUM!	PRKACA,PRKACB
Fatty Acid Activation	0.85	0.0667	#NUM!	ACSL6									Fcγ Receptor-mediated Phagocytosis in Macrophages and Monocytes	0.984	0.0213	#NUM!	ARPC1A,DGKB
Natural Killer Cell Signaling	0.849	0.0202	0	HSPA8,HSPA9,PAK1,PAK3									Synaptic Long Term Depression	0.964	0.0152	#NUM!	GAD1,GNAS,PTPA
Oxytocin In Brain Signaling Pathway	0.844	0.0201	0	CACNG8,Calm1 (includes others),GNA11,GNAO1									Salvage Pathways of Pyrimidine Ribonucleotides	0.961	0.0206	#NUM!	AK5,CDK5
WNT/Ca+ pathway	0.842	0.0303	#NUM!	CAMK2A,PPP3CA									VEGF Signaling	0.946	0.0202	#NUM!	ACTN1,VCL
D-myo-inositol (1,4,5)-trisphosphate Degradation	0.824	0.0625	#NUM!	SYNJ1									Gustation Pathway	0.94	0.0148	#NUM!	GABRB3,PRKACA,PRKACB
1D-myo-inositol Hexakisphosphate Biosynthesis II (Mammalian)	0.8	0.0588	#NUM!	SYNJ1									Histamine Degradation	0.938	0.0476	#NUM!	ALDH2
D-myo-inositol (1,3,4)-trisphosphate Biosynthesis	0.8	0.0588	#NUM!	SYNJ1									Fatty Acid α-oxidation	0.938	0.0476	#NUM!	ALDH2
CREB Signaling in Neurons	0.787	0.0148	-1.633	CACNG8,Calm1 (includes others),CAMK2A,CAMK2G,GNA11,GNAO1,GNAZ,PRKACA,PRKAR2A									Putrescine Degradation III	0.919	0.0455	#NUM!	ALDH2
White Adipose Tissue Browning Pathway	0.785	0.0217	#NUM!	CACNG8,PRKACA,PRKAR2A									Pyrimidine Deoxyribonucleotides De Novo Biosynthesis I	0.901	0.0435	#NUM!	AK5
Phagosome Formation	0.775	0.0144	-3.162	AP1B1,MYH10,MYH9,PAK1,PAK3,PIP4K2A,PIP4K2B,RHOA,ROCK2,TLN2									Vitamin-C Transport	0.901	0.0435	#NUM!	TXNRD1
Xenobiotic Metabolism Signaling	0.758	0.0171	#NUM!	ALDH1L1,ALDH2,CAMK2A,CAMK2G,PPP2R1A									Integrin Signaling	0.899	0.0142	#NUM!	ACTN1,ARPC1A,VCL
γ-linolenate Biosynthesis II (Animals)	0.755	0.0526	#NUM!	ACSL6									Paxillin Signaling	0.891	0.0187	#NUM!	ACTN1,VCL
Mitochondrial L-carnitine Shuttle Pathway	0.755	0.0526	#NUM!	ACSL6									Telomerase Signaling	0.885	0.0185	#NUM!	HSP90AA1,PTPA
Angiopoietin Signaling	0.746	0.0263	#NUM!	PAK1,PAK3									Tryptophan Degradation III (Eukaryotic)	0.868	0.04	#NUM!	HSD17B10
Leptin Signaling in Obesity	0.746	0.0263	#NUM!	PRKACA,PRKAR2A									Ethanol Degradation IV	0.868	0.04	#NUM!	ALDH2
Macropinocytosis Signaling	0.746	0.0263	#NUM!	PAK1,RHOA									Multiple Sclerosis Signaling Pathway	0.856	0.0135	#NUM!	C1QB,GRIN1,PLP1
IL-3 Signaling	0.721	0.0253	#NUM!	PAK1,PPP3CA									CREB Signaling in Neurons	0.845	0.00988	-2.236	CAMK2G,GNAS,GNB2,GRIN1,PRKACA,PRKACB
Maturity Onset Diabetes of Young (MODY) Signaling	0.721	0.0253	#NUM!	CACNG8,OGDH									Thrombin Signaling	0.843	0.0133	#NUM!	CAMK2G,GNAS,GNB2
Histamine Degradation	0.716	0.0476	#NUM!	ALDH2									Apelin Liver Signaling Pathway	0.837	0.037	#NUM!	GSK3A
Fatty Acid α-oxidation	0.716	0.0476	#NUM!	ALDH2									Neuregulin Signaling	0.829	0.0171	#NUM!	CDK5,HSP90AA1
Heparan Sulfate Biosynthesis (Late Stages)	0.713	0.025	#NUM!	AARS1,ALDH2									CDP-diacylglycerol Biosynthesis I	0.822	0.0357	#NUM!	CDS2
Superpathway of D-myo-inositol (1,4,5)-trisphosphate Metabolism	0.698	0.0455	#NUM!	SYNJ1									Renin-Angiotensin Signaling	0.806	0.0165	#NUM!	PRKACA,PRKACB
Putrescine Degradation III	0.698	0.0455	#NUM!	ALDH2									Phosphatidylglycerol Biosynthesis II (Non-plastidic)	0.794	0.0333	#NUM!	CDS2
Type II Diabetes Mellitus Signaling	0.695	0.0196	#NUM!	ACSL6,CACNG8,PKM									Methylglyoxal Degradation III	0.781	0.0323	#NUM!	AKR1A1
Systemic Lupus Erythematosus In T Cell Signaling Pathway	0.688	0.014	-2.333	EZR,MSN,PPP2R1A,PPP3CA,RDX,RHOA,RHOB,RHOC,ROCK2									Dopamine Degradation	0.769	0.0312	#NUM!	ALDH2
IL-12 Signaling and Production in Macrophages	0.664	0.0169	-1	Calm1 (includes others),CD47,RAB7A,SERPINA1									Ferroptosis Signaling Pathway	0.747	0.0152	#NUM!	TF,TXNRD1
Heparan Sulfate Biosynthesis	0.658	0.023	#NUM!	AARS1,ALDH2									CCR3 Signaling in Eosinophils	0.737	0.0149	#NUM!	GNAS,GNB2
Xenobiotic Metabolism AHR Signaling Pathway	0.658	0.023	#NUM!	ALDH1L1,ALDH2									Oxytocin In Spinal Neurons Signaling Pathway	0.734	0.0286	#NUM!	GAD1
Ethanol Degradation IV	0.649	0.04	#NUM!	ALDH2									DHCR24 Signaling Pathway	0.723	0.0146	#NUM!	ALB,TF
HOTAIR Regulatory Pathway	0.642	0.0184	#NUM!	RHOC,ROCK2,VIM									Complement System	0.712	0.027	#NUM!	C1QB
Acute Myeloid Leukemia Signaling	0.63	0.022	#NUM!	IDH1,IDH2									Apelin Endothelial Signaling Pathway	0.704	0.0142	#NUM!	GNAS,GNB2
RANK Signaling in Osteoclasts	0.63	0.022	#NUM!	Calm1 (includes others),PPP3CA									Docosahexaenoic Acid (DHA) Signaling	0.702	0.0263	#NUM!	GSK3A
BMP signaling pathway	0.63	0.022	#NUM!	PRKACA,PRKAR2A									Cell Cycle Regulation by BTG Family Proteins	0.702	0.0263	#NUM!	PTPA
Pulmonary Fibrosis Idiopathic Signaling Pathway	0.629	0.0153	#NUM!	ACTB,ACTG1,RHOA,ROCK2,VIM									Notch Signaling	0.702	0.0263	#NUM!	MAG
HMGB1 Signaling	0.622	0.018	#NUM!	RHOA,RHOB,RHOC									Neutrophil Extracellular Trap Signaling Pathway	0.693	0.01	0	ATP5PB,C1QB,NDUFA11,NDUFA4
Tryptophan Degradation X (Mammalian, via Tryptamine)	0.62	0.037	#NUM!	ALDH2									Pyrimidine Ribonucleotides Interconversion	0.691	0.0256	#NUM!	AK5
ERBB Signaling	0.616	0.0215	#NUM!	PAK1,PAK3									Endocannabinoid Cancer Inhibition Pathway	0.677	0.0136	#NUM!	PRKACA,PRKACB
CDP-diacylglycerol Biosynthesis I	0.606	0.0357	#NUM!	GPD2									Pyrimidine Ribonucleotides De Novo Biosynthesis	0.663	0.0238	#NUM!	AK5
Glioblastoma Multiforme Signaling	0.603	0.0175	#NUM!	RHOA,RHOB,RHOC									Superpathway of Methionine Degradation	0.663	0.0238	#NUM!	GOT2
Salvage Pathways of Pyrimidine Ribonucleotides	0.59	0.0206	#NUM!	PAK1,PAK3									Type II Diabetes Mellitus Signaling	0.651	0.0131	#NUM!	ACSBG1,ACSL6
WNT/β-catenin Signaling	0.589	0.0172	#NUM!	GNAO1,LRP1,PPP2R1A									Coronavirus Replication Pathway	0.637	0.0222	#NUM!	GSK3A
Melanocyte Development and Pigmentation Signaling	0.584	0.0204	#NUM!	PRKACA,PRKAR2A									Ovarian Cancer Signaling	0.631	0.0127	#NUM!	PRKACA,PRKACB
Phosphatidylglycerol Biosynthesis II (Non-plastidic)	0.58	0.0333	#NUM!	GPD2									nNOS Signaling in Neurons	0.62	0.0213	#NUM!	GRIN1
Tumor Microenvironment Pathway	0.566	0.0168	#NUM!	SLC1A4,SLC2A1,SLC2A3									Estrogen Biosynthesis	0.62	0.0213	#NUM!	HSD17B10
Regulation of eIF4 and p70S6K Signaling	0.558	0.0166	#NUM!	PABPC1,PPP2R1A,RPS3									Retinol Biosynthesis	0.62	0.0213	#NUM!	ESD
Dopamine Degradation	0.556	0.0312	#NUM!	ALDH2									Spliceosomal Cycle	0.604	0.0204	#NUM!	HSPA8
Acute Phase Response Signaling	0.541	0.0162	#NUM!	C1QB,SERPINA1,SOD2									CXCR4 Signaling	0.593	0.0119	#NUM!	GNAS,GNB2
Inhibition of Angiogenesis by TSP1	0.534	0.0294	#NUM!	CD47									Germ Cell-Sertoli Cell Junction Signaling	0.585	0.0118	#NUM!	ACTN1,VCL
Coagulation System	0.524	0.0286	#NUM!	SERPINA1									Gαq Signaling	0.585	0.0118	#NUM!	GNAS,GNB2
Ethanol Degradation II	0.524	0.0286	#NUM!	ALDH2									Breast Cancer Regulation by Stathmin1	0.578	0.00842	1	CAMK2G,GNB2,PRKACA,PRKACB,PTPA
Kinetochore Metaphase Signaling Pathway	0.51	0.018	#NUM!	PPP1CB,Ppp1cc									Triacylglycerol Biosynthesis	0.561	0.0182	#NUM!	PLPP3
Endothelin-1 Signaling	0.505	0.0155	#NUM!	GNA11,GNAO1,GNAZ									CSDE1 Signaling Pathway	0.555	0.0179	#NUM!	HNRNPC
Glutathione-mediated Detoxification	0.504	0.027	#NUM!	LANCL1									Cell Cycle Control of Chromosomal Replication	0.555	0.0179	#NUM!	CDK5
Noradrenaline and Adrenaline Degradation	0.504	0.027	#NUM!	ALDH2									FAT10 Signaling Pathway	0.555	0.0179	#NUM!	PSMA4
Complement System	0.504	0.027	#NUM!	C1QB									Oxidative Ethanol Degradation III	0.548	0.0175	#NUM!	ALDH2
Cell Cycle Regulation by BTG Family Proteins	0.494	0.0263	#NUM!	PPP2R1A									Role of CHK Proteins in Cell Cycle Checkpoint Control	0.542	0.0172	#NUM!	PTPA
Antioxidant Action of Vitamin C	0.494	0.0175	#NUM!	SLC2A1,SLC2A3									IL-33 Signaling Pathway	0.531	0.0108	#NUM!	PRKACA,PRKACB
Role of MAPK Signaling in Promoting the Pathogenesis of Influenza	0.494	0.0175	#NUM!	ATP6V1C1,ATP6V1E1									SPINK1 Pancreatic Cancer Pathway	0.53	0.0167	#NUM!	PRSS1
tRNA Charging	0.485	0.0256	#NUM!	AARS1									MicroRNA Biogenesis Signaling Pathway	0.528	0.0107	#NUM!	HSP90AA1,HSPA8
Inhibition of Matrix Metalloproteases	0.485	0.0256	#NUM!	LRP1									Role of JAK2 in Hormone-like Cytokine Signaling	0.518	0.0161	#NUM!	SIRPA
IL-13 Signaling Pathway	0.484	0.0172	#NUM!	RHOA,ROCK2									Hepatic Cholestasis	0.516	0.0105	#NUM!	PRKACA,PRKACB
PAK Signaling	0.479	0.0171	#NUM!	PAK1,PAK3									ERB2-ERBB3 Signaling	0.501	0.0154	#NUM!	GSK3A
Gustation Pathway	0.472	0.0148	#NUM!	CACNG8,PRKACA,PRKAR2A									Pyridoxal 5'-phosphate Salvage Pathway	0.501	0.0154	#NUM!	CDK5
NGF Signaling	0.465	0.0167	#NUM!	RHOA,ROCK2									Chaperone Mediated Autophagy Signaling Pathway	0.496	0.00778	-1.342	EIF4A1,HSP90AA1,HSPA2,HSPA8,PSMA4
LXR/RXR Activation	0.451	0.0163	#NUM!	FASN,SERPINA1									Natural Killer Cell Signaling	0.495	0.0101	#NUM!	HSPA2,HSPA8
FXR/RXR Activation	0.438	0.0159	#NUM!	FASN,SERPINA1									SPINK1 General Cancer Pathway	0.479	0.0145	#NUM!	PRSS1
p70S6K Signaling	0.428	0.012	#NUM!	EEF2,MAPT,PPP2R1A,YWHAB,YWHAE,YWHAG,YWHAQ									Coronavirus Pathogenesis Pathway	0.478	0.0098	#NUM!	RPS27A,RPS8
tRNA Splicing	0.428	0.0217	#NUM!	PDE2A									GM-CSF Signaling	0.474	0.0143	#NUM!	CAMK2G
iNOS Signaling	0.42	0.0213	#NUM!	Calm1 (includes others)									Role of Tissue Factor in Cancer	0.47	0.00966	#NUM!	PRSS1,PTPA
Ferroptosis Signaling Pathway	0.413	0.0152	#NUM!	PEBP1,SLC3A2									IL-8 Signaling	0.462	0.00952	#NUM!	GNAS,GNB2
Multiple Sclerosis Signaling Pathway	0.409	0.0135	#NUM!	C1QB,MOG,PLP1									Hypoxia Signaling in the Cardiovascular System	0.446	0.0132	#NUM!	HSP90AA1
Gα12/13 Signaling	0.409	0.015	#NUM!	RHOA,ROCK2									Macropinocytosis Signaling	0.446	0.0132	#NUM!	RAB5A
P2Y Purigenic Receptor Signaling Pathway	0.409	0.015	#NUM!	PRKACA,PRKAR2A									IL-7 Signaling Pathway	0.437	0.0128	#NUM!	GSK3A
Spliceosomal Cycle	0.406	0.0204	#NUM!	HSPA8									Maturity Onset Diabetes of Young (MODY) Signaling	0.432	0.0127	#NUM!	OGDH
Role of PKR in Interferon Induction and Antiviral Response	0.397	0.0147	#NUM!	HSPA8,HSPA9									Role of JAK family kinases in IL-6-type Cytokine Signaling	0.432	0.0127	#NUM!	HSP90AA1
DHCR24 Signaling Pathway	0.394	0.0146	#NUM!	MAPT,SERPINA1									Chemokine Signaling	0.424	0.0123	#NUM!	CAMK2G
Role of Osteoblasts, Osteoclasts and Chondrocytes in Rheumatoid Arthritis	0.391	0.0132	#NUM!	Calm1 (includes others),LRP1,PPP3CA									BEX2 Signaling Pathway	0.42	0.0122	#NUM!	PTPA
Role Of Chondrocytes In Rheumatoid Arthritis Signaling Pathway	0.379	0.0142	#NUM!	LRP1,PPP3CA									Estrogen-Dependent Breast Cancer Signaling	0.416	0.012	#NUM!	HSD17B10
Osteoarthritis Pathway	0.369	0.0127	#NUM!	ANXA5,CTNNA2,LRP1									G-Protein Coupled Receptor Signaling	0.411	0.00711	-2.236	CAMK2G,GNAS,GNB2,PRKACA,PRKACB
Oxidative Ethanol Degradation III	0.357	0.0175	#NUM!	ALDH2									Cyclins and Cell Cycle Regulation	0.408	0.0118	#NUM!	PTPA
Role of CHK Proteins in Cell Cycle Checkpoint Control	0.351	0.0172	#NUM!	PPP2R1A									Ceramide Signaling	0.385	0.011	#NUM!	PTPA
Endometrial Cancer Signaling	0.34	0.0167	#NUM!	CTNNA2									Crosstalk between Dendritic Cells and Natural Killer Cells	0.385	0.011	#NUM!	CAMK2G
Ovarian Cancer Signaling	0.323	0.0127	#NUM!	PRKACA,PRKAR2A									Actin Nucleation by ARP-WASP Complex	0.378	0.0108	#NUM!	ARPC1A
LPS/IL-1 Mediated Inhibition of RXR Function	0.321	0.0118	#NUM!	ACSL6,ALDH1L1,ALDH2									DNA Methylation and Transcriptional Repression Signaling	0.361	0.0102	#NUM!	CDK5
Aryl Hydrocarbon Receptor Signaling	0.32	0.0126	#NUM!	ALDH1L1,ALDH2									Apelin Cardiomyocyte Signaling Pathway	0.357	0.0101	#NUM!	ATP2A2
Mitotic Roles of Polo-Like Kinase	0.306	0.0149	#NUM!	PPP2R1A									ATM Signaling	0.354	0.01	#NUM!	PTPA
Cell Cycle: G1/S Checkpoint Regulation	0.302	0.0147	#NUM!	RPL11									Hepatic Fibrosis Signaling Pathway	0.35	0.00709	#NUM!	PRKACA,PRKACB,TF
Serotonin Degradation	0.285	0.0139	#NUM!	ALDH2									RAR Activation	0.342	0.00701	#NUM!	CAMK2G,PRKACA,PRKACB
Chronic Myeloid Leukemia Signaling	0.272	0.0108	#NUM!	Calm1 (includes others),PCBP2,PPP3CA									PPAR Signaling	0.333	0.00935	#NUM!	HSP90AA1
Antiproliferative Role of Somatostatin Receptor 2	0.265	0.013	#NUM!	GAD1									S100 Family Signaling Pathway	0.33	0.00648	-1.342	ATP2A2,Atp5e,CAMK2G,PRKACA,PRKACB
IL-7 Signaling Pathway	0.261	0.0128	#NUM!	SLC2A1									CTLA4 Signaling in Cytotoxic T Lymphocytes	0.326	0.00658	-2	AP2A1,AP2S1,GSK3A,PTPA
Role of JAK family kinases in IL-6-type Cytokine Signaling	0.258	0.0127	#NUM!	SERPINA1									Prostate Cancer Signaling	0.313	0.00877	#NUM!	HSP90AA1
Role of BRCA1 in DNA Damage Response	0.254	0.0125	#NUM!	ACTB									Antioxidant Action of Vitamin C	0.313	0.00877	#NUM!	TXNRD1
IL-33 Signaling Pathway	0.25	0.0108	#NUM!	PRKACA,PRKAR2A									Sphingosine-1-phosphate Signaling	0.298	0.00833	#NUM!	ASAH1
BEX2 Signaling Pathway	0.247	0.0122	#NUM!	PPP2R1A									Glioma Signaling	0.285	0.008	#NUM!	CAMK2G
NOD1/2 Signaling Pathway	0.243	0.0106	#NUM!	HSPA8,HSPA9									GP6 Signaling Pathway	0.281	0.00787	#NUM!	GSK3A
Hepatic Cholestasis	0.239	0.0105	#NUM!	PRKACA,PRKAR2A									Atherosclerosis Signaling	0.267	0.00752	#NUM!	ALB
LPS-stimulated MAPK Signaling	0.237	0.0118	#NUM!	PAK1									Iron homeostasis signaling pathway	0.257	0.00725	#NUM!	TF
Cyclins and Cell Cycle Regulation	0.237	0.0118	#NUM!	PPP2R1A									Adipogenesis pathway	0.255	0.00719	#NUM!	CDK5
Regulation Of The Epithelial Mesenchymal Transition By Growth Factors Pathway	0.236	0.0104	#NUM!	RHOA,VIM									Role of Macrophages, Fibroblasts and Endothelial Cells in Rheumatoid Arthritis	0.239	0.00602	#NUM!	CAMK2G,PRSS1
Hepatic Fibrosis / Hepatic Stellate Cell Activation	0.232	0.0103	#NUM!	MYH10,MYH9									PTEN Signaling	0.232	0.00662	#NUM!	GSK3A
PDGF Signaling	0.231	0.0115	#NUM!	SYNJ1									Factors Promoting Cardiogenesis in Vertebrates	0.228	0.00654	#NUM!	CAMK2G
Ceramide Signaling	0.219	0.011	#NUM!	PPP2R1A									Role of Pattern Recognition Receptors in Recognition of Bacteria and Viruses	0.223	0.00641	#NUM!	C1QB
Pulmonary Healing Signaling Pathway	0	0.00503	#NUM!	IDH2									Phagosome Maturation	0.211	0.00613	#NUM!	RAB5A
Wound Healing Signaling Pathway	0	0.00397	#NUM!	VIM									Transcriptional Regulatory Network in Embryonic Stem Cells	0.21	0.0061	#NUM!	GRIN1
ID1 Signaling Pathway	0	0.00995	#NUM!	RHOC,VIM									Oxytocin In Brain Signaling Pathway	0	0.00503	#NUM!	GNB2
MicroRNA Biogenesis Signaling Pathway	0	0.00535	#NUM!	HSPA8									Role Of Osteoclasts In Rheumatoid Arthritis Signaling Pathway	0	0.00324	#NUM!	ADAM22
Pathogen Induced Cytokine Storm Signaling Pathway	0	0.00539	#NUM!	SLC2A1,SLC2A3									IL-12 Signaling and Production in Macrophages	0	0.00424	#NUM!	ALB
Role Of Osteoblasts In Rheumatoid Arthritis Signaling Pathway	0	0.0041	#NUM!	LRP1									Role of NFAT in Regulation of the Immune Response	0	0.00289	#NUM!	GNAS,GNB2,GSK3A
Ribonucleotide Reductase Signaling Pathway	0	0.00588	#NUM!	ACTB									CCR5 Signaling in Macrophages	0	0.00401	#NUM!	GNAS,GNB2
IL-10 Signaling	0	0.00649	#NUM!	PKM									Calcium-induced T Lymphocyte Apoptosis	0	0.00217	#NUM!	ATP2A2
Macrophage Alternative Activation Signaling Pathway	0	0.00529	#NUM!	ACLY									IL-17 Signaling	0	0.00535	#NUM!	HSP90AA1
Fc Epsilon RI Signaling	0	0.00847	#NUM!	SYNJ1									CD28 Signaling in T Helper Cells	0	0.00193	#NUM!	ARPC1A
Activin Inhibin Signaling Pathway	0	0.00922	#NUM!	RHOA,ROCK2									Endothelin-1 Signaling	0	0.00515	#NUM!	GNAS
WNK Renal Signaling Pathway	0	0.00943	#NUM!	Calm1 (includes others)									ICOS-ICOSL Signaling in T Helper Cells	0	0.00197	#NUM!	CAMK2G
Erythropoietin Signaling Pathway	0	0.00565	#NUM!	Hbb-b2									Lipid Antigen Presentation by CD1	0	0.00482	#NUM!	AP2A1,AP2S1
Role of Pattern Recognition Receptors in Recognition of Bacteria and Viruses	0	0.00641	#NUM!	C1QB									Human Embryonic Stem Cell Pluripotency	0	0.00498	#NUM!	HSP90AA1
Role of NFAT in Regulation of the Immune Response	0	0.00771	0.447	Calm1 (includes others),GNA11,GNAO1,GNAZ,IPO5,KPNB1,PPP3CA,TNPO1									Type I Diabetes Mellitus Signaling	0	0.00196	#NUM!	GAD1
FcγRIIB Signaling in B Lymphocytes	0	0.00188	#NUM!	CACNG8									Chronic Myeloid Leukemia Signaling	0	0.0036	#NUM!	HSP90AA1
CCR5 Signaling in Macrophages	0	0.01	#NUM!	CACNG8,Calm1 (includes others),GNA11,GNAO1,GNAZ									p70S6K Signaling	0	0.00516	#NUM!	PTPA,YWHAB,YWHAG
Calcium-induced T Lymphocyte Apoptosis	0	0.00435	#NUM!	Calm1 (includes others),PPP3CA									G Protein Signaling Mediated by Tubby	0	0.00427	#NUM!	GNAS,GNB2
CTLA4 Signaling in Cytotoxic T Lymphocytes	0	0.00987	-2.449	AP1B1,AP2A2,Ap2b1,AP2S1,CLTC,PPP2R1A									Systemic Lupus Erythematosus Signaling	0	0.000936	#NUM!	HNRNPC
CD28 Signaling in T Helper Cells	0	0.0058	#NUM!	Calm1 (includes others),PAK1,PPP3CA									CDC42 Signaling	0	0.00174	#NUM!	ARPC1A
ICOS-ICOSL Signaling in T Helper Cells	0	0.00789	0	Calm1 (includes others),CAMK2A,CAMK2G,PPP3CA									FAK Signaling	0	0.00192	#NUM!	ARPC1A,GSK3A
Lipid Antigen Presentation by CD1	0	0.00723	#NUM!	AP2A2,Ap2b1,AP2S1									Phospholipase C Signaling	0	0.00178	#NUM!	GNAS,GNB2
HGF Signaling	0	0.00758	#NUM!	PAK1									HER-2 Signaling in Breast Cancer	0	0.00441	#NUM!	GSK3A
ATM Signaling	0	0.01	#NUM!	PPP2R1A									PKCθ Signaling in T Lymphocytes	0	0.00179	#NUM!	CAMK2G
Type I Diabetes Mellitus Signaling	0	0.00589	#NUM!	GAD1,GAD2,HSPD1									PI3K Signaling in B Lymphocytes	0	0.00169	#NUM!	CAMK2G
G Protein Signaling Mediated by Tubby	0	0.00641	#NUM!	GNA11,GNAO1,GNAZ									Agranulocyte Adhesion and Diapedesis	0	0.00476	#NUM!	CLDN11
CDC42 Signaling	0	0.00521	#NUM!	PAK1,PAK3,PPP1CB									Granulocyte Adhesion and Diapedesis	0	0.00529	#NUM!	CLDN11
FAK Signaling	0	0.00288	#NUM!	PAK1,PAK3,RHOA									TEC Kinase Signaling	0	0.00346	#NUM!	GNAS,GNB2
Hereditary Breast Cancer Signaling	0	0.00704	#NUM!	ACTB									SAPK/JNK Signaling	0	0.00199	#NUM!	GNB2
Phospholipase C Signaling	0	0.00624	0	Calm1 (includes others),PEBP1,PPP1CB,PPP3CA,RHOA,RHOB,RHOC									B Cell Receptor Signaling	0	0.00315	#NUM!	CAMK2G,GSK3A
HER-2 Signaling in Breast Cancer	0	0.00441	#NUM!	KPNB1									NF-κB Signaling	0	0.0035	#NUM!	PRKACA,PRKACB
Atherosclerosis Signaling	0	0.00752	#NUM!	SERPINA1									T Cell Receptor Signaling	0	0.00162	#NUM!	GSK3A
Regulation of IL-2 Expression in Activated and Anergic T Lymphocytes	0	0.00433	#NUM!	Calm1 (includes others),PPP3CA									Phagosome Formation	0	0.00432	#NUM!	ARPC1A,PIP4K2A,PIP4K2B
NUR77 Signaling in T Lymphocytes	0	0.0039	#NUM!	Calm1 (includes others),PPP3CA									Th17 Activation Pathway	0	0.00207	#NUM!	HSP90AA1
PKCθ Signaling in T Lymphocytes	0	0.00717	#NUM!	CACNG8,CAMK2A,CAMK2G,PPP3CA									T Cell Exhaustion Signaling Pathway	0	0.00176	#NUM!	PTPA
Antiproliferative Role of TOB in T Cell Signaling	0	0.00235	#NUM!	PABPC1									Systemic Lupus Erythematosus In T Cell Signaling Pathway	0	0.00156	#NUM!	PTPA
PI3K Signaling in B Lymphocytes	0	0.00846	0	Calm1 (includes others),CAMK2A,CAMK2G,CD81,PPP3CA									Senescence Pathway	0	0.00334	#NUM!	PTPA
Role of Tissue Factor in Cancer	0	0.00966	#NUM!	GNA11,PPP2R1A									Tumor Microenvironment Pathway	0	0.00559	#NUM!	SLC1A4
Telomerase Signaling	0	0.00926	#NUM!	PPP2R1A
Regulation of the Epithelial-Mesenchymal Transition Pathway	0	0.00513	#NUM!	RHOA
PTEN Signaling	0	0.00662	#NUM!	SYNJ1
B Cell Receptor Signaling	0	0.00787	0.447	Calm1 (includes others),CAMK2A,CAMK2G,PPP3CA,SYNJ1
p38 MAPK Signaling	0	0.00833	#NUM!	MAPT
Apoptosis Signaling	0	0.00962	#NUM!	SPTAN1
NF-κB Signaling	0	0.00175	#NUM!	PRKACA
T Cell Receptor Signaling	0	0.00325	#NUM!	Calm1 (includes others),PPP3CA
GP6 Signaling Pathway	0	0.00787	#NUM!	Calm1 (includes others)
Apelin Cardiomyocyte Signaling Pathway	0	0.0101	#NUM!	GNA11
T Cell Exhaustion Signaling Pathway	0	0.00176	#NUM!	PPP2R1A
Systemic Lupus Erythematosus In B Cell Signaling Pathway	0	0.00414	#NUM!	Calm1 (includes others),PPP3CA,SYNJ1
