# Supplementary material for: Trazodone rescues dysregulated synaptic and mitochondrial nascent proteomes in prion neurodegeneration
Source: Brain. 2023 Sep 13;147(2):649–64. doi: 10.1093/brain/awad313 (PMC10834243; doi:10.1093/brain/awad313)
Supplement: awad313_Supplementary_Data [file awad313_supplementary_data.zip › brain-2023-01047-File012.xlsx]

## Sheet: Supplementary_Table_4_Treated e
Supplementary Table 4 - proteins upregulated in trazodone treatment across translatomes compared to prion disease
Protein	prion+trazodone_vs_prion_p.val_AHA	prion+trazodone_vs__prion_foldchange_AHA	prion+trazodone_vs_Prion_p.val_GFAP	prion+trazodone_vs_prion_Foldchnage_GFAP	prion+trazodone_vs_prion_p.val_CaMK2a	prion+trazodone_vs_prion_foldchange_CaMK2a
Aco2	1.01e-05	5.34	NA	NA	5.09e-10	6.52
Ahcy	0.000347	3.12	0.00531273	9.29	6.37e-06	2.7
Ahcyl1	5.89e-05	4.61	NA	NA	0.000873	9.2
Ap2a2	0.000109	3.84	NA	NA	1.52e-08	4.9
Ap2b1	8.62e-05	4.85	0.00830498	11.1	4.83e-09	5.16
Ap2m1	0.000235	3.67	0.0350986	7.57	0.000109	4.87
Arf1	1.59e-05	5.29	NA	NA	5.78e-10	6.33
Arf3	1.59e-05	5.29	NA	NA	5.78e-10	6.33
Arf2	1.59e-05	5.29	NA	NA	5.78e-10	6.33
Arpc4	3.66e-05	3.75	6.23e-06	9.92	3.66e-08	4.62
Atp5a1	2.73e-06	6.7	NA	NA	0.000859	7.73
Atp6v1b2	5.38e-06	5.94	0.00364037	11.8	4.73e-09	5.75
C1qb	0.000646	2.61	0.0375696	6.52	0.00210453	1.06
Cadps	NA	#VALUE!	0.00908326	10.9	1.75e-08	4.06
Camk2a	2.97e-06	7.85	0.00797082	16.8	3.44e-09	7.89
Camk2b	5.18e-05	5.81	NA	NA	1.6e-10	7.95
Camk2g	0.0112436	1.09	NA	NA	0.000765	1.96
Cand1	1e-05	5.04	NA	NA	3.84e-08	4.33
Ckmt1	0.000273	4.13	NA	NA	0.0166415	1.16
Cldn11	NA	#VALUE!	0.0434018	8.84	5.82e-08	4.57
Crmp1	5.85e-05	6.72	NA	NA	9.06e-12	9.14
Cyc1	0.000969	3.71	1.03e-07	10.9	2.17e-07	3.15
Cyfip2	0.000849	2.33	NA	NA	2.1e-09	4.93
Ddx39b	7.39e-05	3.62	NA	NA	2.46e-06	2.88
Ddx39a	7.39e-05	3.62	NA	NA	2.46e-06	2.88
Dld	2.93e-05	5.04	NA	NA	7.82e-10	5.29
Dync1h1	0.0358699	1.04	NA	NA	5.81e-07	3.28
Eef1g	0.000164	3.39	NA	NA	0.000224	3.47
Eef2	6.94e-05	4.26	NA	NA	4e-08	4.88
Eno1	1.03e-05	5.8	NA	NA	0.00915489	4.81
Gapdh	6.06e-07	9.37	5.81e-08	16.1	2.49e-11	8.99
Gdi1	2.11e-05	4.87	NA	NA	0.0420042	3.61
Gdi2	1.71e-05	4.63	NA	NA	0.000331	4.2
Gfap	4.74e-06	7.33	NA	NA	0.0240498	3.31
Gls	5.25e-05	3.99	NA	NA	9.42e-08	3.98
Glud1	7.38e-05	6.3	NA	NA	3.11e-07	5.1
Glul	1.65e-05	6.64	NA	NA	0.000493	7.2
Gnb1	3.56e-06	6.54	NA	NA	0.000802	6.74
Got1	0.000102	5.06	0.00663097	11.4	0.000289	5.57
Gpi	2.01e-05	5.37	NA	NA	6.22e-08	5.16
Hk1	3.61e-06	6.07	NA	NA	0.000356	5.96
Hsp90aa1	3.31e-06	7.28	NA	NA	0.000699	6.61
Hspa4	0.000272	3.25	NA	NA	1.66e-08	4.78
Ipo7	0.00162663	2.86	NA	NA	0.000107	1.97
Kpnb1	0.000478	4.3	NA	NA	0.0186202	2.71
Lancl2	0.0472215	0.685	NA	NA	0.0327839	1.53
Ldha	5.11e-06	6.57	NA	NA	0.00056	5.43
Ldhb	5.05e-06	6.05	NA	NA	1.07e-10	6.84
Nckap1	0.00024	3.31	NA	NA	1.58e-06	3.23
Ndufs1	0.000252	4.23	NA	NA	0.0452793	3.57
Npepps	0.000113	3.45	NA	NA	1.31e-07	3.35
Nptn	0.0189065	1.02	NA	NA	0.0229126	2.28
Nsf	4.27e-06	5.94	1.83e-05	12.4	0.0456489	4.42
Ogdh	0.000499	2.76	NA	NA	5.5e-08	3.54
Ogdhl	NA	#VALUE!	0.0417684	6.78	2.09e-05	3.46
Otub1	0.00331285	2.3	NA	NA	0.0226721	2.08
Pdhb	4.04e-05	4.3	NA	NA	0.0138714	3.39
Pfkm	1.31e-05	5.33	NA	NA	1.24e-05	4.32
Pkm	1.3e-05	7.64	0.00401647	14.1	4.04e-10	7.1
Plp1	2.13e-06	9.58	0.00699297	15.4	2.38e-10	8.39
Ppp2r1a	3.86e-05	5.12	NA	NA	0.0464185	2.42
Pygb	9.11e-06	5.19	NA	NA	5.45e-09	4.84
Rac1	4.79e-05	3.68	NA	NA	7.42e-08	4.28
Rac2	4.79e-05	3.68	NA	NA	7.42e-08	4.28
Rac3	4.79e-05	3.68	NA	NA	7.42e-08	4.28
Sdha	0.000145	4.4	0.0280511	7.9	5.18e-07	3.43
2011-09-01	6.82e-05	3.45	NA	NA	4.84e-05	1.98
Slc17a7	4.57e-05	4	0.00624241	11.8	1.21e-07	4.02
Slc25a12	0.000251	4.11	0.00539615	11.1	5.12e-08	4.26
Slc25a22	1.64e-05	4.89	NA	NA	4.12e-08	4.84
Slc25a3	1.29e-05	5.83	2.45e-08	13.5	0.00099	6.58
Slc25a4	9.38e-06	7.44	0.00570751	14.4	7.22e-11	7.26
Slc25a5	9.36e-06	5.62	0.00505261	12.9	5.09e-10	6.35
Slc2a3	0.00455643	2.14	2.91e-06	9.35	2.71e-06	2.53
Slc3a2	0.0010819	2.76	NA	NA	1.94e-06	2.8
Slc6a11	4.19e-05	3.84	NA	NA	0.0002	3.09
Stxbp1	7.07e-06	5.96	1.76e-06	13.1	0.000858	6.36
Syngr1	0.0002	3.82	0.00502941	11.8	0.000478	5.26
Syngr3	6.33e-05	4	NA	NA	2.32e-08	4.08
Syp	2.17e-05	5.68	0.0272859	8.17	7.38e-09	5.33
Tkt	4.66e-05	4.71	NA	NA	0.000205	5.28
Tubb4b	NA	#VALUE!	0.0360607	9.42	0.0382721	5.86
Vcl	0.000998	3.64	NA	NA	5.64e-06	2.87
Vdac2	8.82e-06	5.86	2.97e-08	12.9	0.0337734	3.11
Wdr1	5.16e-05	4.2	0.0310764	8.15	0.000167	4.26
Abat	0.00150012	4.37	NA	NA	0.00595475	3.61
Acot7	0.014103	4.42	3.05e-07	10.8	3.65e-07	4.36
Aldh1l1	0.00107983	4.34	NA	NA	2.18e-06	3.34
Asah1	NA	#VALUE!	0.0374122	6.29	0.00438836	1.49
Asrgl1	0.00467668	2.1	NA	NA	4.72e-06	2.68
Atl1	0.00578515	1.79	NA	NA	3.87e-05	1.62
Atp1a1	NA	#VALUE!	0.00857768	12.1	0.000345	6.27
Atp2b1	NA	#VALUE!	0.00382598	12	1.44e-09	5.33
Atp5j2	NA	#VALUE!	0.0346465	6.78	0.000244	3.31
Atp6v0a1	0.0026005	4.59	0.00655874	12.1	7.67e-09	4.95
Atp6v1c1	NA	#VALUE!	0.00327974	10	0.0153678	2.31
Bdh1	0.00385346	2.6	NA	NA	1.05e-05	2.54
Ca2	NA	#VALUE!	2.9e-06	12.1	6.5e-09	5.33
Cap1	NA	#VALUE!	0.00503722	11.2	9.04e-09	5.14
Cap2	0.00544313	1.96	0.0374368	6.41	0.0352193	1.78
Capza2	NA	#VALUE!	0.0438025	6.47	0.0188109	3.07
Cltc	0.000663	7.32	7.62e-07	13.9	8.39e-10	6.1
Cnp	NA	#VALUE!	0.0369843	8.35	0.000743	5.87
Ctnnb1	0.0159701	2.75	NA	NA	2.56e-06	2.66
Dnajc6	0.00114598	2.69	NA	NA	1.62e-07	3.32
Dpp6	NA	#VALUE!	0.0411644	6.91	9.93e-05	2.89
Dpysl3	0.0442553	2.54	NA	NA	5.66e-06	3.04
Fh	0.00122776	2.73	NA	NA	0.0410994	1.81
Flna	0.0177896	1.52	NA	NA	0.0379201	1.22
Fscn1	0.0089251	3.96	NA	NA	1.48e-08	4.76
Gnb2	0.0105616	7.08	NA	NA	0.0020204	4.34
Hspa12a	NA	#VALUE!	5.13e-06	11.4	0.000651	4.31
Hspa4l	0.0057243	3.1	NA	#VALUE!	0.0149365	2.5
Igsf8	NA	#VALUE!	0.0380064	7.34	9.04e-06	3.21
Letm1	0.00708884	2.51	NA	#VALUE!	0.00242494	2.32
Lgi1	0.00343685	2.33	0.0255218	6.51	1.42e-06	3.37
Lingo1	0.0170818	1.41	NA	#VALUE!	0.000153	2.06
Mog	0.00602759	4.52	0.00602173	11	1.63e-07	4.07
Msn	0.0419384	0.819	NA	#VALUE!	0.000158	2.2
Ncan	NA	#VALUE!	0.0389519	6.65	7.07e-06	2.28
Pfkl	0.0117758	3.7	NA	#VALUE!	2.4e-05	3.45
Pfkp	0.000776	4.75	NA	#VALUE!	0.00115699	3.65
Pfn2	NA	#VALUE!	0.0377108	6.46	0.000693	4.62
Prkcb	0.0240077	2.44	NA	#VALUE!	1.12e-06	3.42
Prkce	0.0102809	2.23	NA	#VALUE!	0.0320988	1.81
Prkcg	0.000709	5.63	0.035435	7.67	4.3e-06	3.84
Psat1	0.00900565	2.65	NA	#VALUE!	3.41e-05	3.01
Rab14	NA	#VALUE!	0.00606017	9.95	1.99e-07	2.91
Rab3a	NA	#VALUE!	5.71e-08	13.3	7.61e-10	5.52
Rab6b	NA	#VALUE!	2.82e-07	12.5	0.00107744	6.54
Rab6a	NA	#VALUE!	2.82e-07	12.5	0.00107744	6.54
2002-09-01	0.00122516	2.27	NA	#VALUE!	0.000158	1.85
Slc12a5	0.0109845	4.67	NA	#VALUE!	0.000337	4.51
Slc6a1	NA	#VALUE!	0.0312387	8.4	2.72e-08	4.39
Suclg1	0.00656346	3.52	0.0369895	7.08	4.79e-07	3.1
Sv2a	NA	#VALUE!	0.00658622	11	0.00130708	4.16
Syt1	NA	#VALUE!	2.7e-05	11.1	1.47e-09	5.79
Thy1	NA	#VALUE!	0.0371996	6.51	0.018498	3.27
Uba1	0.000677	4.92	NA	#VALUE!	0.0371255	3.7
Ugp2	0.0230411	2.93	NA	#VALUE!	0.000613	2.13
Uso1	0.00355261	1.9	NA	#VALUE!	0.00639704	0.793
Vdac3	0.0125333	4.73	0.00640985	11.2	0.0329502	3.26
Ywhah	NA	#VALUE!	0.0367666	7.13	0.0148022	3.52
Dynll2	0.0009	2.95	NA	#VALUE!	7.17e-06	3.02
Hnrnpa1	0.000122	3.3	NA	#VALUE!	0.00163841	2.22
Mtch2	6.26e-05	3.39	NA	#VALUE!	0.000276	2.52
Ndufs2	0.000445	2.82	NA	#VALUE!	1.69e-05	1.92
Prkaca	9.96e-05	3.47	NA	#VALUE!	2.65e-06	3.36
Slc1a4	0.000262	3.27	NA	#VALUE!	0.000198	2.79
Dnajc5	0.000898	2.4	NA	#VALUE!	0.00306912	2.35
Kcnab2	0.00483517	2.05	NA	#VALUE!	2.24e-05	2.17
Arf5	NA	#VALUE!	7.17e-07	8.51	0.00254504	1.11
Camk2d	NA	#VALUE!	0.0136389	8.05	0.0470869	1.55
Esd	NA	#VALUE!	0.0291955	7.35	0.0104283	1.85
Gm3839	NA	#VALUE!	5.81e-08	16.1	2.49e-11	8.99
Rab3d	NA	#VALUE!	0.0041562	12.3	0.0245185	4.41
Nbea	NA	#VALUE!	0.0473175	8.57	0.00115274	1.26
Ppap2b	NA	#VALUE!	0.0313464	6.81	5.87e-05	2.23
Acadl	NA	#VALUE!	NA	#VALUE!	0.00104968	1.57
Atp1b2	NA	#VALUE!	NA	#VALUE!	8.67e-07	4.09
Fasn	NA	#VALUE!	NA	#VALUE!	3.99e-05	2.42
Lrp1	NA	#VALUE!	NA	#VALUE!	0.00281692	1.72
Ogt	NA	#VALUE!	NA	#VALUE!	0.0468328	1.15
Rtn1	NA	#VALUE!	NA	#VALUE!	1.31e-07	4.28
Sptbn1	NA	#VALUE!	NA	#VALUE!	0.000369	6.01
Ywhab	NA	#VALUE!	NA	#VALUE!	0.00229181	1.94
Ywhae	NA	#VALUE!	NA	#VALUE!	0.0404914	3.27
Acat1	NA	#VALUE!	NA	#VALUE!	3.08e-08	4.84
Acsbg1	NA	#VALUE!	NA	#VALUE!	2.29e-05	1.67
Add1	NA	#VALUE!	NA	#VALUE!	0.000511	3.82
Ahcyl2	NA	#VALUE!	NA	#VALUE!	0.0453335	2
Aldh5a1	NA	#VALUE!	NA	#VALUE!	0.0337692	1.62
Ank2	NA	#VALUE!	NA	#VALUE!	0.000527	3.54
Ap1b1	NA	#VALUE!	NA	#VALUE!	0.0225008	2.4
Arpc1a	NA	#VALUE!	NA	#VALUE!	1.21e-06	3.47
Atp1b1	NA	#VALUE!	NA	#VALUE!	0.0448038	5.5
Atp2a2	NA	#VALUE!	NA	#VALUE!	0.00739024	3.9
Atp2b2	NA	#VALUE!	NA	#VALUE!	0.0477128	2.33
Atp2b3	NA	#VALUE!	NA	#VALUE!	0.000603	3.28
Atp5c1	NA	#VALUE!	NA	#VALUE!	1.36e-07	4.03
Atp6v1h	NA	#VALUE!	NA	#VALUE!	0.000145	4.81
Cacng8	NA	#VALUE!	NA	#VALUE!	0.000916	3.28
Cct3	NA	#VALUE!	NA	#VALUE!	0.0434165	1.65
Cct6a	NA	#VALUE!	NA	#VALUE!	0.0454292	0.935
Cdc42	NA	#VALUE!	NA	#VALUE!	0.00313485	2.31
Cnrip1	NA	#VALUE!	NA	#VALUE!	0.000225	3.21
Cntn1	NA	#VALUE!	NA	#VALUE!	2.76e-08	3.94
Coro1a	NA	#VALUE!	NA	#VALUE!	0.00122344	4.41
Dmxl2	NA	#VALUE!	NA	#VALUE!	9.88e-05	2.03
Dnaja2	NA	#VALUE!	NA	#VALUE!	6.78e-06	2.25
Dnm2	NA	#VALUE!	NA	#VALUE!	4.8e-09	5.73
Dpysl4	NA	#VALUE!	NA	#VALUE!	2.13e-05	2.89
Dpysl5	NA	#VALUE!	NA	#VALUE!	4.86e-05	3.02
Eef1a1	NA	#VALUE!	NA	#VALUE!	4.15e-10	7.25
Epb41l3	NA	#VALUE!	NA	#VALUE!	0.00038	2.17
Eprs	NA	#VALUE!	NA	#VALUE!	0.00013	1.57
Farp1	NA	#VALUE!	NA	#VALUE!	0.0411445	0.681
Gm8797	NA	#VALUE!	NA	#VALUE!	1.73e-08	6.26
Uba52	NA	#VALUE!	NA	#VALUE!	1.73e-08	6.26
Ubc	NA	#VALUE!	NA	#VALUE!	1.73e-08	6.26
Ubb	NA	#VALUE!	NA	#VALUE!	1.73e-08	6.26
Rps27a	NA	#VALUE!	NA	#VALUE!	1.73e-08	6.26
Gpd2	NA	#VALUE!	NA	#VALUE!	2.38e-08	5.03
Gphn	NA	#VALUE!	NA	#VALUE!	0.00156536	2.16
Gria1	NA	#VALUE!	NA	#VALUE!	4.58e-08	3.81
Gria2	NA	#VALUE!	NA	#VALUE!	1.37e-07	3.79
Hnrnpk	NA	#VALUE!	NA	#VALUE!	0.0272516	1.11
Hspa2	NA	#VALUE!	NA	#VALUE!	0.00564111	2.48
Hsph1	NA	#VALUE!	NA	#VALUE!	7.84e-08	4.03
Icam5	NA	#VALUE!	NA	#VALUE!	0.030197	1.23
Immt	NA	#VALUE!	NA	#VALUE!	0.000758	2.12
Kif5b	NA	#VALUE!	NA	#VALUE!	0.00183398	2.26
Map2k1	NA	#VALUE!	NA	#VALUE!	7.94e-07	2.88
Mbp	NA	#VALUE!	NA	#VALUE!	4.47e-08	4.51
Myo5a	NA	#VALUE!	NA	#VALUE!	3.97e-05	1.79
Ncam1	NA	#VALUE!	NA	#VALUE!	1.67e-08	5.36
Nfasc	NA	#VALUE!	NA	#VALUE!	4.1e-07	3.4
Oxr1	NA	#VALUE!	NA	#VALUE!	9.34e-08	3.22
Pdha1	NA	#VALUE!	NA	#VALUE!	1.37e-09	5.24
Pdia3	NA	#VALUE!	NA	#VALUE!	0.00110364	2.03
Pgk1	NA	#VALUE!	NA	#VALUE!	0.0405583	4.41
Phyhip	NA	#VALUE!	NA	#VALUE!	1.39e-06	3.33
Pip4k2b	NA	#VALUE!	NA	#VALUE!	0.0269173	1.36
Ppm1e	NA	#VALUE!	NA	#VALUE!	1.46e-05	2.52
Ppp2r2a	NA	#VALUE!	NA	#VALUE!	8.03e-06	2.03
Ptk2b	NA	#VALUE!	NA	#VALUE!	3.84e-06	2.28
Pura	NA	#VALUE!	NA	#VALUE!	0.000775	3.93
Qdpr	NA	#VALUE!	NA	#VALUE!	1.41e-06	2.84
Rtn1	NA	#VALUE!	NA	#VALUE!	1.31e-07	4.28
Rtn4	NA	#VALUE!	NA	#VALUE!	8.41e-06	2.21
2007-09-01	NA	#VALUE!	NA	#VALUE!	0.000502	5.11
Sirpa	NA	#VALUE!	NA	#VALUE!	0.0165233	1.92
Slc1a2	NA	#VALUE!	NA	#VALUE!	3.99e-10	7.24
Slc1a3	NA	#VALUE!	NA	#VALUE!	0.000336	6.21
Slc6a17	NA	#VALUE!	NA	#VALUE!	6.34e-06	2.26
Slc8a1	NA	#VALUE!	NA	#VALUE!	0.0179069	1.99
Sptan1	NA	#VALUE!	NA	#VALUE!	1.86e-08	4.99
Syngap1	NA	#VALUE!	NA	#VALUE!	2.02e-06	2.47
Tcp1	NA	#VALUE!	NA	#VALUE!	0.00111383	2.85
Tf	NA	#VALUE!	NA	#VALUE!	0.0060889	2.4
Tubb3	NA	#VALUE!	NA	#VALUE!	6.78e-10	6.2
Tubb4a	NA	#VALUE!	NA	#VALUE!	0.0306258	4.08
Twf1	NA	#VALUE!	NA	#VALUE!	0.00378828	1.77
Uqcrc2	NA	#VALUE!	NA	#VALUE!	6.88e-08	3.55
Usp5	NA	#VALUE!	NA	#VALUE!	1.29e-07	3.17
Cntnap1	NA	#VALUE!	NA	#VALUE!	0.00478309	1.21
Gad1	NA	#VALUE!	NA	#VALUE!	0.000983	1.94
2003-09-01	NA	#VALUE!	NA	#VALUE!	1.95e-07	3.82
Ap1g1	NA	#VALUE!	NA	#VALUE!	0.000376	1.46
Baiap2	NA	#VALUE!	NA	#VALUE!	0.0198007	1.35
Cadm2	NA	#VALUE!	NA	#VALUE!	0.000138	2.25
Cds2	NA	#VALUE!	NA	#VALUE!	0.000104	2.26
Fkbp1a	NA	#VALUE!	NA	#VALUE!	4.65e-05	2.62
H3f3a	NA	#VALUE!	NA	#VALUE!	0.00169322	3.54
Hist1h3b	NA	#VALUE!	NA	#VALUE!	0.00169322	3.54
Hist1h3a	NA	#VALUE!	NA	#VALUE!	0.00169322	3.54
H3f3c	NA	#VALUE!	NA	#VALUE!	0.00169322	3.54
Kif5a	NA	#VALUE!	NA	#VALUE!	0.00183398	2.26
Mag	NA	#VALUE!	NA	#VALUE!	0.00934007	1.49
Nars	NA	#VALUE!	NA	#VALUE!	0.00390062	1.9
Ndufa10	NA	#VALUE!	NA	#VALUE!	0.000165	2.96
Ndufa4	NA	#VALUE!	NA	#VALUE!	0.000678	4.26
Pafah1b1	NA	#VALUE!	NA	#VALUE!	4.47e-05	2.49
Pip5k1c	NA	#VALUE!	NA	#VALUE!	0.000636	2.14
Ppme1	NA	#VALUE!	NA	#VALUE!	0.0317903	0.88
Psmb5	NA	#VALUE!	NA	#VALUE!	0.00115033	1.61
Snap25	NA	#VALUE!	NA	#VALUE!	0.0453949	2.03
Srr	NA	#VALUE!	NA	#VALUE!	0.00919716	1.29
Tardbp	NA	#VALUE!	NA	#VALUE!	0.000266	1.94
Txnrd1	NA	#VALUE!	NA	#VALUE!	0.000426	2.04
Grin2b	NA	#VALUE!	NA	#VALUE!	0.0398074	1
Lta4h	NA	#VALUE!	NA	#VALUE!	0.0180145	1.36
Akr1a1	NA	#VALUE!	NA	#VALUE!	0.000464	2.39
Arf4	NA	#VALUE!	NA	#VALUE!	0.00254504	1.11
Ddx1	NA	#VALUE!	NA	#VALUE!	0.0188155	1.38
Dnm1	NA	#VALUE!	NA	#VALUE!	2.45e-11	9.14
Ephx2	NA	#VALUE!	NA	#VALUE!	0.0238757	2.29
Khsrp	NA	#VALUE!	NA	#VALUE!	0.0247193	0.935
Maoa	NA	#VALUE!	NA	#VALUE!	0.000439	1.91
Pip4k2a	NA	#VALUE!	NA	#VALUE!	0.0269173	1.36
Pls3	NA	#VALUE!	NA	#VALUE!	0.0184465	1.42
Plxna4	NA	#VALUE!	NA	#VALUE!	0.00239076	1.79
Psmd1	NA	#VALUE!	NA	#VALUE!	0.0304475	1.12
Rdx	NA	#VALUE!	NA	#VALUE!	0.000158	2.2
Sbf1	NA	#VALUE!	NA	#VALUE!	0.0129691	0.94
Scamp5	NA	#VALUE!	NA	#VALUE!	0.0253162	0.961
Sfxn1	NA	#VALUE!	NA	#VALUE!	0.000588	1.6
Slc25a13	NA	#VALUE!	NA	#VALUE!	0.000517	4.48
Tradd	NA	#VALUE!	NA	#VALUE!	0.0034184	2.18
Cacybp	NA	#VALUE!	NA	#VALUE!	7.64e-05	1.46
BC048507	NA	#VALUE!	NA	#VALUE!	7.17e-06	3.02
Dynll1	NA	#VALUE!	NA	#VALUE!	7.17e-06	3.02
Fam213a	NA	#VALUE!	NA	#VALUE!	4.41e-05	2.2
Hsd17b10	NA	#VALUE!	NA	#VALUE!	1.56e-05	2.42
Map2k2	NA	#VALUE!	NA	#VALUE!	7.94e-07	2.88
Ndufa11	NA	#VALUE!	NA	#VALUE!	0.000381	1.71
Necap1	NA	#VALUE!	NA	#VALUE!	3.61e-06	2.91
Prkacb	NA	#VALUE!	NA	#VALUE!	0.000135	1.91
Tpp2	NA	#VALUE!	NA	#VALUE!	0.000627	1.28
Adam22	NA	#VALUE!	NA	#VALUE!	0.0109649	1.63
Aldh3a2	NA	#VALUE!	NA	#VALUE!	0.0317957	0.949
Ap3m2	NA	#VALUE!	NA	#VALUE!	0.00576523	1.16
Ap3m1	NA	#VALUE!	NA	#VALUE!	0.00576523	1.16
Arhgap1	NA	#VALUE!	NA	#VALUE!	0.000718	1.54
Asna1	NA	#VALUE!	NA	#VALUE!	0.0103616	0.895
Coro2b	NA	#VALUE!	NA	#VALUE!	0.00127752	2.12
Cox5b	NA	#VALUE!	NA	#VALUE!	0.0313084	2.06
Ddb1	NA	#VALUE!	NA	#VALUE!	0.00539264	1.06
Dgkb	NA	#VALUE!	NA	#VALUE!	0.003033	2.06
Dhx9	NA	#VALUE!	NA	#VALUE!	0.00925282	1.67
Dnm3	NA	#VALUE!	NA	#VALUE!	0.000566	1.58
Etfdh	NA	#VALUE!	NA	#VALUE!	0.0024915	1.09
Gabrb3	NA	#VALUE!	NA	#VALUE!	0.00270272	1.13
Gsk3a	NA	#VALUE!	NA	#VALUE!	0.00013	1.61
Itpka	NA	#VALUE!	NA	#VALUE!	0.0268876	1.11
Kif5c	NA	#VALUE!	NA	#VALUE!	0.00183398	2.26
Lcp1	NA	#VALUE!	NA	#VALUE!	0.0184465	1.42
Pls1	NA	#VALUE!	NA	#VALUE!	0.0184465	1.42
Lrba	NA	#VALUE!	NA	#VALUE!	0.00115274	1.26
Nckipsd	NA	#VALUE!	NA	#VALUE!	0.00340859	1.14
Nt5dc3	NA	#VALUE!	NA	#VALUE!	0.0367109	1.06
Omg	NA	#VALUE!	NA	#VALUE!	0.0023548	1.54
Ppp2r4	NA	#VALUE!	NA	#VALUE!	0.0154964	1.03
Prdx3	NA	#VALUE!	NA	#VALUE!	0.0417559	1.29
Rap2b	NA	#VALUE!	NA	#VALUE!	0.00243093	3.75
Rap2c	NA	#VALUE!	NA	#VALUE!	0.00243093	3.75
Rhot1	NA	#VALUE!	NA	#VALUE!	0.0229739	1.12
Rpl22	NA	#VALUE!	NA	#VALUE!	0.00308676	1.51
Rps14	NA	#VALUE!	NA	#VALUE!	0.0169712	1.76
Slc16a1	NA	#VALUE!	NA	#VALUE!	0.00587851	1.36
Ube2v2	NA	#VALUE!	NA	#VALUE!	0.00405762	2.79
Ube2v1	NA	#VALUE!	NA	#VALUE!	0.00405762	2.79
Vps26b	NA	#VALUE!	NA	#VALUE!	0.0057326	1.41
Aldoa	0.0464808	0.969	0.0361247	9.24	NA	NA
Aldoart1	0.0464808	0.969	0.0361247	9.24	NA	NA
Atp1a3	4.35e-06	8.44	7.58e-08	14.6	NA	NA
Dlg4	0.00212921	2.11	1.6e-05	9.74	NA	NA
Dpysl2	3.01e-06	7.77	0.0365995	8.58	NA	NA
Got2	2.48e-05	5.84	0.0365648	8.15	NA	NA
Idh3g	3.68e-05	4.04	5.22e-07	11	NA	NA
Ncdn	1.24e-05	5.56	0.0368893	7.33	NA	NA
Pcx	0.000252	3.58	0.0149606	9.54	NA	NA
Pc	0.000252	3.58	0.0149606	9.54	NA	NA
Sod2	0.000351	3.45	0.0124463	12.8	NA	NA
Synj1	0.013187	0.963	0.0396001	6.93	NA	NA
Tuba1b	1.14e-06	8.01	0.0359066	10.4	NA	NA
Vdac1	8.75e-06	7.17	0.0362458	8.44	NA	NA
Arhgdia	0.0265986	4.33	0.0375276	7.49	NA	NA
Gnas	0.00828331	2.77	0.0374909	7.12	NA	NA
Hba	0.0258537	4.3	2.61e-07	13.8	NA	NA
Hnrnpa2b1	0.0170513	3.26	5.21e-07	10.4	NA	NA
Idh2	0.00821678	2.07	0.0252286	8.13	NA	NA
Ran	0.00104769	2.84	0.00618738	11.2	NA	NA
1700009N14Rik	0.00104769	2.84	0.00618738	11.2	NA	NA
Rasl2-9	0.00104769	2.84	0.00618738	11.2	NA	NA
Sfxn3	0.0040231	4.83	0.00650465	9.95	NA	NA
Actr2	0.00101902	2.78	NA	#VALUE!	NA	NA
Actr3	0.000412	3.86	NA	#VALUE!	NA	NA
Aldh2	0.000475	2.54	NA	#VALUE!	NA	NA
Aldoc	4.76e-05	4.78	NA	#VALUE!	NA	NA
Atp5f1	0.000265	3.63	NA	#VALUE!	NA	NA
Capzb	0.0017036	2.44	NA	#VALUE!	NA	NA
Cd81	1.37e-05	6.02	NA	#VALUE!	NA	NA
Ckb	3.19e-06	6.27	NA	#VALUE!	NA	NA
Cs	3.98e-05	6.26	NA	#VALUE!	NA	NA
Cyb5r3	0.000472	3.19	NA	#VALUE!	NA	NA
Dlat	8.85e-06	5.89	NA	#VALUE!	NA	NA
Eif4a1	2.72e-05	4.11	NA	#VALUE!	NA	NA
Gnb2l1	0.000178	3.52	NA	#VALUE!	NA	NA
Gpm6a	4.37e-06	5.93	NA	#VALUE!	NA	NA
Hapln1	0.000113	3.63	NA	#VALUE!	NA	NA
Hbb-b1	1.95e-05	6.41	NA	#VALUE!	NA	NA
Hsp90ab1	6.22e-05	5.63	NA	#VALUE!	NA	NA
Hspa5	5.76e-05	5.03	NA	#VALUE!	NA	NA
Hspd1	5.03e-05	3.9	NA	#VALUE!	NA	NA
Idh3a	0.00710053	1.48	NA	#VALUE!	NA	NA
Ipo5	0.00099	2.99	NA	#VALUE!	NA	NA
Napb	0.000357	3.02	NA	#VALUE!	NA	NA
Pcbp1	7.77e-05	4.05	NA	#VALUE!	NA	NA
Pcbp2	0.00012	3.16	NA	#VALUE!	NA	NA
Pcbp3	0.00012	3.16	NA	#VALUE!	NA	NA
Pde2a	0.000304	2.85	NA	#VALUE!	NA	NA
Ppp1cc	0.000308	2.76	NA	#VALUE!	NA	NA
Ppp3ca	0.0227719	0.87	NA	#VALUE!	NA	NA
Prdx1	9.98e-05	3.59	NA	#VALUE!	NA	NA
Prdx6	2.71e-05	5.03	NA	#VALUE!	NA	NA
Rap1a	0.000448	2.45	NA	#VALUE!	NA	NA
Rap1b	0.000448	2.45	NA	#VALUE!	NA	NA
Rhob	0.000331	3.31	NA	#VALUE!	NA	NA
Rtn3	0.000226	4.33	NA	#VALUE!	NA	NA
Sptbn2	0.000127	3.41	NA	#VALUE!	NA	NA
Stip1	0.00391922	1.71	NA	#VALUE!	NA	NA
Stx1b	0.000195	3.4	NA	#VALUE!	NA	NA
Sucla2	4.53e-05	4.13	NA	#VALUE!	NA	NA
Syn2	2.7e-06	6.67	NA	#VALUE!	NA	NA
Tubb2a	7.79e-07	8.6	NA	#VALUE!	NA	NA
Tufm	0.00128999	2.41	NA	#VALUE!	NA	NA
Acsl6	0.00164889	2.77	NA	#VALUE!	NA	NA
Actn1	0.00286092	3.22	NA	#VALUE!	NA	NA
Akr1b1	0.00479726	2.32	NA	#VALUE!	NA	NA
Arpc2	0.0089485	3.46	NA	#VALUE!	NA	NA
Atp6v0d1	0.0201503	3.55	NA	#VALUE!	NA	NA
Cct7	0.0271818	2.12	NA	#VALUE!	NA	NA
Cotl1	0.0160599	3.52	NA	#VALUE!	NA	NA
Gda	0.0405323	3.03	NA	#VALUE!	NA	NA
Gja1	0.0203549	3.15	NA	#VALUE!	NA	NA
Gpd1	0.0267469	2.46	NA	#VALUE!	NA	NA
Phyhipl	0.0405778	2.79	NA	#VALUE!	NA	NA
Ppp1cb	0.0145932	2.41	NA	#VALUE!	NA	NA
Ppp2ca	0.0262007	3.41	NA	#VALUE!	NA	NA
Prdx2	0.0403891	0.922	NA	#VALUE!	NA	NA
Psmd2	0.00439179	2.24	NA	#VALUE!	NA	NA
Rab1b	0.0314691	2.09	NA	#VALUE!	NA	NA
Rps3	0.00266505	2.1	NA	#VALUE!	NA	NA
2005-09-01	0.00109205	3.64	NA	#VALUE!	NA	NA
Slc25a11	0.00117699	3.85	NA	#VALUE!	NA	NA
Vamp2	0.00352097	5.81	NA	#VALUE!	NA	NA
Ap2s1	8.43e-05	4.3	NA	#VALUE!	NA	NA
Arl8b	0.0385991	1.1	NA	#VALUE!	NA	NA
Csrp1	0.000535	2.79	NA	#VALUE!	NA	NA
Kctd12	0.00044	3.07	NA	#VALUE!	NA	NA
Myh9	0.00520598	1.32	NA	#VALUE!	NA	NA
Rab7a	0.000406	3.44	NA	#VALUE!	NA	NA
Scamp1	0.000282	4.23	NA	#VALUE!	NA	NA
Gna11	0.00373103	1.88	NA	#VALUE!	NA	NA
Pdxk	0.0162437	3.3	NA	#VALUE!	NA	NA
Pgm2l1	0.0224424	2.37	NA	#VALUE!	NA	NA
Tln2	0.00547515	1.43	NA	#VALUE!	NA	NA
Aqp4	2.68e-05	5.67	NA	#VALUE!	NA	NA
Cnn3	0.000532	2.61	NA	#VALUE!	NA	NA
Dhrs1	0.00550954	1.44	NA	#VALUE!	NA	NA
Ezr	0.000125	3.6	NA	#VALUE!	NA	NA
Hadha	0.00031	3.12	NA	#VALUE!	NA	NA
Pabpc1	0.000582	2.32	NA	#VALUE!	NA	NA
Pabpc6	0.000582	2.32	NA	#VALUE!	NA	NA
Vim	6.87e-06	5.57	NA	#VALUE!	NA	NA
Anxa5	0.0110645	2.08	NA	#VALUE!	NA	NA
Jup	0.0402159	2.5	NA	#VALUE!	NA	NA
Pcca	0.0169454	2.45	NA	#VALUE!	NA	NA
Pepd	0.0340277	1.29	NA	#VALUE!	NA	NA
Vamp3	0.00352097	5.81	NA	#VALUE!	NA	NA
Abr	0.0241737	0.915	NA	#VALUE!	NA	NA
Cnn2	0.000532	2.61	NA	#VALUE!	NA	NA
Gad2	5.43e-05	3.72	NA	#VALUE!	NA	NA
Rpl3	1.66e-05	4.57	NA	#VALUE!	NA	NA
Slc2a1	0.0181942	1.27	NA	#VALUE!	NA	NA
Akr1b3	0.00479726	2.32	NA	#VALUE!	NA	NA
Cd9	0.0366645	1.97	NA	#VALUE!	NA	NA
Ddost	0.0105018	1.28	NA	#VALUE!	NA	NA
Flot2	0.0176188	2.76	NA	#VALUE!	NA	NA
haemaglobin alpha 2	0.0258537	4.3	NA	#VALUE!	NA	NA
Padi2	0.0243754	1.61	NA	#VALUE!	NA	NA
Pccb	0.025168	0.922	NA	#VALUE!	NA	NA
Tnpo1	0.017537	1.59	NA	#VALUE!	NA	NA
Tnpo2	0.017537	1.59	NA	#VALUE!	NA	NA
Mdh2	NA	#VALUE!	0.0366296	8.46	NA	NA
Uqcrc1	NA	#VALUE!	0.0363597	8.03	NA	NA
Alb	NA	#VALUE!	0.0371461	8.73	NA	NA
Atp5b	NA	#VALUE!	0.049836	8.03	NA	NA
Atp6v1a	NA	#VALUE!	0.00699504	12.5	NA	NA
Impa1	NA	#VALUE!	0.00490921	9.91	NA	NA
Mapk1	NA	#VALUE!	0.0390969	6.54	NA	NA
Mtco2	NA	#VALUE!	0.0358324	10.2	NA	NA
Oxct1	NA	#VALUE!	1.61e-06	9.91	NA	NA
Pgam1	NA	#VALUE!	0.00899503	11.8	NA	NA
Pgm1	NA	#VALUE!	0.0299027	6.34	NA	NA
Rab2a	NA	#VALUE!	0.0394216	6.7	NA	NA
Slc32a1	NA	#VALUE!	0.00945157	8.23	NA	NA
Slc8a2	NA	#VALUE!	0.0240621	7.94	NA	NA
Tpi1	NA	#VALUE!	0.0367062	7.95	NA	NA
Tuba1a	NA	#VALUE!	0.0365781	8.52	NA	NA
Tuba3a	NA	#VALUE!	0.0365781	8.52	NA	NA
Wdr7	NA	#VALUE!	0.0411859	6.11	NA	NA
Rab2b	NA	#VALUE!	0.0394216	6.7	NA	NA
Sfn	NA	#VALUE!	0.0363029	8.53	NA	NA
Ager	NA	#VALUE!	0.000688	8.72	NA	NA
Cnot1	NA	#VALUE!	0.0120804	9.02	NA	NA
Dhx15	NA	#VALUE!	0.0216773	10.8	NA	NA
Erc2	NA	#VALUE!	0.00192764	12.8	NA	NA
Metap1	NA	#VALUE!	0.0268939	7.88	NA	NA
Rab39a	NA	#VALUE!	2.82e-07	12.5	NA	NA
Slc25a18	NA	#VALUE!	0.033702	6.13	NA	NA
Vps11	NA	#VALUE!	0.0215686	7.4	NA	NA
Yy1	NA	#VALUE!	2.26e-06	10.9	NA	NA
Yy2	NA	#VALUE!	2.26e-06	10.9	NA	NA
Alms1	NA	#VALUE!	0.0374051	7.21	NA	NA
Dyrk1a	NA	#VALUE!	0.037577	7.26	NA	NA
Ephx1	NA	#VALUE!	0.0382677	5.56	NA	NA
Fbxl18	NA	#VALUE!	0.0189647	8.57	NA	NA
Lrch1	NA	#VALUE!	0.0367634	7.1	NA	NA
Pou3f1	NA	#VALUE!	0.0369551	6.83	NA	NA
Pou3f2	NA	#VALUE!	0.0369551	6.83	NA	NA
Rogdi	NA	#VALUE!	0.0371835	6.45	NA	NA
Tuba1c	NA	#VALUE!	0.0365781	8.52	NA	NA
Tuba8	NA	#VALUE!	0.0365781	8.52	NA	NA
Unc13b	NA	#VALUE!	0.0363144	8.15	NA	NA
Zbtb11	NA	#VALUE!	0.0371592	6.43	NA	NA
Zbtb16	NA	#VALUE!	0.0289179	9.6	NA	NA
Znf865	NA	#VALUE!	0.0374742	6.01	NA	NA
